# Supplementary material for: Robust identification of regulatory variants (eQTLs) using a differential expression framework developed for RNA-sequencing
Source: J Anim Sci Biotechnol. 2023 May 5;14:62. doi: 10.1186/s40104-023-00861-0 (PMC10161580; doi:10.1186/s40104-023-00861-0)
Supplement: Supplementary file 4 — Additional file 4. Annotated results of eQTL analysis using the GTEx framework and ANOVA model. [file 40104_2023_861_MOESM4_ESM.xlsx]

## Sheet: Supplementary_table_2
Supplementary table 2. Annotated results of eQTL analysis using the GTEx framework and ANOVA model.
SNP	gene	F.test	p.value	q.values	bonferroni	FDR	CHROM	POS	SL220764.x	SL220765.x	SL220766.x	SL220767.x	SL220768.x	SL220769.x	SL220770.x	SL220771.x	SL220772.x	SL220773.x	SL220774.x	SL220775.x	SL253803.x	SL253804.x	SL253805.x	SL253806.x	SL253807.x	SL253808.x	SL253809.x	SL253810.x	SL253811.x	SL253812.x	SL253813.x	SL253814.x	SL297951.x	SL297952.x	SL297953	SL297954.x	SL297955.x	SL297956.x	SL297957.x	SL297958.x	SL297959.x	SL297960.x	SL297961.x	SL297962.x	SL297963.x	SL297964.x	SL297965.x	SL297966.x	SL297967.x
25:36308173	ENSBTAG00000054899	34.6031	2.76505e-09	0.0265056	0.177325	0.0391067	25	36308173	T/T	T/T	A/A	<NA>	A/A	A/T	A/A	<NA>	<NA>	<NA>	<NA>	A/T	A/T	A/A	A/A	A/A	A/T	A/A	A/A	A/A	T/T	A/T	A/T	A/T	A/T	A/A	<NA>	T/T	T/T	<NA>	<NA>	<NA>	T/T	A/T	<NA>	<NA>	<NA>	A/A	<NA>	<NA>	<NA>
25:36308173	ENSBTAG00000011620	32.0994	6.8615e-09	0.0265056	0.440033	0.0391067	25	36308173	T/T	T/T	A/A	<NA>	A/A	A/T	A/A	<NA>	<NA>	<NA>	<NA>	A/T	A/T	A/A	A/A	A/A	A/T	A/A	A/A	A/A	T/T	A/T	A/T	A/T	A/T	A/A	<NA>	T/T	T/T	<NA>	<NA>	<NA>	T/T	A/T	<NA>	<NA>	<NA>	A/A	<NA>	<NA>	<NA>
25:36308173	ENSBTAG00000011419	32.0338	7.03101e-09	0.0265056	0.450904	0.0391067	25	36308173	T/T	T/T	A/A	<NA>	A/A	A/T	A/A	<NA>	<NA>	<NA>	<NA>	A/T	A/T	A/A	A/A	A/A	A/T	A/A	A/A	A/A	T/T	A/T	A/T	A/T	A/T	A/A	<NA>	T/T	T/T	<NA>	<NA>	<NA>	T/T	A/T	<NA>	<NA>	<NA>	A/A	<NA>	<NA>	<NA>
25:36308173	ENSBTAG00000031600	31.479	8.65396e-09	0.0265056	0.554985	0.0391067	25	36308173	T/T	T/T	A/A	<NA>	A/A	A/T	A/A	<NA>	<NA>	<NA>	<NA>	A/T	A/T	A/A	A/A	A/A	A/T	A/A	A/A	A/A	T/T	A/T	A/T	A/T	A/T	A/A	<NA>	T/T	T/T	<NA>	<NA>	<NA>	T/T	A/T	<NA>	<NA>	<NA>	A/A	<NA>	<NA>	<NA>
25:36308173	ENSBTAG00000002699	30.9979	1.0381e-08	0.0265056	0.665744	0.0391067	25	36308173	T/T	T/T	A/A	<NA>	A/A	A/T	A/A	<NA>	<NA>	<NA>	<NA>	A/T	A/T	A/A	A/A	A/A	A/T	A/A	A/A	A/A	T/T	A/T	A/T	A/T	A/T	A/A	<NA>	T/T	T/T	<NA>	<NA>	<NA>	T/T	A/T	<NA>	<NA>	<NA>	A/A	<NA>	<NA>	<NA>
25:36308173	ENSBTAG00000034871	30.8608	1.0937e-08	0.0265056	0.701396	0.0391067	25	36308173	T/T	T/T	A/A	<NA>	A/A	A/T	A/A	<NA>	<NA>	<NA>	<NA>	A/T	A/T	A/A	A/A	A/A	A/T	A/A	A/A	A/A	T/T	A/T	A/T	A/T	A/T	A/A	<NA>	T/T	T/T	<NA>	<NA>	<NA>	T/T	A/T	<NA>	<NA>	<NA>	A/A	<NA>	<NA>	<NA>
25:36308173	ENSBTAG00000040244	30.2642	1.37474e-08	0.0265056	0.881629	0.0391067	25	36308173	T/T	T/T	A/A	<NA>	A/A	A/T	A/A	<NA>	<NA>	<NA>	<NA>	A/T	A/T	A/A	A/A	A/A	A/T	A/A	A/A	A/A	T/T	A/T	A/T	A/T	A/T	A/A	<NA>	T/T	T/T	<NA>	<NA>	<NA>	T/T	A/T	<NA>	<NA>	<NA>	A/A	<NA>	<NA>	<NA>
25:36308173	ENSBTAG00000014325	29.166	2.10982e-08	0.0265056	1	0.0391067	25	36308173	T/T	T/T	A/A	<NA>	A/A	A/T	A/A	<NA>	<NA>	<NA>	<NA>	A/T	A/T	A/A	A/A	A/A	A/T	A/A	A/A	A/A	T/T	A/T	A/T	A/T	A/T	A/A	<NA>	T/T	T/T	<NA>	<NA>	<NA>	T/T	A/T	<NA>	<NA>	<NA>	A/A	<NA>	<NA>	<NA>
25:36308173	ENSBTAG00000006586	29.0242	2.23135e-08	0.0265056	1	0.0391067	25	36308173	T/T	T/T	A/A	<NA>	A/A	A/T	A/A	<NA>	<NA>	<NA>	<NA>	A/T	A/T	A/A	A/A	A/A	A/T	A/A	A/A	A/A	T/T	A/T	A/T	A/T	A/T	A/A	<NA>	T/T	T/T	<NA>	<NA>	<NA>	T/T	A/T	<NA>	<NA>	<NA>	A/A	<NA>	<NA>	<NA>
25:36308173	ENSBTAG00000051880	28.888	2.3551e-08	0.0265056	1	0.0391067	25	36308173	T/T	T/T	A/A	<NA>	A/A	A/T	A/A	<NA>	<NA>	<NA>	<NA>	A/T	A/T	A/A	A/A	A/A	A/T	A/A	A/A	A/A	T/T	A/T	A/T	A/T	A/T	A/A	<NA>	T/T	T/T	<NA>	<NA>	<NA>	T/T	A/T	<NA>	<NA>	<NA>	A/A	<NA>	<NA>	<NA>
23:25620450	ENSBTAG00000009656	28.7728	2.4654e-08	0.0265056	1	0.0391067	23	25620450	C/C	C/C	C/T	C/T	C/T	T/T	C/T	T/T	C/T	C/C	C/C	C/T	<NA>	C/C	<NA>	<NA>	C/C	C/C	T/T	<NA>	<NA>	<NA>	T/T	C/C	<NA>	<NA>	<NA>	C/T	<NA>	<NA>	C/C	<NA>	<NA>	<NA>	T/T	<NA>	C/C	C/T	<NA>	<NA>	<NA>
23:25620450	ENSBTAG00000009656	28.7728	2.4654e-08	0.0265056	1	0.0391067	23	25620450	C/C	C/C	C/T	C/T	C/T	T/T	C/T	T/T	C/T	C/C	C/C	C/T	<NA>	C/C	<NA>	<NA>	C/C	C/C	T/T	<NA>	<NA>	<NA>	T/T	C/C	<NA>	<NA>	<NA>	C/T	<NA>	<NA>	C/C	<NA>	<NA>	<NA>	T/T	<NA>	C/C	C/T	<NA>	<NA>	<NA>
2:135686619	ENSBTAG00000013334	28.7022	2.53568e-08	0.0265056	1	0.0391067	2	135686619	<NA>	<NA>	A/T	<NA>	<NA>	A/T	<NA>	<NA>	<NA>	<NA>	<NA>	<NA>	A/A	A/T	A/A	A/A	A/A	<NA>	T/T	T/T	A/T	T/T	T/T	<NA>	A/T	<NA>	<NA>	A/T	T/T	<NA>	<NA>	A/A	A/A	A/T	<NA>	<NA>	T/T	<NA>	<NA>	<NA>	<NA>
2:135686619	ENSBTAG00000013334	28.7022	2.53568e-08	0.0265056	1	0.0391067	2	135686619	<NA>	<NA>	A/T	<NA>	<NA>	A/T	<NA>	<NA>	<NA>	<NA>	<NA>	<NA>	A/A	A/T	A/A	A/A	A/A	<NA>	T/T	T/T	A/T	T/T	T/T	<NA>	A/T	<NA>	<NA>	A/T	T/T	<NA>	<NA>	A/A	A/A	A/T	<NA>	<NA>	T/T	<NA>	<NA>	<NA>	<NA>
21:56676553	ENSBTAG00000003052	28.5284	2.71776e-08	0.0265056	1	0.0391067	21	56676553	C/C	C/C	C/C	C/C	C/C	C/C	C/T	<NA>	<NA>	C/T	<NA>	C/C	C/T	C/T	T/T	T/T	T/T	C/T	T/T	T/T	C/C	C/T	T/T	<NA>	C/T	<NA>	<NA>	C/T	C/T	<NA>	<NA>	<NA>	T/T	<NA>	<NA>	<NA>	<NA>	<NA>	<NA>	<NA>	<NA>
17:18024695	ENSBTAG00000011193	28.5062	2.74198e-08	0.0265056	1	0.0391067	17	18024695	C/T	C/T	C/C	C/C	C/T	C/C	C/T	C/T	C/T	C/T	T/T	C/C	<NA>	C/C	<NA>	<NA>	<NA>	T/T	<NA>	C/T	C/C	T/T	T/T	C/T	T/T	T/T	<NA>	C/T	T/T	<NA>	T/T	<NA>	<NA>	T/T	C/T	<NA>	<NA>	T/T	T/T	<NA>	<NA>
25:36308173	ENSBTAG00000002900	28.2503	3.03834e-08	0.0265056	1	0.0391067	25	36308173	T/T	T/T	A/A	<NA>	A/A	A/T	A/A	<NA>	<NA>	<NA>	<NA>	A/T	A/T	A/A	A/A	A/A	A/T	A/A	A/A	A/A	T/T	A/T	A/T	A/T	A/T	A/A	<NA>	T/T	T/T	<NA>	<NA>	<NA>	T/T	A/T	<NA>	<NA>	<NA>	A/A	<NA>	<NA>	<NA>
7:30990725	ENSBTAG00000010766	28.2379	3.05351e-08	0.0265056	1	0.0391067	7	30990725	A/A	G/G	A/G	<NA>	A/A	A/A	<NA>	<NA>	<NA>	<NA>	<NA>	A/G	A/A	A/A	A/G	A/A	A/A	A/G	A/G	G/G	A/G	A/G	A/A	A/A	G/G	<NA>	<NA>	A/A	G/G	<NA>	<NA>	G/G	G/G	A/G	<NA>	<NA>	A/G	<NA>	<NA>	<NA>	<NA>
7:30990770	ENSBTAG00000010766	28.2379	3.05351e-08	0.0265056	1	0.0391067	7	30990770	G/G	T/T	G/T	<NA>	G/G	G/G	G/T	<NA>	<NA>	<NA>	<NA>	G/T	G/G	G/G	G/T	G/G	G/G	G/T	G/T	T/T	G/T	G/T	G/G	G/G	T/T	<NA>	<NA>	G/G	T/T	<NA>	<NA>	T/T	T/T	G/T	<NA>	<NA>	G/T	<NA>	<NA>	<NA>	<NA>
7:30991199	ENSBTAG00000010766	28.2379	3.05351e-08	0.0265056	1	0.0391067	7	30991199	C/C	T/T	C/T	<NA>	C/C	C/C	C/T	<NA>	<NA>	<NA>	<NA>	C/T	C/C	C/C	C/T	C/C	C/C	C/T	C/T	T/T	C/T	C/T	C/C	C/C	T/T	<NA>	<NA>	C/C	T/T	<NA>	<NA>	T/T	T/T	C/T	<NA>	<NA>	C/T	<NA>	<NA>	<NA>	<NA>
17:18024695	ENSBTAG00000005049	28.1617	3.14861e-08	0.0265056	1	0.0391067	17	18024695	C/T	C/T	C/C	C/C	C/T	C/C	C/T	C/T	C/T	C/T	T/T	C/C	<NA>	C/C	<NA>	<NA>	<NA>	T/T	<NA>	C/T	C/C	T/T	T/T	C/T	T/T	T/T	<NA>	C/T	T/T	<NA>	T/T	<NA>	<NA>	T/T	C/T	<NA>	<NA>	T/T	T/T	<NA>	<NA>
25:36308173	ENSBTAG00000017781	28.1084	3.21698e-08	0.0265056	1	0.0391067	25	36308173	T/T	T/T	A/A	<NA>	A/A	A/T	A/A	<NA>	<NA>	<NA>	<NA>	A/T	A/T	A/A	A/A	A/A	A/T	A/A	A/A	A/A	T/T	A/T	A/T	A/T	A/T	A/A	<NA>	T/T	T/T	<NA>	<NA>	<NA>	T/T	A/T	<NA>	<NA>	<NA>	A/A	<NA>	<NA>	<NA>
25:36308173	ENSBTAG00000009711	27.9498	3.4299e-08	0.0265056	1	0.0391067	25	36308173	T/T	T/T	A/A	<NA>	A/A	A/T	A/A	<NA>	<NA>	<NA>	<NA>	A/T	A/T	A/A	A/A	A/A	A/T	A/A	A/A	A/A	T/T	A/T	A/T	A/T	A/T	A/A	<NA>	T/T	T/T	<NA>	<NA>	<NA>	T/T	A/T	<NA>	<NA>	<NA>	A/A	<NA>	<NA>	<NA>
25:36308173	ENSBTAG00000051454	27.946	3.43512e-08	0.0265056	1	0.0391067	25	36308173	T/T	T/T	A/A	<NA>	A/A	A/T	A/A	<NA>	<NA>	<NA>	<NA>	A/T	A/T	A/A	A/A	A/A	A/T	A/A	A/A	A/A	T/T	A/T	A/T	A/T	A/T	A/A	<NA>	T/T	T/T	<NA>	<NA>	<NA>	T/T	A/T	<NA>	<NA>	<NA>	A/A	<NA>	<NA>	<NA>
25:36308173	ENSBTAG00000050097	27.9132	3.48106e-08	0.0265056	1	0.0391067	25	36308173	T/T	T/T	A/A	<NA>	A/A	A/T	A/A	<NA>	<NA>	<NA>	<NA>	A/T	A/T	A/A	A/A	A/A	A/T	A/A	A/A	A/A	T/T	A/T	A/T	A/T	A/T	A/A	<NA>	T/T	T/T	<NA>	<NA>	<NA>	T/T	A/T	<NA>	<NA>	<NA>	A/A	<NA>	<NA>	<NA>
7:5872632	ENSBTAG00000044048	27.6817	3.82417e-08	0.0265056	1	0.0391067	7	5872632	G/G	A/G	A/G	G/G	G/G	G/G	A/G	A/A	A/G	A/G	G/G	G/G	<NA>	A/A	<NA>	<NA>	<NA>	A/G	<NA>	<NA>	A/G	A/A	A/A	<NA>	A/A	A/A	<NA>	A/G	A/A	<NA>	A/A	<NA>	<NA>	A/A	<NA>	<NA>	<NA>	A/G	A/A	<NA>	<NA>
25:36308173	ENSBTAG00000013563	27.6748	3.8348e-08	0.0265056	1	0.0391067	25	36308173	T/T	T/T	A/A	<NA>	A/A	A/T	A/A	<NA>	<NA>	<NA>	<NA>	A/T	A/T	A/A	A/A	A/A	A/T	A/A	A/A	A/A	T/T	A/T	A/T	A/T	A/T	A/A	<NA>	T/T	T/T	<NA>	<NA>	<NA>	T/T	A/T	<NA>	<NA>	<NA>	A/A	<NA>	<NA>	<NA>
25:36308173	ENSBTAG00000007712	27.6161	3.92762e-08	0.0265056	1	0.0391067	25	36308173	T/T	T/T	A/A	<NA>	A/A	A/T	A/A	<NA>	<NA>	<NA>	<NA>	A/T	A/T	A/A	A/A	A/A	A/T	A/A	A/A	A/A	T/T	A/T	A/T	A/T	A/T	A/A	<NA>	T/T	T/T	<NA>	<NA>	<NA>	T/T	A/T	<NA>	<NA>	<NA>	A/A	<NA>	<NA>	<NA>
25:36308173	ENSBTAG00000053302	27.5847	3.97823e-08	0.0265056	1	0.0391067	25	36308173	T/T	T/T	A/A	<NA>	A/A	A/T	A/A	<NA>	<NA>	<NA>	<NA>	A/T	A/T	A/A	A/A	A/A	A/T	A/A	A/A	A/A	T/T	A/T	A/T	A/T	A/T	A/A	<NA>	T/T	T/T	<NA>	<NA>	<NA>	T/T	A/T	<NA>	<NA>	<NA>	A/A	<NA>	<NA>	<NA>
25:36308173	ENSBTAG00000003330	27.5446	4.04395e-08	0.0265056	1	0.0391067	25	36308173	T/T	T/T	A/A	<NA>	A/A	A/T	A/A	<NA>	<NA>	<NA>	<NA>	A/T	A/T	A/A	A/A	A/A	A/T	A/A	A/A	A/A	T/T	A/T	A/T	A/T	A/T	A/A	<NA>	T/T	T/T	<NA>	<NA>	<NA>	T/T	A/T	<NA>	<NA>	<NA>	A/A	<NA>	<NA>	<NA>
25:36308173	ENSBTAG00000011885	27.5234	4.07904e-08	0.0265056	1	0.0391067	25	36308173	T/T	T/T	A/A	<NA>	A/A	A/T	A/A	<NA>	<NA>	<NA>	<NA>	A/T	A/T	A/A	A/A	A/A	A/T	A/A	A/A	A/A	T/T	A/T	A/T	A/T	A/T	A/A	<NA>	T/T	T/T	<NA>	<NA>	<NA>	T/T	A/T	<NA>	<NA>	<NA>	A/A	<NA>	<NA>	<NA>
21:19678844	ENSBTAG00000001308	27.4785	4.15451e-08	0.0265056	1	0.0391067	21	19678844	G/C	<NA>	<NA>	G/C	G/G	G/C	<NA>	G/C	<NA>	<NA>	<NA>	C/C	<NA>	<NA>	G/C	C/C	<NA>	<NA>	C/C	<NA>	<NA>	<NA>	<NA>	G/G	C/C	<NA>	<NA>	G/G	C/C	<NA>	C/C	G/G	C/C	C/C	G/C	G/G	<NA>	<NA>	<NA>	<NA>	<NA>
21:19678849	ENSBTAG00000001308	27.4785	4.15451e-08	0.0265056	1	0.0391067	21	19678849	T/C	<NA>	<NA>	T/C	T/T	T/C	<NA>	T/C	<NA>	<NA>	<NA>	C/C	<NA>	<NA>	T/C	C/C	<NA>	<NA>	C/C	<NA>	<NA>	<NA>	<NA>	T/T	C/C	<NA>	<NA>	T/T	C/C	<NA>	C/C	T/T	C/C	C/C	T/C	T/T	<NA>	<NA>	<NA>	<NA>	<NA>
21:19678866	ENSBTAG00000001308	27.4785	4.15451e-08	0.0265056	1	0.0391067	21	19678866	A/G	<NA>	<NA>	A/G	A/A	A/G	<NA>	A/G	<NA>	<NA>	<NA>	G/G	<NA>	<NA>	A/G	G/G	<NA>	<NA>	G/G	<NA>	<NA>	<NA>	<NA>	A/A	G/G	<NA>	<NA>	A/A	G/G	<NA>	G/G	A/A	G/G	G/G	A/G	A/A	<NA>	<NA>	<NA>	<NA>	<NA>
25:36308173	ENSBTAG00000009760	27.3923	4.30368e-08	0.0265056	1	0.0391067	25	36308173	T/T	T/T	A/A	<NA>	A/A	A/T	A/A	<NA>	<NA>	<NA>	<NA>	A/T	A/T	A/A	A/A	A/A	A/T	A/A	A/A	A/A	T/T	A/T	A/T	A/T	A/T	A/A	<NA>	T/T	T/T	<NA>	<NA>	<NA>	T/T	A/T	<NA>	<NA>	<NA>	A/A	<NA>	<NA>	<NA>
17:18024695	ENSBTAG00000051118	27.271	4.52322e-08	0.0265056	1	0.0391067	17	18024695	C/T	C/T	C/C	C/C	C/T	C/C	C/T	C/T	C/T	C/T	T/T	C/C	<NA>	C/C	<NA>	<NA>	<NA>	T/T	<NA>	C/T	C/C	T/T	T/T	C/T	T/T	T/T	<NA>	C/T	T/T	<NA>	T/T	<NA>	<NA>	T/T	C/T	<NA>	<NA>	T/T	T/T	<NA>	<NA>
17:18024695	ENSBTAG00000000920	27.2047	4.64812e-08	0.0265056	1	0.0391067	17	18024695	C/T	C/T	C/C	C/C	C/T	C/C	C/T	C/T	C/T	C/T	T/T	C/C	<NA>	C/C	<NA>	<NA>	<NA>	T/T	<NA>	C/T	C/C	T/T	T/T	C/T	T/T	T/T	<NA>	C/T	T/T	<NA>	T/T	<NA>	<NA>	T/T	C/T	<NA>	<NA>	T/T	T/T	<NA>	<NA>
11:98181013	ENSBTAG00000006963	27.1667	4.72134e-08	0.0265056	1	0.0391067	11	98181013	<NA>	T/T	C/C	C/C	T/T	<NA>	T/C	T/T	T/T	T/T	T/C	C/C	T/T	T/T	C/C	<NA>	T/C	<NA>	<NA>	T/C	T/T	<NA>	<NA>	T/T	T/C	T/C	<NA>	C/C	T/C	<NA>	T/C	<NA>	C/C	T/C	T/T	T/T	<NA>	T/C	T/C	C/C	<NA>
11:98181013	ENSBTAG00000006963	27.1667	4.72134e-08	0.0265056	1	0.0391067	11	98181013	<NA>	T/T	C/C	C/C	T/T	<NA>	T/C	T/T	T/T	T/T	T/C	C/C	T/T	T/T	C/C	<NA>	T/C	<NA>	<NA>	T/C	T/T	<NA>	<NA>	T/T	T/C	T/C	<NA>	C/C	T/C	<NA>	T/C	<NA>	C/C	T/C	T/T	T/T	<NA>	T/C	T/C	C/C	<NA>
25:36308173	ENSBTAG00000010077	27.066	4.9215e-08	0.0265056	1	0.0391067	25	36308173	T/T	T/T	A/A	<NA>	A/A	A/T	A/A	<NA>	<NA>	<NA>	<NA>	A/T	A/T	A/A	A/A	A/A	A/T	A/A	A/A	A/A	T/T	A/T	A/T	A/T	A/T	A/A	<NA>	T/T	T/T	<NA>	<NA>	<NA>	T/T	A/T	<NA>	<NA>	<NA>	A/A	<NA>	<NA>	<NA>
25:36308173	ENSBTAG00000012095	27.0409	4.97264e-08	0.0265056	1	0.0391067	25	36308173	T/T	T/T	A/A	<NA>	A/A	A/T	A/A	<NA>	<NA>	<NA>	<NA>	A/T	A/T	A/A	A/A	A/A	A/T	A/A	A/A	A/A	T/T	A/T	A/T	A/T	A/T	A/A	<NA>	T/T	T/T	<NA>	<NA>	<NA>	T/T	A/T	<NA>	<NA>	<NA>	A/A	<NA>	<NA>	<NA>
[truncated: 63 more columns]

## Sheet: Sheet1
Annotated results of eQTL analysis using the GTEx framework and ANOVA model.
Statistics						SNP related data
F.test	p.value	q.values	bonferroni	FDR		SNP	CHROM	POS	SL220764.x	SL220765.x	SL220766.x	SL220767.x	SL220768.x	SL220769.x	SL220770.x	SL220771.x	SL220772.x	SL220773.x	SL220774.x	SL220775.x	SL253803.x	SL253804.x	SL253805.x	SL253806.x	SL253807.x	SL253808.x	SL253809.x	SL253810.x	SL253811.x	SL253812.x	SL253813.x	SL253814.x	SL297951.x	SL297952.x	SL297953	SL297954.x	SL297955.x	SL297956.x	SL297957.x	SL297958.x	SL297959.x	SL297960.x	SL297961.x	SL297962.x	SL297963.x	SL297964.x	SL297965.x	SL297966.x	SL297967.x
32.8176	5.26318e-09	0.0185202	0.337531	0.0259855		7:37974749	7	37974749	C/C	C/T	C/C	<NA>	C/C	C/T	C/C	<NA>	<NA>	<NA>	<NA>	C/C	T/T	C/T	T/T	C/T	T/T	T/T	T/T	C/T	C/C	C/C	T/T	C/T	T/T	<NA>	<NA>	C/T	C/C	<NA>	<NA>	<NA>	T/T	T/T	<NA>	<NA>	C/T	<NA>	<NA>	<NA>	<NA>
32.8176	5.26318e-09	0.0185202	0.337531	0.0259855		7:37986202	7	37986202	G/G	G/A	G/G	<NA>	G/G	G/A	G/G	<NA>	<NA>	<NA>	<NA>	G/G	A/A	G/A	A/A	G/A	A/A	A/A	A/A	G/A	G/G	G/G	A/A	G/A	A/A	<NA>	<NA>	G/A	G/G	<NA>	<NA>	<NA>	A/A	A/A	<NA>	<NA>	G/A	<NA>	<NA>	<NA>	<NA>
32.8176	5.26318e-09	0.0185202	0.337531	0.0259855		7:37986931	7	37986931	T/T	T/G	T/T	<NA>	T/T	T/G	T/T	<NA>	<NA>	<NA>	<NA>	T/T	G/G	T/G	G/G	T/G	G/G	G/G	G/G	T/G	T/T	T/T	G/G	T/G	G/G	<NA>	<NA>	T/G	T/T	<NA>	<NA>	<NA>	G/G	G/G	<NA>	<NA>	T/G	<NA>	<NA>	<NA>	<NA>
32.8176	5.26318e-09	0.0185202	0.337531	0.0259855		7:37986959	7	37986959	T/T	T/C	T/T	<NA>	T/T	T/C	T/T	<NA>	<NA>	<NA>	<NA>	T/T	C/C	T/C	C/C	T/C	C/C	C/C	C/C	T/C	T/T	T/T	C/C	T/C	C/C	<NA>	<NA>	T/C	T/T	<NA>	<NA>	<NA>	C/C	C/C	<NA>	<NA>	T/C	<NA>	<NA>	<NA>	<NA>
31.8606	7.50019e-09	0.0185202	0.480993	0.0259855		23:25620450	23	25620450	C/C	C/C	C/T	C/T	C/T	T/T	C/T	T/T	C/T	C/C	C/C	C/T	<NA>	C/C	<NA>	<NA>	C/C	C/C	T/T	<NA>	<NA>	<NA>	T/T	C/C	<NA>	<NA>	<NA>	C/T	<NA>	<NA>	C/C	<NA>	<NA>	<NA>	T/T	<NA>	C/C	C/T	<NA>	<NA>	<NA>
31.8606	7.50019e-09	0.0185202	0.480993	0.0259855		23:25620450	23	25620450	C/C	C/C	C/T	C/T	C/T	T/T	C/T	T/T	C/T	C/C	C/C	C/T	<NA>	C/C	<NA>	<NA>	C/C	C/C	T/T	<NA>	<NA>	<NA>	T/T	C/C	<NA>	<NA>	<NA>	C/T	<NA>	<NA>	C/C	<NA>	<NA>	<NA>	T/T	<NA>	C/C	C/T	<NA>	<NA>	<NA>
31.0957	1.00026e-08	0.0185202	0.641475	0.0259855		7:37974764	7	37974764	G/G	G/T	G/G	<NA>	G/G	G/T	G/G	<NA>	<NA>	<NA>	<NA>	G/G	T/T	G/T	T/T	G/T	T/T	T/T	T/T	G/T	G/G	G/G	T/T	G/T	T/T	<NA>	<NA>	G/T	G/G	<NA>	<NA>	G/T	T/T	T/T	<NA>	<NA>	G/T	<NA>	<NA>	<NA>	<NA>
31.0957	1.00026e-08	0.0185202	0.641475	0.0259855		7:37974928	7	37974928	C/C	C/T	C/C	<NA>	C/C	C/T	C/C	<NA>	<NA>	<NA>	<NA>	C/C	T/T	C/T	T/T	C/T	T/T	T/T	T/T	C/T	C/C	C/C	T/T	C/T	T/T	<NA>	<NA>	C/T	C/C	<NA>	<NA>	C/T	T/T	T/T	<NA>	<NA>	C/T	<NA>	<NA>	<NA>	<NA>
31.0957	1.00026e-08	0.0185202	0.641475	0.0259855		7:37986835	7	37986835	G/G	G/A	G/G	<NA>	G/G	G/A	G/G	<NA>	<NA>	<NA>	<NA>	G/G	A/A	G/A	A/A	G/A	A/A	A/A	A/A	G/A	G/G	G/G	A/A	G/A	A/A	<NA>	<NA>	G/A	G/G	<NA>	<NA>	G/A	A/A	A/A	<NA>	<NA>	G/A	<NA>	<NA>	<NA>	<NA>
31.0939	1.00093e-08	0.0185202	0.641904	0.0259855		21:56676553	21	56676553	C/C	C/C	C/C	C/C	C/C	C/C	C/T	<NA>	<NA>	C/T	<NA>	C/C	C/T	C/T	T/T	T/T	T/T	C/T	T/T	T/T	C/C	C/T	T/T	<NA>	C/T	<NA>	<NA>	C/T	C/T	<NA>	<NA>	<NA>	T/T	<NA>	<NA>	<NA>	<NA>	<NA>	<NA>	<NA>	<NA>
29.4218	1.90782e-08	0.0185202	1	0.0259855		23:25589139	23	25589139	<NA>	T/T	C/T	C/T	C/T	C/C	C/T	C/C	C/T	T/T	T/T	T/T	<NA>	T/T	<NA>	<NA>	T/T	C/C	C/C	<NA>	<NA>	<NA>	C/C	T/T	<NA>	<NA>	<NA>	C/T	<NA>	<NA>	T/T	<NA>	<NA>	<NA>	<NA>	<NA>	C/C	C/T	<NA>	<NA>	<NA>
28.7559	2.48202e-08	0.0185202	1	0.0259855		7:5872632	7	5872632	G/G	A/G	A/G	G/G	G/G	G/G	A/G	A/A	A/G	A/G	G/G	G/G	<NA>	A/A	<NA>	<NA>	<NA>	A/G	<NA>	<NA>	A/G	A/A	A/A	<NA>	A/A	A/A	<NA>	A/G	A/A	<NA>	A/A	<NA>	<NA>	A/A	<NA>	<NA>	<NA>	A/G	A/A	<NA>	<NA>
28.5821	2.66005e-08	0.0185202	1	0.0259855		2:135686619	2	135686619	<NA>	<NA>	A/T	<NA>	<NA>	A/T	<NA>	<NA>	<NA>	<NA>	<NA>	<NA>	A/A	A/T	A/A	A/A	A/A	<NA>	T/T	T/T	A/T	T/T	T/T	<NA>	A/T	<NA>	<NA>	A/T	T/T	<NA>	<NA>	A/A	A/A	A/T	<NA>	<NA>	T/T	<NA>	<NA>	<NA>	<NA>
28.5821	2.66005e-08	0.0185202	1	0.0259855		2:135686619	2	135686619	<NA>	<NA>	A/T	<NA>	<NA>	A/T	<NA>	<NA>	<NA>	<NA>	<NA>	<NA>	A/A	A/T	A/A	A/A	A/A	<NA>	T/T	T/T	A/T	T/T	T/T	<NA>	A/T	<NA>	<NA>	A/T	T/T	<NA>	<NA>	A/A	A/A	A/T	<NA>	<NA>	T/T	<NA>	<NA>	<NA>	<NA>
28.5454	2.69934e-08	0.0185202	1	0.0259855		17:18025184	17	18025184	G/T	G/T	G/G	<NA>	G/T	G/G	G/T	<NA>	<NA>	<NA>	<NA>	G/G	<NA>	G/G	T/T	<NA>	G/T	T/T	<NA>	G/T	G/G	T/T	T/T	<NA>	T/T	<NA>	<NA>	G/T	T/T	<NA>	<NA>	<NA>	<NA>	T/T	<NA>	<NA>	<NA>	<NA>	<NA>	<NA>	<NA>
28.5383	2.70704e-08	0.0185202	1	0.0259855		2:135686619	2	135686619	<NA>	<NA>	A/T	<NA>	<NA>	A/T	<NA>	<NA>	<NA>	<NA>	<NA>	<NA>	A/A	A/T	A/A	A/A	A/A	<NA>	T/T	T/T	A/T	T/T	T/T	<NA>	A/T	<NA>	<NA>	A/T	T/T	<NA>	<NA>	A/A	A/A	A/T	<NA>	<NA>	T/T	<NA>	<NA>	<NA>	<NA>
28.5383	2.70704e-08	0.0185202	1	0.0259855		2:135686619	2	135686619	<NA>	<NA>	A/T	<NA>	<NA>	A/T	<NA>	<NA>	<NA>	<NA>	<NA>	<NA>	A/A	A/T	A/A	A/A	A/A	<NA>	T/T	T/T	A/T	T/T	T/T	<NA>	A/T	<NA>	<NA>	A/T	T/T	<NA>	<NA>	A/A	A/A	A/T	<NA>	<NA>	T/T	<NA>	<NA>	<NA>	<NA>
28.4545	2.79931e-08	0.0185202	1	0.0259855		17:18024695	17	18024695	C/T	C/T	C/C	C/C	C/T	C/C	C/T	C/T	C/T	C/T	T/T	C/C	<NA>	C/C	<NA>	<NA>	<NA>	T/T	<NA>	C/T	C/C	T/T	T/T	C/T	T/T	T/T	<NA>	C/T	T/T	<NA>	T/T	<NA>	<NA>	T/T	C/T	<NA>	<NA>	T/T	T/T	<NA>	<NA>
28.3939	2.86807e-08	0.0185202	1	0.0259855		2:5817347	2	5817347	G/T	G/G	T/T	<NA>	G/T	G/G	G/G	<NA>	<NA>	<NA>	<NA>	T/T	T/T	G/T	T/T	G/T	G/T	T/T	G/T	G/G	G/G	G/G	G/T	<NA>	G/G	<NA>	<NA>	G/G	G/G	<NA>	<NA>	<NA>	G/T	G/G	<NA>	<NA>	G/T	<NA>	<NA>	<NA>	<NA>
28.125	3.19548e-08	0.0185202	1	0.0259855		7:5872632	7	5872632	G/G	A/G	A/G	G/G	G/G	G/G	A/G	A/A	A/G	A/G	G/G	G/G	<NA>	A/A	<NA>	<NA>	<NA>	A/G	<NA>	<NA>	A/G	A/A	A/A	<NA>	A/A	A/A	<NA>	A/G	A/A	<NA>	A/A	<NA>	<NA>	A/A	<NA>	<NA>	<NA>	A/G	A/A	<NA>	<NA>
28.1183	3.20418e-08	0.0185202	1	0.0259855		17:63027414	17	63027414	<NA>	G/G	<NA>	A/G	<NA>	<NA>	<NA>	G/G	G/G	G/G	G/G	G/G	A/G	<NA>	A/G	A/G	A/G	<NA>	G/G	<NA>	G/G	A/G	G/G	A/G	A/G	A/A	<NA>	A/G	A/A	A/A	A/A	A/G	A/A	A/G	G/G	A/A	<NA>	A/A	A/G	A/G	A/A
27.7505	3.71855e-08	0.0185202	1	0.0259855		7:37986348	7	37986348	C/C	C/G	C/C	<NA>	C/C	C/G	C/C	<NA>	<NA>	<NA>	<NA>	C/C	G/G	C/G	G/G	<NA>	G/G	G/G	G/G	C/G	C/C	<NA>	G/G	<NA>	G/G	<NA>	<NA>	C/G	C/C	<NA>	<NA>	<NA>	G/G	G/G	<NA>	<NA>	C/G	<NA>	<NA>	<NA>	<NA>
27.6431	3.88475e-08	0.0185202	1	0.0259855		11:9128017	11	9128017	G/G	A/A	A/A	<NA>	G/G	G/G	G/G	<NA>	<NA>	<NA>	<NA>	A/A	G/A	A/A	G/A	G/G	G/A	G/G	G/A	G/A	A/A	G/G	G/A	G/A	G/G	<NA>	<NA>	G/G	A/A	<NA>	G/A	<NA>	G/A	G/A	G/A	<NA>	G/A	<NA>	<NA>	<NA>	<NA>
27.5462	4.04134e-08	0.0185202	1	0.0259855		17:18024695	17	18024695	C/T	C/T	C/C	C/C	C/T	C/C	C/T	C/T	C/T	C/T	T/T	C/C	<NA>	C/C	<NA>	<NA>	<NA>	T/T	<NA>	C/T	C/C	T/T	T/T	C/T	T/T	T/T	<NA>	C/T	T/T	<NA>	T/T	<NA>	<NA>	T/T	C/T	<NA>	<NA>	T/T	T/T	<NA>	<NA>
27.5004	4.11757e-08	0.0185202	1	0.0259855		2:135686619	2	135686619	<NA>	<NA>	A/T	<NA>	<NA>	A/T	<NA>	<NA>	<NA>	<NA>	<NA>	<NA>	A/A	A/T	A/A	A/A	A/A	<NA>	T/T	T/T	A/T	T/T	T/T	<NA>	A/T	<NA>	<NA>	A/T	T/T	<NA>	<NA>	A/A	A/A	A/T	<NA>	<NA>	T/T	<NA>	<NA>	<NA>	<NA>
27.5004	4.11757e-08	0.0185202	1	0.0259855		2:135686619	2	135686619	<NA>	<NA>	A/T	<NA>	<NA>	A/T	<NA>	<NA>	<NA>	<NA>	<NA>	<NA>	A/A	A/T	A/A	A/A	A/A	<NA>	T/T	T/T	A/T	T/T	T/T	<NA>	A/T	<NA>	<NA>	A/T	T/T	<NA>	<NA>	A/A	A/A	A/T	<NA>	<NA>	T/T	<NA>	<NA>	<NA>	<NA>
27.4263	4.24426e-08	0.0185202	1	0.0259855		7:5872632	7	5872632	G/G	A/G	A/G	G/G	G/G	G/G	A/G	A/A	A/G	A/G	G/G	G/G	<NA>	A/A	<NA>	<NA>	<NA>	A/G	<NA>	<NA>	A/G	A/A	A/A	<NA>	A/A	A/A	<NA>	A/G	A/A	<NA>	A/A	<NA>	<NA>	A/A	<NA>	<NA>	<NA>	A/G	A/A	<NA>	<NA>
27.4164	4.26142e-08	0.0185202	1	0.0259855		7:37986348	7	37986348	C/C	C/G	C/C	<NA>	C/C	C/G	C/C	<NA>	<NA>	<NA>	<NA>	C/C	G/G	C/G	G/G	<NA>	G/G	G/G	G/G	C/G	C/C	<NA>	G/G	<NA>	G/G	<NA>	<NA>	C/G	C/C	<NA>	<NA>	<NA>	G/G	G/G	<NA>	<NA>	C/G	<NA>	<NA>	<NA>	<NA>
27.3711	4.34124e-08	0.0185202	1	0.0259855		17:18025184	17	18025184	G/T	G/T	G/G	<NA>	G/T	G/G	G/T	<NA>	<NA>	<NA>	<NA>	G/G	<NA>	G/G	T/T	<NA>	G/T	T/T	<NA>	G/T	G/G	T/T	T/T	<NA>	T/T	<NA>	<NA>	G/T	T/T	<NA>	<NA>	<NA>	<NA>	T/T	<NA>	<NA>	<NA>	<NA>	<NA>	<NA>	<NA>
27.3443	4.38922e-08	0.0185202	1	0.0259855		7:37986348	7	37986348	C/C	C/G	C/C	<NA>	C/C	C/G	C/C	<NA>	<NA>	<NA>	<NA>	C/C	G/G	C/G	G/G	<NA>	G/G	G/G	G/G	C/G	C/C	<NA>	G/G	<NA>	G/G	<NA>	<NA>	C/G	C/C	<NA>	<NA>	<NA>	G/G	G/G	<NA>	<NA>	C/G	<NA>	<NA>	<NA>	<NA>
27.3295	4.4159e-08	0.0185202	1	0.0259855		23:25694856	23	25694856	C/G	<NA>	<NA>	<NA>	<NA>	C/G	<NA>	<NA>	<NA>	<NA>	<NA>	<NA>	C/G	<NA>	C/C	C/C	G/G	C/G	G/G	C/C	C/G	C/C	G/G	<NA>	C/C	<NA>	<NA>	G/G	C/C	<NA>	<NA>	G/G	G/G	C/G	<NA>	C/C	C/G	<NA>	<NA>	<NA>	<NA>
27.2846	4.49802e-08	0.0185202	1	0.0259855		7:37986348	7	37986348	C/C	C/G	C/C	<NA>	C/C	C/G	C/C	<NA>	<NA>	<NA>	<NA>	C/C	G/G	C/G	G/G	<NA>	G/G	G/G	G/G	C/G	C/C	<NA>	G/G	<NA>	G/G	<NA>	<NA>	C/G	C/C	<NA>	<NA>	<NA>	G/G	G/G	<NA>	<NA>	C/G	<NA>	<NA>	<NA>	<NA>
27.259	4.54551e-08	0.0185202	1	0.0259855		16:23631249	16	23631249	A/A	A/A	<NA>	A/G	A/A	A/A	<NA>	A/G	A/G	A/G	A/G	A/A	A/A	A/A	G/G	A/G	A/G	A/A	A/G	G/G	A/G	G/G	A/A	A/G	A/A	<NA>	<NA>	A/G	A/G	<NA>	<NA>	A/A	A/G	G/G	A/A	A/G	A/A	A/A	G/G	A/A	A/A
27.2492	4.56386e-08	0.0185202	1	0.0259855		2:135670929	2	135670929	C/G	C/G	C/G	C/G	<NA>	C/G	<NA>	C/G	<NA>	<NA>	<NA>	C/G	C/C	C/G	C/C	C/C	C/C	C/C	G/G	G/G	C/G	G/G	G/G	C/C	C/G	<NA>	<NA>	C/G	G/G	<NA>	<NA>	C/C	C/C	C/G	<NA>	C/G	G/G	<NA>	<NA>	<NA>	<NA>
27.1933	4.66996e-08	0.0185202	1	0.0259855		7:37986348	7	37986348	C/C	C/G	C/C	<NA>	C/C	C/G	C/C	<NA>	<NA>	<NA>	<NA>	C/C	G/G	C/G	G/G	<NA>	G/G	G/G	G/G	C/G	C/C	<NA>	G/G	<NA>	G/G	<NA>	<NA>	C/G	C/C	<NA>	<NA>	<NA>	G/G	G/G	<NA>	<NA>	C/G	<NA>	<NA>	<NA>	<NA>
27.1266	4.79994e-08	0.0185202	1	0.0259855		2:135670929	2	135670929	C/G	C/G	C/G	C/G	<NA>	C/G	<NA>	C/G	<NA>	<NA>	<NA>	C/G	C/C	C/G	C/C	C/C	C/C	C/C	G/G	G/G	C/G	G/G	G/G	C/C	C/G	<NA>	<NA>	C/G	G/G	<NA>	<NA>	C/C	C/C	C/G	<NA>	C/G	G/G	<NA>	<NA>	<NA>	<NA>
27.1113	4.83037e-08	0.0185202	1	0.0259855		2:135670929	2	135670929	C/G	C/G	C/G	C/G	<NA>	C/G	<NA>	C/G	<NA>	<NA>	<NA>	C/G	C/C	C/G	C/C	C/C	C/C	C/C	G/G	G/G	C/G	G/G	G/G	C/C	C/G	<NA>	<NA>	C/G	G/G	<NA>	<NA>	C/C	C/C	C/G	<NA>	C/G	G/G	<NA>	<NA>	<NA>	<NA>
27.0522	4.94952e-08	0.0185202	1	0.0259855		28:28178359	28	28178359	T/T	T/T	T/T	T/T	T/G	T/T	T/T	T/T	T/T	T/T	<NA>	T/T	T/G	T/G	T/G	G/G	T/G	T/G	G/G	T/G	T/T	G/G	G/G	T/T	T/G	<NA>	<NA>	T/G	T/G	<NA>	<NA>	T/G	T/T	T/T	<NA>	<NA>	G/G	T/G	<NA>	<NA>	<NA>
27.0509	4.95212e-08	0.0185202	1	0.0259855		2:135686619	2	135686619	<NA>	<NA>	A/T	<NA>	<NA>	A/T	<NA>	<NA>	<NA>	<NA>	<NA>	<NA>	A/A	A/T	A/A	A/A	A/A	<NA>	T/T	T/T	A/T	T/T	T/T	<NA>	A/T	<NA>	<NA>	A/T	T/T	<NA>	<NA>	A/A	A/A	A/T	<NA>	<NA>	T/T	<NA>	<NA>	<NA>	<NA>
27.0509	4.95212e-08	0.0185202	1	0.0259855		2:135686619	2	135686619	<NA>	<NA>	A/T	<NA>	<NA>	A/T	<NA>	<NA>	<NA>	<NA>	<NA>	<NA>	A/A	A/T	A/A	A/A	A/A	<NA>	T/T	T/T	A/T	T/T	T/T	<NA>	A/T	<NA>	<NA>	A/T	T/T	<NA>	<NA>	A/A	A/A	A/T	<NA>	<NA>	T/T	<NA>	<NA>	<NA>	<NA>
[truncated: 18 more columns]
