# Supplementary material for: Robust identification of regulatory variants (eQTLs) using a differential expression framework developed for RNA-sequencing
Source: J Anim Sci Biotechnol. 2023 May 5;14:62. doi: 10.1186/s40104-023-00861-0 (PMC10161580; doi:10.1186/s40104-023-00861-0)
Supplement: Supplementary file 6 — Additional file 6. eQTL results with DGE framework and the standard approach using MatrixEQTL. [file 40104_2023_861_MOESM6_ESM.xlsx]

## Sheet: Supplementary_table_4
eQTL results with DGE framework and the standard approach using MatrixEQTL.
				Statistics DEG framework dominance mode of allelic intereaction							Statistics MatrixEQTL ANOVA model						Statistics DEG framework additive mode of allelic intereaction					Statistics MatrixEQTL additive model
snp	gene		logCPM.anova	F.anova	PValue.anova	logFC	logCPM.contrast	F.contrast	PValue.contrast		F-test	pvalue		snp	gene		logFC	logCPM	F	PValue		beta	t-stat	p-value
18:57498163	ENSBTAG00000019227		6.35018	57.6411	1.19341e-10	-4.12589	6.35016	93.5622	1.44066e-10		14.5977	1.97895e-05		17:72208968	ENSBTAG00000000990		-0.970754	7.94258	50.703	4.1803e-08		-0.720586	-3.46578	0.0013012
18:57565792	ENSBTAG00000019227		6.6755	55.3976	4.73249e-11	-4.06143	6.67562	75.0354	6.00777e-10		7.19919	0.0022328		17:72208968	ENSBTAG00000023823		-0.935123	6.49271	51.0254	3.85045e-08		-0.699042	-3.33207	0.00189539
19:14551828	ENSBTAG00000000065		9.93549	44.5356	1.36658e-08	-2.85795	9.9355	74.2521	9.14818e-09		9.43132	0.000472252		18:57498163	ENSBTAG00000019227		2.60706	6.3502	55.7044	3.17148e-08		0.893052	4.29692	0.000111592
19:14551828	ENSBTAG00000000312		6.68322	57.7985	1.21476e-09	3.43127	6.68307	110.176	2.17258e-10		2.71724	0.0788917		18:57538713	ENSBTAG00000019227		2.3187	6.38285	61.1308	3.66331e-08		0.844413	3.58874	0.000915827
19:14551828	ENSBTAG00000000347		6.7289	40.045	3.54078e-08	4.01683	6.72874	78.8008	5.30798e-09		2.28769	0.115313		18:57565792	ENSBTAG00000019227		-2.59645	6.67547	62.8339	4.22369e-09		-0.871325	-4.00683	0.000268317
19:14551828	ENSBTAG00000000411		6.21488	45.1491	1.20711e-08	3.13772	6.2147	83.9172	2.96086e-09		7.04009	0.00250675		21:56676553	ENSBTAG00000006661		1.06372	6.59635	66.0876	1.20222e-08		0.626328	2.6567	0.0113747
19:14551828	ENSBTAG00000000639		6.05503	46.5873	9.07128e-09	4.85805	6.05477	94.2686	9.86008e-10		2.08753	0.137984
19:14551828	ENSBTAG00000000641		9.32165	64.1205	3.84498e-10	-2.12935	9.32165	103.922	3.5404e-10		1.06417	0.355071
19:14551828	ENSBTAG00000000759		5.40431	47.708	6.88133e-09	2.50715	5.40405	97.3006	6.72199e-10		2.13677	0.132004
19:14551828	ENSBTAG00000000810		6.10978	86.899	2.24158e-11	5.22279	6.10952	149.04	1.03681e-11		2.90904	0.0667536
19:14551828	ENSBTAG00000000857		5.11057	63.1157	5.23358e-10	4.00675	5.11015	122.636	7.50403e-11		3.96588	0.0272734
19:14551828	ENSBTAG00000000978		8.67651	44.9192	1.12171e-08	-1.54098	8.67653	83.3462	2.82065e-09		0.585869	0.56157
19:14551828	ENSBTAG00000000990		8.76194	92.6091	9.67756e-12	-2.40704	8.76196	147.611	9.82315e-12		0.804874	0.45462
19:14551828	ENSBTAG00000001059		5.66378	51.642	3.50582e-09	3.12367	5.66353	97.5883	7.07433e-10		5.40323	0.00860636
19:14551828	ENSBTAG00000001131		5.96454	66.8325	3.00856e-10	3.36745	5.96432	104.068	3.79628e-10		2.3567	0.108435
19:14551828	ENSBTAG00000001161		9.61962	60.6523	7.67117e-10	-3.14628	9.61963	104.018	3.81414e-10		8.37875	0.000967071
19:14551828	ENSBTAG00000001171		7.82113	56.7362	1.25548e-09	-1.6679	7.82116	99.6729	5.0711e-10		0.443149	0.645287
19:14551828	ENSBTAG00000001189		7.22067	82.0783	3.30501e-11	2.0032	7.2206	170.879	2.08143e-12		3.54465	0.0387695
19:14551828	ENSBTAG00000001193		7.37889	40.788	3.00781e-08	3.69063	7.3788	83.1029	3.24291e-09		2.60597	0.0869798
19:14551828	ENSBTAG00000001498		4.72334	57.5675	1.09205e-09	2.28441	4.723	78.881	4.72342e-09		2.85414	0.0700127
19:14551828	ENSBTAG00000001518		7.95995	58.4254	9.47326e-10	-1.32727	7.95997	119.698	8.24905e-11		0.55656	0.577779
19:14551828	ENSBTAG00000001538		8.23737	41.7195	2.4595e-08	3.15311	8.23732	85.4942	2.48734e-09		2.3636	0.107772
19:14551828	ENSBTAG00000001762		6.01964	39.8358	3.70877e-08	3.66239	6.01942	73.4402	1.01088e-08		3.85216	0.0299709
19:14551828	ENSBTAG00000001776		6.60917	51.4546	3.17487e-09	1.6152	6.60907	74.9489	7.58132e-09		3.00634	0.0613633
19:14551828	ENSBTAG00000001794		7.51497	66.1556	3.32113e-10	4.56989	7.51487	114.751	1.45411e-10		2.2182	0.122703
19:14551828	ENSBTAG00000001987		10.1582	38.8189	4.65878e-08	-2.04553	10.1582	63.089	3.91157e-08		3.71036	0.0337334
19:14551828	ENSBTAG00000002014		9.34673	41.8692	2.12728e-08	-1.6662	9.34674	69.2334	1.60183e-08		0.430126	0.653554
19:14551828	ENSBTAG00000002026		11.6834	51.6689	3.1424e-09	-2.32323	11.6834	91.519	1.22329e-09		4.52002	0.0173382
19:14551828	ENSBTAG00000002072		5.82757	119.583	6.81293e-13	3.34499	5.82733	226.274	1.0195e-13		6.17913	0.00474837
19:14551828	ENSBTAG00000002116		7.90577	46.0541	8.91829e-09	-1.66505	7.90579	93.9581	8.99484e-10		1.42313	0.253509
19:14551828	ENSBTAG00000002210		9.66643	39.1902	3.84928e-08	-1.21182	9.66644	71.6616	1.14291e-08		0.737041	0.485243
19:14551828	ENSBTAG00000002415		8.78751	48.5116	5.88221e-09	-1.97894	8.78753	89.6651	1.52574e-09		6.68939	0.00324336
19:14551828	ENSBTAG00000002468		8.19304	55.5661	1.76393e-09	6.42185	8.19298	107.295	2.81754e-10		2.78931	0.0740787
19:14551828	ENSBTAG00000002507		11.2116	46.0116	8.99436e-09	-1.60363	11.2116	81.3642	3.53629e-09		0.206443	0.814379
19:14551828	ENSBTAG00000002683		6.22993	63.0197	5.31089e-10	2.76766	6.22978	116.315	1.27154e-10		2.76678	0.075549
19:14551828	ENSBTAG00000002774		5.59925	87.8196	2.0161e-11	3.74588	5.59898	182.711	1.24153e-12		2.90981	0.0667089
19:14551828	ENSBTAG00000002830		7.52171	55.0485	1.92671e-09	2.93726	7.52163	109.293	2.35131e-10		2.04966	0.142778
19:14551828	ENSBTAG00000002869		9.64987	57.5834	1.25855e-09	-2.68789	9.64988	107.15	2.85505e-10		7.05753	0.00247507
19:14551828	ENSBTAG00000002874		8.64142	40.6123	2.8643e-08	-1.73243	8.64143	79.245	4.60532e-09		3.80047	0.0312886
19:14551828	ENSBTAG00000002881		5.73082	38.5373	4.46896e-08	1.59746	5.73069	74.8555	7.66884e-09		2.61978	0.0859297
19:14551828	ENSBTAG00000002890		7.62984	38.8014	4.67727e-08	2.50738	7.62978	72.5126	1.13422e-08		5.80773	0.00629745
19:14551828	ENSBTAG00000002939		6.21177	53.8326	2.37709e-09	2.76711	6.21161	94.7262	9.41377e-10		2.80893	0.0728227
19:14551828	ENSBTAG00000003052		5.09054	72.4494	1.19235e-10	3.19025	5.09021	150.225	8.1065e-12		4.25492	0.0215048
19:14551828	ENSBTAG00000003058		6.1689	40.1572	3.0965e-08	1.5729	6.16879	82.4759	3.11344e-09		2.00777	0.148285
19:14551828	ENSBTAG00000003151		8.68932	45.4342	1.09848e-08	-1.96839	8.68933	85.9011	2.33469e-09		3.03566	0.0598305
19:14551828	ENSBTAG00000003160		7.28381	88.6958	1.82426e-11	3.88302	7.28371	155.92	6.50817e-12		2.78603	0.0742905
19:14551828	ENSBTAG00000003264		6.34108	106.844	2.74226e-12	4.01459	6.34089	183.121	1.21251e-12		4.17402	0.0229769
19:14551828	ENSBTAG00000003341		5.99424	67.3191	2.38608e-10	2.419	5.99408	133.63	2.6956e-11		2.26742	0.117418
19:14551828	ENSBTAG00000003425		6.3102	50.4265	3.83771e-09	-1.61488	6.31027	77.3021	5.69898e-09		2.63477	0.0848054
19:14551828	ENSBTAG00000003436		7.81177	46.3509	9.50291e-09	3.94152	7.8117	89.3995	1.63299e-09		2.59908	0.087508
19:14551828	ENSBTAG00000003476		6.30818	85.0958	2.29313e-11	2.23347	6.30805	151.321	7.45968e-12		1.70251	0.19583
19:14551828	ENSBTAG00000003543		5.57729	61.0599	6.18766e-10	2.31626	5.57709	126.038	4.89465e-11		2.56381	0.0902683
19:14551828	ENSBTAG00000003548		4.97418	48.6162	6.13447e-09	5.68774	4.97369	86.4174	2.24876e-09		2.42268	0.102262
19:14551828	ENSBTAG00000003642		9.83624	41.4584	2.32523e-08	-1.41422	9.83624	85.6357	2.18365e-09		0.272915	0.762637
19:14551828	ENSBTAG00000003707		6.42694	53.1471	2.68062e-09	3.63287	6.42677	109.629	2.28149e-10		2.16594	0.128589
19:14551828	ENSBTAG00000003759		6.3942	63.0252	5.30643e-10	3.90667	6.39402	124.438	6.48422e-11		3.54296	0.0388249
19:14551828	ENSBTAG00000003820		6.16098	53.2509	2.63203e-09	2.87788	6.16081	104.81	3.54261e-10		3.23129	0.0505811
19:14551828	ENSBTAG00000003861		7.84351	43.9457	1.54174e-08	-2.75245	7.84354	82.2877	3.55473e-09		5.02843	0.0115488
19:14551828	ENSBTAG00000003981		4.719	83.0871	2.92104e-11	3.42151	4.71852	132.031	3.33632e-11		1.97511	0.152735
19:14551828	ENSBTAG00000004194		4.69835	75.3341	7.82166e-11	2.96946	4.69794	137.682	1.98378e-11		2.10512	0.135816
19:14551828	ENSBTAG00000004199		8.11682	50.6277	3.69701e-09	-1.67038	8.11684	94.5733	8.44541e-10		2.84903	0.0703248
19:14551828	ENSBTAG00000004279		11.7711	40.2536	3.03077e-08	-1.61038	11.7711	76.0741	6.60856e-09		2.65441	0.0833563
19:14551828	ENSBTAG00000004371		9.11683	71.8069	1.261e-10	-1.66366	9.11684	116.058	1.12505e-10		0.134236	0.874797
19:14551828	ENSBTAG00000004457		5.33849	48.0727	5.9962e-09	1.77968	5.33831	98.0794	5.93354e-10		2.79139	0.0739443
19:14551828	ENSBTAG00000004551		5.41581	48.1551	6.69699e-09	4.50238	5.41544	97.8745	6.87763e-10		3.12669	0.0553229
19:14551828	ENSBTAG00000004571		8.15471	74.7893	8.40976e-11	-1.53992	8.15473	129.958	3.58378e-11		0.293791	0.747111
19:14551828	ENSBTAG00000004590		7.08283	56.6982	1.26354e-09	-1.53969	7.08286	113.155	1.44939e-10		0.269641	0.765103
19:14551828	ENSBTAG00000004603		5.55163	44.4217	1.39863e-08	2.50124	5.55141	84.1069	2.89905e-09		1.7276	0.191376
19:14551828	ENSBTAG00000004625		6.72432	94.8439	7.5776e-12	2.4948	6.72421	194.84	5.14e-13		2.67111	0.0821444
19:14551828	ENSBTAG00000004755		6.68692	53.1869	2.66189e-09	3.12336	6.68679	107.17	2.8499e-10		6.98639	0.00260702
19:14551828	ENSBTAG00000004851		3.95226	39.9154	3.6438e-08	5.02596	3.95144	81.7196	3.7912e-09		6.0754	0.00513581
19:14551828	ENSBTAG00000005027		8.80879	46.8718	8.18789e-09	-1.97854	8.8088	86.2505	2.2513e-09		9.65256	0.000407582
19:14551828	ENSBTAG00000005064		6.5619	51.1689	3.3456e-09	-1.87885	6.56195	105.736	2.84088e-10		2.2115	0.123442
19:14551828	ENSBTAG00000005469		8.55483	40.2578	3.02793e-08	1.37859	8.55481	74.3858	8.12554e-09		1.96486	0.154159
19:14551828	ENSBTAG00000005587		6.10046	41.6269	2.50878e-08	2.88643	6.10029	85.9303	2.3714e-09		3.27862	0.0485779
19:14551828	ENSBTAG00000005592		4.68228	56.5101	1.30439e-09	2.15605	4.68193	85.0965	2.31821e-09		1.82058	0.175774
19:14551828	ENSBTAG00000005647		4.41486	38.763	4.71818e-08	4.20886	4.41426	79.7373	4.75973e-09		2.53376	0.0926922
19:14551828	ENSBTAG00000005676		6.62698	65.6536	3.57569e-10	2.70227	6.62685	122.99	7.29079e-11		2.61198	0.0865214
19:14551828	ENSBTAG00000005792		8.48253	43.5919	1.65845e-08	-2.00664	8.48255	75.8421	7.5415e-09		12.0563	8.82025e-05
19:14551828	ENSBTAG00000005796		9.68263	59.5181	7.92416e-10	-1.45459	9.68263	111.677	1.65242e-10		0.256643	0.774975
19:14551828	ENSBTAG00000005830		5.83904	53.2857	2.61599e-09	2.96385	5.83883	108.207	2.59349e-10		2.72141	0.0786045
19:14551828	ENSBTAG00000006087		5.74322	66.4212	2.72264e-10	2.60692	5.74302	136.24	2.21042e-11		2.13218	0.13255
19:14551828	ENSBTAG00000006135		4.55135	39.6822	3.8376e-08	3.79927	4.55081	82.4802	3.47827e-09		2.96318	0.0636957
19:14551828	ENSBTAG00000006225		7.84809	54.8393	1.73705e-09	-1.84198	7.84812	110.66	1.80997e-10		1.09366	0.3453
19:14551828	ENSBTAG00000006245		4.81198	43.6362	1.46192e-08	1.96228	4.8117	91.1283	1.20722e-09		1.68637	0.198755
19:14551828	ENSBTAG00000006268		5.41933	55.6766	1.50343e-09	1.96182	5.41913	116.246	1.10695e-10		1.82028	0.175821
19:14551828	ENSBTAG00000006325		5.64384	84.1127	2.8721e-11	3.26863	5.64356	140.448	1.90532e-11		2.15215	0.130191
19:14551828	ENSBTAG00000006377		8.09148	39.5686	3.93606e-08	2.90285	8.09143	80.131	4.54785e-09		2.66945	0.082264
19:14551828	ENSBTAG00000006422		7.53416	55.3669	1.82475e-09	3.49042	7.53408	106.026	3.16539e-10		1.9895	0.150757
19:14551828	ENSBTAG00000006487		9.10397	121.82	7.06567e-13	4.62639	9.10394	247.511	4.81377e-14		2.30184	0.113866
19:14551828	ENSBTAG00000006495		7.59998	61.5016	6.71391e-10	4.23252	7.59988	112.491	1.77014e-10		2.33751	0.110302
19:14551828	ENSBTAG00000006525		3.44376	46.4394	9.33884e-09	3.72546	3.44291	68.2215	1.96137e-08		1.62815	0.209688
19:14551828	ENSBTAG00000006619		5.74062	62.1966	6.02706e-10	3.41528	5.74036	112.711	1.73631e-10		1.903	0.163063
19:14551828	ENSBTAG00000006707		9.86393	53.4352	2.2223e-09	-1.49963	9.86394	102.409	3.89062e-10		0.180616	0.835469
19:14551828	ENSBTAG00000006740		6.56146	50.5593	4.26942e-09	3.70864	6.56132	105.07	3.45795e-10		5.6328	0.0072037
19:14551828	ENSBTAG00000006815		8.75739	49.0147	5.01009e-09	-1.84541	8.75741	86.016	2.16401e-09		0.932317	0.402458
19:14551828	ENSBTAG00000006962		7.61443	42.6801	1.78815e-08	-1.22667	7.61445	88.5466	1.58923e-09		0.272258	0.763131
19:14551828	ENSBTAG00000007058		5.30812	55.8107	1.6923e-09	4.73136	5.30773	113.822	1.57587e-10		2.91208	0.0665779
19:14551828	ENSBTAG00000007128		6.08066	90.0404	1.5674e-11	3.22785	6.08045	108.17	2.60214e-10		2.43694	0.100978
19:14551828	ENSBTAG00000007137		9.36675	47.2521	7.60997e-09	-2.04002	9.36676	89.2861	1.60577e-09		5.33329	0.00908871
19:14551828	ENSBTAG00000007172		9.21238	44.8135	1.14619e-08	-1.44981	9.21239	84.1447	2.57816e-09		0.124389	0.883394
19:14551828	ENSBTAG00000007187		5.28161	88.0963	1.95325e-11	3.80267	5.28126	139.663	2.01743e-11		2.12267	0.133688
19:14551828	ENSBTAG00000007203		9.46357	41.2549	2.43063e-08	-1.59733	9.46358	85.5174	2.21243e-09		0.342173	0.712391
19:14551828	ENSBTAG00000007299		8.71631	62.8018	4.70848e-10	-1.77922	8.71632	123.114	6.20938e-11		2.25215	0.119032
19:14551828	ENSBTAG00000007368		4.43175	40.0497	3.53711e-08	4.05621	4.43119	82.8384	3.34072e-09		2.22784	0.121649
19:14551828	ENSBTAG00000007369		5.03037	39.7512	3.6424e-08	2.4762	5.03005	82.6559	3.2147e-09		6.2666	0.00444558
19:14551828	ENSBTAG00000007498		6.36131	144.612	1.1727e-13	4.82017	6.36109	199.321	4.93909e-13		1.7124	0.194063
19:14551828	ENSBTAG00000007515		9.9526	67.0587	2.47876e-10	-1.53194	9.9526	138.356	1.88644e-11		0.420483	0.659748
19:14551828	ENSBTAG00000007620		6.22927	50.9892	3.94649e-09	2.38608	6.22912	89.8382	1.55904e-09		1.6913	0.197857
19:14551828	ENSBTAG00000007728		6.52359	40.0538	3.53391e-08	2.11075	6.52349	75.4068	7.94849e-09		1.6625	0.203162
19:14551828	ENSBTAG00000007818		5.28537	46.6582	8.94609e-09	3.01078	5.28506	90.6795	1.42717e-09		1.71134	0.194251
19:14551828	ENSBTAG00000007871		7.72581	49.2678	4.77019e-09	-1.31655	7.72583	101.46	4.26236e-10		0.180492	0.835571
19:14551828	ENSBTAG00000007895		9.74941	56.2112	1.37226e-09	-1.60348	9.74942	115.401	1.19088e-10		1.00896	0.374156
19:14551828	ENSBTAG00000007952		6.30594	40.8613	2.96018e-08	2.80513	6.30578	78.7108	5.36415e-09		2.74691	0.0768715
19:14551828	ENSBTAG00000007974		9.31297	69.6076	1.71606e-10	-2.03952	9.31298	125.955	4.92775e-11		8.33302	0.000998285
19:14551828	ENSBTAG00000008001		10.2756	39.7552	3.7758e-08	-2.53568	10.2756	64.1559	3.37731e-08		8.94432	0.000655756
19:14551828	ENSBTAG00000008034		6.59942	49.7746	4.71979e-09	2.15025	6.59931	75.7863	7.59233e-09		1.91995	0.16057
19:14551828	ENSBTAG00000008076		5.71142	56.9555	1.33979e-09	2.68778	5.7112	116.689	1.16242e-10		1.8367	0.173208
19:14551828	ENSBTAG00000008105		6.77315	38.6417	4.36297e-08	1.31535	6.77309	80.1193	4.08498e-09		2.69418	0.0805002
19:14551828	ENSBTAG00000008147		6.32975	53.8444	2.18002e-09	2.31193	6.32963	111.913	1.67861e-10		2.58754	0.0884011
19:14551828	ENSBTAG00000008154		8.24406	138.967	1.78311e-13	4.66344	8.244	245.553	5.24705e-14		2.69948	0.0801271
19:14551828	ENSBTAG00000008355		6.71789	72.5476	1.34923e-10	5.19109	6.71772	138.26	2.236e-11		4.50916	0.017491
19:14551828	ENSBTAG00000008395		5.26832	93.3782	9.28182e-12	3.56076	5.26797	145.834	1.2963e-11		2.33162	0.110883
19:14551828	ENSBTAG00000008412		4.73427	46.4228	9.36925e-09	4.28866	4.73375	95.9719	8.30599e-10		2.90557	0.0669546
19:14551828	ENSBTAG00000008552		5.9469	47.7758	7.20185e-09	3.54328	5.94668	99.2396	6.01775e-10		4.00634	0.0263763
19:14551828	ENSBTAG00000008591		6.79469	42.9382	1.90012e-08	2.85322	6.79458	74.6126	8.75379e-09		5.04047	0.0114393
19:14551828	ENSBTAG00000008674		8.2577	84.4993	2.4627e-11	-1.83712	8.25772	151.661	7.28734e-12		3.7182	0.0335129
19:14551828	ENSBTAG00000008753		9.88518	70.2394	1.56934e-10	-1.72976	9.88519	145.181	1.14725e-11		1.33204	0.27598
19:14551828	ENSBTAG00000008789		4.79955	43.1225	1.62829e-08	2.23218	4.79921	85.0457	2.33132e-09		1.76311	0.185252
19:14551828	ENSBTAG00000009067		12.4415	53.1837	2.66337e-09	-2.86868	12.4415	92.7904	1.14661e-09		8.35071	0.000986084
19:14551828	ENSBTAG00000009175		5.193	38.9802	4.49194e-08	3.62205	5.19263	70.9886	1.37378e-08		2.04338	0.14359
19:14551828	ENSBTAG00000009178		6.55654	39.902	3.51761e-08	1.98815	6.55644	83.1783	3.01497e-09		2.10812	0.13545
19:14551828	ENSBTAG00000009201		6.14451	81.8407	4.08782e-11	3.97121	6.14428	139.449	2.04921e-11		2.5229	0.0935844
19:14551828	ENSBTAG00000009211		5.16716	54.9553	1.95772e-09	4.52096	5.16673	109.885	2.22967e-10		2.22675	0.121768
19:14551828	ENSBTAG00000009231		7.81095	66.565	2.66545e-10	-1.38111	7.81096	128.411	4.04899e-11		0.0815345	0.921862
19:14551828	ENSBTAG00000009351		8.40891	39.6913	3.43702e-08	-1.50986	8.40893	71.8849	1.11097e-08		1.74602	0.188172
19:14551828	ENSBTAG00000009384		5.03741	52.7931	2.85366e-09	3.00354	5.03707	109.592	2.23777e-10		1.95094	0.156117
19:14551828	ENSBTAG00000009431		8.31079	73.7554	9.66206e-11	-1.57379	8.3108	151.039	7.60618e-12		0.821111	0.447597
19:14551828	ENSBTAG00000009472		5.70583	38.7666	4.23983e-08	-1.88782	5.70599	64.7484	2.84533e-08		4.48548	0.0178292
19:14551828	ENSBTAG00000009841		5.93958	102.679	3.97557e-12	3.65478	5.93934	194.058	6.56359e-13		3.55468	0.0384434
19:14551828	ENSBTAG00000010046		5.85908	47.4661	6.74624e-09	-1.65096	5.85915	92.4797	1.04801e-09		0.64494	0.530341
19:14551828	ENSBTAG00000010073		5.68547	50.0742	4.09833e-09	2.21287	5.68528	86.1613	2.14326e-09		2.84355	0.0706608
19:14551828	ENSBTAG00000010230		7.12624	55.0594	1.92311e-09	2.75561	7.12614	111.176	1.9877e-10		6.32465	0.0042559
19:14551828	ENSBTAG00000010311		3.83511	46.4079	8.53447e-09	2.84757	3.83445	62.9943	3.96324e-08		1.62352	0.210585
19:14551828	ENSBTAG00000010321		8.35463	54.5574	1.95938e-09	-2.09362	8.35465	92.2307	1.21465e-09		6.29879	0.00433932
19:14551828	ENSBTAG00000010480		4.71546	43.8445	1.39978e-08	1.83273	4.71516	90.7017	1.26279e-09		1.72072	0.192586
19:14551828	ENSBTAG00000010504		5.22421	56.7558	1.44375e-09	3.54616	5.22386	109.044	2.4046e-10		2.51573	0.094179
19:14551828	ENSBTAG00000010576		6.51768	41.032	2.61418e-08	1.8761	6.51758	72.0671	1.14751e-08		1.89489	0.164269
19:14551828	ENSBTAG00000010598		7.99777	43.5879	1.47673e-08	-1.30602	7.99779	88.9666	1.51905e-09		0.630053	0.538035
19:14551828	ENSBTAG00000010626		5.87885	82.337	3.84833e-11	4.29547	5.87858	152.35	8.26799e-12		2.6275	0.0853492
19:14551828	ENSBTAG00000010734		7.29373	44.7431	1.16282e-08	-1.50447	7.29377	81.8591	3.34082e-09		0.535051	0.589987
19:14551828	ENSBTAG00000010888		7.40585	48.7133	6.02272e-09	2.39263	7.40578	83.6409	3.05345e-09		3.66609	0.0350077
19:14551828	ENSBTAG00000011064		4.80486	39.1533	4.32e-08	4.64128	4.80434	77.4513	6.22213e-09		2.35732	0.108375
19:14551828	ENSBTAG00000011126		12.4563	70.3675	1.54131e-10	-2.51543	12.4563	138.391	1.88159e-11		5.88059	0.00595617
19:14551828	ENSBTAG00000011149		6.10877	75.3272	9.31501e-11	4.27295	6.10853	138.776	2.15279e-11		2.04182	0.143792
19:14551828	ENSBTAG00000011190		9.35161	68.6321	2.32286e-10	4.38979	9.35158	136.644	2.52027e-11		4.51146	0.0174585
19:14551828	ENSBTAG00000011228		5.23655	126.95	3.62936e-13	4.15527	5.23615	252.231	3.10522e-14		2.07899	0.13905
19:14551828	ENSBTAG00000011292		5.90515	90.2998	1.46406e-11	3.38624	5.90492	188.134	8.35563e-13		1.74662	0.18807
19:14551828	ENSBTAG00000011311		5.02468	58.2895	9.68803e-10	1.9654	5.02447	117.676	9.7914e-11		3.50628	0.040045
19:14551828	ENSBTAG00000011400		6.49206	82.9449	3.32011e-11	2.94163	6.49192	164.173	3.54281e-12		2.27653	0.116467
19:14551828	ENSBTAG00000011414		8.98919	38.1627	4.87296e-08	-1.32046	8.9892	77.6803	5.44688e-09		0.256499	0.775084
19:14551828	ENSBTAG00000011471		4.78176	49.1859	5.22222e-09	2.7902	4.78135	84.0396	2.9208e-09		2.10645	0.135653
19:14551828	ENSBTAG00000011491		6.38349	62.1582	6.0629e-10	4.37186	6.38329	117.814	1.1197e-10		2.50294	0.0952486
19:14551828	ENSBTAG00000011515		11.6359	48.6708	5.95813e-09	-2.45642	11.6359	90.7886	1.41098e-09		8.03048	0.00123338
19:14551828	ENSBTAG00000011588		5.56979	68.2475	2.45367e-10	3.22202	5.56953	135.413	2.76307e-11		7.33517	0.00202363
19:14551828	ENSBTAG00000011625		5.69323	48.1108	6.75386e-09	3.43658	5.69298	98.1934	6.66547e-10		1.8045	0.178373
19:14551828	ENSBTAG00000011729		6.88864	63.1572	4.45672e-10	1.97479	6.88857	116.094	1.12153e-10		5.35412	0.00894216
19:14551828	ENSBTAG00000011765		8.69994	43.8325	1.4033e-08	-1.31154	8.69994	89.8665	1.37975e-09		0.675977	0.51467
19:14551828	ENSBTAG00000012102		6.85291	75.7781	8.78148e-11	2.85873	6.8528	157.879	5.58725e-12		2.48698	0.0966018
19:14551828	ENSBTAG00000012147		5.5371	99.0527	5.73366e-12	3.75988	5.53678	138.625	2.17685e-11		2.03842	0.144234
19:14551828	ENSBTAG00000012169		6.69704	43.6124	1.46919e-08	-1.48076	6.69708	90.5483	1.28345e-09		0.51606	0.600991
19:14551828	ENSBTAG00000012197		5.43485	94.166	9.9605e-12	4.82886	5.43449	177.171	1.71668e-12		2.23569	0.120797
19:14551828	ENSBTAG00000012232		6.26708	66.1135	3.34168e-10	3.9841	6.26686	125.348	6.02703e-11		1.7788	0.182611
19:14551828	ENSBTAG00000012289		4.4958	93.4553	8.81608e-12	3.99643	4.49526	178.451	1.34324e-12		1.75558	0.186533
19:14551828	ENSBTAG00000012384		5.87187	46.9489	8.45208e-09	3.18486	5.87163	87.9535	1.905e-09		2.05277	0.142378
19:14551828	ENSBTAG00000012632		5.11048	43.8445	1.57419e-08	3.9022	5.11009	88.7975	1.74076e-09		2.06248	0.141136
19:14551828	ENSBTAG00000012657		6.90281	42.0091	2.31196e-08	2.59322	6.90271	82.1979	3.59102e-09		8.81058	0.000718336
19:14551828	ENSBTAG00000012698		9.89327	52.9191	2.43618e-09	-1.35702	9.89327	108.002	2.30368e-10		0.032484	0.968065
19:14551828	ENSBTAG00000012800		5.63992	45.1981	1.05979e-08	-1.54713	5.63996	94.3047	8.68069e-10		0.334915	0.717489
19:14551828	ENSBTAG00000012975		8.78537	39.1083	4.33503e-08	-1.81565	8.78539	63.9511	3.47341e-08		3.37594	0.0447171
19:14551828	ENSBTAG00000013018		5.24556	40.2641	3.37363e-08	2.57955	5.24526	79.7042	4.77803e-09		2.19683	0.125076
19:14551828	ENSBTAG00000013084		5.47889	59.1073	9.816e-10	3.50876	5.47859	117.422	1.15735e-10		1.93783	0.157986
19:14551828	ENSBTAG00000013133		6.41919	101.394	4.69033e-12	5.28908	6.41899	205.746	3.52205e-13		2.72993	0.0780208
19:14551828	ENSBTAG00000013277		5.24019	54.9672	1.69894e-09	1.89162	5.23998	113.515	1.40426e-10		2.06709	0.14055
19:14551828	ENSBTAG00000013330		8.64237	47.7098	6.4334e-09	-1.23461	8.64238	93.5521	9.37855e-10		0.75093	0.478801
19:14551828	ENSBTAG00000013363		11.3756	45.6871	9.59993e-09	-1.49918	11.3756	85.5533	2.20364e-09		0.893356	0.417701
19:14551828	ENSBTAG00000013440		5.72532	64.0924	4.51306e-10	3.89417	5.72502	127.806	4.95764e-11		3.08401	0.0573902
19:14551828	ENSBTAG00000013523		6.23586	39.3986	4.08853e-08	3.18964	6.23569	73.3241	1.02549e-08		2.43158	0.101458
19:14551828	ENSBTAG00000013556		6.08706	49.1348	5.56255e-09	3.85601	6.08683	100.835	5.15764e-10		3.02587	0.0603381
19:14551828	ENSBTAG00000013627		10.5183	54.8399	1.73686e-09	-1.81535	10.5183	96.4432	6.98706e-10		7.97821	0.00127958
19:14551828	ENSBTAG00000013697		5.24214	56.9517	1.39739e-09	3.22022	5.24183	117.394	1.16017e-10		2.92097	0.0660669
19:14551828	ENSBTAG00000013727		7.53521	41.1595	2.63397e-08	-1.87418	7.53526	67.7732	2.07996e-08		2.6511	0.0835985
19:14551828	ENSBTAG00000013813		4.82942	40.4338	3.25009e-08	3.22813	4.82907	84.2878	2.84139e-09		3.02391	0.0604402
19:14551828	ENSBTAG00000014068		9.27899	59.8982	7.6952e-10	-2.14578	9.279	90.7553	1.4159e-09		1.70997	0.194495
19:14551828	ENSBTAG00000014102		6.98671	53.5379	2.18222e-09	-1.39994	6.98675	111.323	1.70552e-10		0.0770301	0.926006
19:14551828	ENSBTAG00000014129		9.8299	68.7676	1.93464e-10	-1.62905	9.8299	138.969	1.80255e-11		3.39229	0.0441009
19:14551828	ENSBTAG00000014349		5.02012	61.3057	6.92258e-10	3.75758	5.01969	114.225	1.52172e-10		3.00972	0.0611848
19:14551828	ENSBTAG00000014426		8.05544	41.0565	2.53839e-08	-1.42427	8.05545	85.3513	2.25353e-09		0.234037	0.792465
19:14551828	ENSBTAG00000014458		5.98366	57.3571	1.30648e-09	3.3926	5.98344	98.2085	6.65561e-10		7.44855	0.00186501
19:14551828	ENSBTAG00000014564		5.69478	40.9247	2.61289e-08	-1.63728	5.69487	82.0645	3.26319e-09		0.425553	0.656484
19:14551828	ENSBTAG00000014583		6.79373	73.4047	1.01318e-10	2.38583	6.79362	136.432	2.21414e-11		2.22303	0.122173
19:14551828	ENSBTAG00000014610		5.66383	89.7333	1.62238e-11	5.15969	5.6635	186.214	1.01597e-12		2.96319	0.063695
19:14551828	ENSBTAG00000014643		7.2858	77.9999	6.59576e-11	3.07117	7.28571	159.659	5.09061e-12		2.06453	0.140876
19:14551828	ENSBTAG00000014769		5.70981	65.0005	3.36531e-10	2.34381	5.70962	131.399	3.20217e-11		2.34248	0.109816
19:14551828	ENSBTAG00000014775		6.72088	93.7789	1.03854e-11	3.46588	6.72074	162.147	4.33526e-12		2.10354	0.136009
19:14551828	ENSBTAG00000014794		8.73768	43.0838	1.64165e-08	-1.44307	8.73769	80.5683	3.87711e-09		0.528272	0.59389
19:14551828	ENSBTAG00000014862		10.0387	69.4222	1.76188e-10	-2.18654	10.0387	137.357	2.03253e-11		2.92603	0.0657778
19:14551828	ENSBTAG00000014923		6.13876	38.5146	4.4924e-08	-1.45012	6.13882	67.5342	1.95369e-08		0.389611	0.679995
19:14551828	ENSBTAG00000015034		9.40203	51.1443	3.36074e-09	-1.37684	9.40204	104.096	3.31386e-10		0.808831	0.452898
19:14551828	ENSBTAG00000015051		4.31236	39.1122	4.36016e-08	3.50607	4.31177	68.0796	1.99809e-08		3.36871	0.0449925
19:14551828	ENSBTAG00000015090		6.52866	39.0451	3.9784e-08	1.73156	6.52857	78.8945	4.71588e-09		3.17529	0.0530644
19:14551828	ENSBTAG00000015154		12.9454	54.6242	2.07234e-09	-2.85682	12.9454	96.7704	7.67069e-10		10.1376	0.000296279
19:14551828	ENSBTAG00000015212		9.59535	53.3189	2.60076e-09	-2.29576	9.59536	91.6312	1.29241e-09		2.12464	0.13345
19:14551828	ENSBTAG00000015272		6.91605	104.428	3.46821e-12	4.93047	6.9159	206.96	3.30748e-13		2.54941	0.0914213
19:14551828	ENSBTAG00000015346		9.40542	70.2753	1.56144e-10	-2.10696	9.40543	111.429	1.70675e-10		1.73315	0.190405
19:14551828	ENSBTAG00000015427		7.58025	49.0658	4.95666e-09	-1.47291	7.58028	95.55	7.64638e-10		0.201124	0.818676
19:14551828	ENSBTAG00000015511		6.78053	48.9013	5.81256e-09	2.61968	6.78042	99.0712	6.11726e-10		3.4252	0.0428871
19:14551828	ENSBTAG00000015677		9.84789	40.784	2.69499e-08	-1.2275	9.8479	80.4037	3.95198e-09		1.77916	0.182551
19:14551828	ENSBTAG00000015707		6.63797	43.562	1.66872e-08	3.07703	6.63783	87.9364	1.9085e-09		3.60714	0.0367833
19:14551828	ENSBTAG00000015761		6.36086	43.9896	1.35821e-08	-1.72312	6.36092	88.1425	1.66007e-09		0.406025	0.669149
19:14551828	ENSBTAG00000015764		5.92156	38.4336	4.577e-08	1.46248	5.92144	75.5818	7.01649e-09		6.34074	0.00420487
19:14551828	ENSBTAG00000015771		8.45523	41.3247	2.44582e-08	-1.72442	8.45525	76.0987	6.79667e-09		1.14135	0.330091
19:14551828	ENSBTAG00000015779		7.17578	44.35	1.41925e-08	2.21559	7.1757	92.3819	1.19585e-09		7.11468	0.00237415
19:14551828	ENSBTAG00000015782		5.81874	40.1642	3.44876e-08	3.22277	5.81851	82.6679	3.40543e-09		2.13814	0.131841
19:14551828	ENSBTAG00000015798		5.11208	95.8735	6.78167e-12	3.15985	5.11173	115.721	1.33775e-10		1.74784	0.187859
19:14551828	ENSBTAG00000015889		6.18015	67.4851	2.73731e-10	3.22779	6.17995	114.155	1.531e-10		1.96692	0.153872
19:14551828	ENSBTAG00000015900		5.24801	79.9253	4.32113e-11	2.87102	5.2477	156.858	5.12495e-12		1.82657	0.174816
19:14551828	ENSBTAG00000015908		4.56938	42.8925	1.91837e-08	3.77731	4.56881	73.7642	9.71297e-09		2.02044	0.146597
19:14551828	ENSBTAG00000015944		8.37171	52.5906	2.82077e-09	-2.094	8.37174	90.0384	1.52651e-09		2.35391	0.108705
19:14551828	ENSBTAG00000015958		8.12754	40.9976	2.57139e-08	-1.36673	8.12755	80.6904	3.82258e-09		0.18018	0.835829
19:14551828	ENSBTAG00000015969		6.74005	41.0519	2.54097e-08	1.69518	6.73997	82.6761	3.04328e-09		3.86137	0.0297424
19:14551828	ENSBTAG00000015989		9.61506	44.9797	1.24901e-08	2.26798	9.61505	90.9708	1.38437e-09		2.27642	0.116479
19:14551828	ENSBTAG00000016007		8.6771	74.9251	8.25879e-11	-2.0712	8.67712	103.37	3.72965e-10		7.22449	0.00219222
19:14551828	ENSBTAG00000016037		4.51142	51.3225	3.71437e-09	3.52082	4.51088	95.0351	9.1249e-10		2.2027	0.124419
19:14551828	ENSBTAG00000016516		6.71231	39.5078	3.98991e-08	3.00024	6.71218	81.8992	3.71466e-09		2.89134	0.0677864
19:14551828	ENSBTAG00000016696		4.72149	50.0572	4.68343e-09	4.48557	4.72095	99.5467	5.84085e-10		1.98721	0.15107
19:14551828	ENSBTAG00000016722		7.47114	82.0843	3.9683e-11	3.74934	7.47104	168.746	2.86029e-12		2.35234	0.108857
19:14551828	ENSBTAG00000016770		8.74796	51.0444	3.90698e-09	-3.06837	8.74798	89.3842	1.63565e-09		7.24502	0.00215986
19:14551828	ENSBTAG00000016810		4.81834	43.5579	1.67016e-08	3.87474	4.81786	87.4948	2.00127e-09		1.96776	0.153755
19:14551828	ENSBTAG00000016817		8.54452	83.6343	2.73329e-11	-1.74079	8.54454	173.516	1.76986e-12		1.93532	0.158346
19:14551828	ENSBTAG00000016818		7.53214	49.73	4.37166e-09	-1.38559	7.53216	92.8809	1.00524e-09		0.970001	0.388271
19:14551828	ENSBTAG00000016950		4.90732	40.3747	3.29253e-08	3.70518	4.90689	80.4492	4.38406e-09		2.12044	0.133956
19:14551828	ENSBTAG00000016988		5.37618	57.5156	1.27271e-09	3.59669	5.37582	105.537	3.31153e-10		1.73792	0.189574
19:14551828	ENSBTAG00000017010		4.49328	42.3979	2.12885e-08	4.36863	4.49271	84.2492	2.8536e-09		2.76721	0.0755205
19:14551828	ENSBTAG00000017017		8.27793	87.674	1.69308e-11	-1.96265	8.27795	137.052	2.07951e-11		3.31078	0.0472649
19:14551828	ENSBTAG00000017040		6.74507	42.9319	1.90262e-08	3.76189	6.74492	87.6205	1.97438e-09		2.26519	0.117653
19:14551828	ENSBTAG00000017082		4.95333	40.6927	3.07099e-08	2.80164	4.953	80.8992	4.1633e-09		3.14174	0.0546127
19:14551828	ENSBTAG00000017102		3.62266	42.4328	1.88489e-08	-2.24761	3.62318	81.9856	3.29279e-09		0.182792	0.833669
19:14551828	ENSBTAG00000017306		7.7692	95.6012	7.88889e-12	2.81156	7.76914	196.357	5.14902e-13		3.80105	0.0312735
19:14551828	ENSBTAG00000017554		6.8456	42.5615	1.83386e-08	-1.69216	6.84565	71.1119	1.2258e-08		1.34698	0.272158
19:14551828	ENSBTAG00000017832		7.78579	62.4817	4.94854e-10	-2.02882	7.78582	121.402	7.15338e-11		6.40311	0.00401298
19:14551828	ENSBTAG00000017905		6.24207	38.9875	4.031e-08	1.6696	6.24198	78.4809	4.95219e-09		2.18975	0.125871
19:14551828	ENSBTAG00000017942		6.33857	64.2832	4.38035e-10	2.66468	6.33843	110.308	2.14703e-10		1.91108	0.161869
19:14551828	ENSBTAG00000018138		6.19503	39.5579	3.94546e-08	-2.23235	6.19514	64.1985	3.35768e-08		2.3242	0.111619
19:14551828	ENSBTAG00000018202		7.31934	41.398	2.63537e-08	2.24217	7.31928	84.3856	2.81074e-09		2.75446	0.0763659
19:14551828	ENSBTAG00000018238		7.4286	86.9176	2.23675e-11	6.95206	7.42848	173.846	2.09445e-12		3.04445	0.0593789
19:14551828	ENSBTAG00000018271		7.00103	60.5822	7.7565e-10	2.85897	7.00092	111.197	1.98406e-10		2.5355	0.0925496
19:14551828	ENSBTAG00000018282		6.8488	47.1206	7.21858e-09	-1.83399	6.84886	69.4075	1.57602e-08		0.290924	0.749223
19:14551828	ENSBTAG00000018321		5.70897	49.2373	4.79793e-09	1.9285	5.7088	89.9446	1.36833e-09		1.64496	0.206467
19:14551828	ENSBTAG00000018360		7.91549	40.3656	3.29916e-08	-2.9463	7.91552	70.3122	1.49724e-08		11.3817	0.00013387
19:14551828	ENSBTAG00000018438		3.85405	38.5028	4.50459e-08	-2.71905	3.85433	78.3245	5.04483e-09		9.10384	0.000588534
19:14551828	ENSBTAG00000018535		6.79927	42.6792	1.78848e-08	-1.2135	6.7993	87.5366	1.77277e-09		0.119009	0.888129
19:14551828	ENSBTAG00000018588		12.3065	56.5004	1.30654e-09	-1.61282	12.3065	113.179	1.44638e-10		1.71127	0.194263
19:14551828	ENSBTAG00000018622		5.17392	57.4152	1.294e-09	3.42201	5.17356	91.3129	1.33588e-09		1.46663	0.243466
19:14551828	ENSBTAG00000018639		5.11396	38.6316	4.86109e-08	3.21943	5.1136	77.9505	5.86546e-09		4.06862	0.0250559
19:14551828	ENSBTAG00000018717		9.49571	75.2379	9.42474e-11	-2.83526	9.49572	139.888	1.98452e-11		8.36629	0.000975473
19:14551828	ENSBTAG00000018722		5.862	42.0036	2.31468e-08	3.2945	5.86177	84.6003	2.74473e-09		2.02256	0.146316
19:14551828	ENSBTAG00000018772		4.05765	50.7193	4.146e-09	4.36631	4.05694	93.2096	1.09836e-09		1.96244	0.154499
19:14551828	ENSBTAG00000018802		9.32272	39.1318	3.90071e-08	-1.24635	9.32273	81.0249	3.67744e-09		0.376911	0.688513
19:14551828	ENSBTAG00000018823		7.88306	104.961	3.29168e-12	5.43792	7.88298	199.915	4.7851e-13		4.86959	0.0130998
19:14551828	ENSBTAG00000018884		6.68239	79.0432	4.83158e-11	2.49309	6.68228	156.501	5.24873e-12		1.59288	0.216617
19:14551828	ENSBTAG00000018912		8.48155	94.9807	9.12665e-12	3.2491	8.48151	150.583	9.32444e-12		5.70893	0.00679348
19:14551828	ENSBTAG00000018938		6.07488	50.813	4.07551e-09	2.65642	6.07471	104.856	3.5273e-10		2.7944	0.0737505
19:14551828	ENSBTAG00000019010		6.42011	65.2626	3.23531e-10	-1.90739	6.42018	101.092	4.41663e-10		2.27153	0.116989
19:14551828	ENSBTAG00000019067		6.82599	67.157	2.87022e-10	2.86804	6.82587	117.176	1.18172e-10		10.0899	0.000305635
19:14551828	ENSBTAG00000019073		6.13413	42.07	2.2822e-08	3.76275	6.13392	87.5934	1.98014e-09		7.92346	0.00132994
19:14551828	ENSBTAG00000019096		6.48164	55.3196	1.8395e-09	3.64447	6.48146	103.434	4.02899e-10		2.41131	0.1033
19:14551828	ENSBTAG00000019160		7.83323	40.3842	2.94409e-08	-1.51792	7.83326	75.2027	7.34914e-09		1.20222	0.311698
19:14551828	ENSBTAG00000019198		6.35341	39.3301	3.72901e-08	-1.65563	6.35347	81.6982	3.40308e-09		0.796647	0.458223
19:14551828	ENSBTAG00000019216		6.27026	57.7843	1.21761e-09	3.23268	6.27007	108.06	2.62812e-10		3.42125	0.0430311
19:14551828	ENSBTAG00000019362		7.80181	39.5845	3.84536e-08	-1.83505	7.80184	62.9746	3.97411e-08		5.12556	0.0106966
19:14551828	ENSBTAG00000019404		8.68154	56.43	1.32221e-09	-1.67164	8.68155	111.389	1.69546e-10		0.331587	0.71984
19:14551828	ENSBTAG00000019518		4.48827	46.3467	8.5956e-09	2.64725	4.48782	81.9572	3.45552e-09		5.67501	0.00697315
19:14551828	ENSBTAG00000019556		6.35977	61.5595	6.65353e-10	3.13546	6.3596	110.203	2.16738e-10		2.07295	0.139809
19:14551828	ENSBTAG00000019579		6.09796	41.7706	2.43275e-08	-3.15728	6.09813	65.576	2.78542e-08		1.07936	0.350002
19:14551828	ENSBTAG00000019603		10.5402	55.3452	1.59152e-09	-1.80925	10.5402	104.479	3.19606e-10		0.504517	0.607785
19:14551828	ENSBTAG00000019682		8.29827	43.9111	1.55276e-08	2.91833	8.29823	87.4427	2.01253e-09		4.06873	0.0250536
19:14551828	ENSBTAG00000019684		9.09196	69.3404	1.78253e-10	-1.67318	9.09197	134.661	2.49144e-11		4.24995	0.0215923
19:14551828	ENSBTAG00000019767		4.21906	51.4966	3.5991e-09	3.54237	4.21848	107.394	2.79229e-10		2.91329	0.0665083
19:14551828	ENSBTAG00000019771		6.6431	77.6327	6.91184e-11	4.70204	6.64292	160.454	4.8348e-12		2.74161	0.0772282
19:14551828	ENSBTAG00000019780		6.42403	40.1297	3.4751e-08	2.32151	6.4239	80.2164	4.50324e-09		2.13788	0.131871
19:14551828	ENSBTAG00000019852		9.30743	43.1566	1.81537e-08	-2.05065	9.30744	75.4486	7.90837e-09		8.01115	0.00125026
19:14551828	ENSBTAG00000019915		6.41518	51.4582	3.62417e-09	3.27493	6.415	102.819	4.26965e-10		3.36549	0.0451158
19:14551828	ENSBTAG00000020026		8.99622	69.2043	1.81744e-10	-1.49191	8.99623	129.877	3.60673e-11		0.646926	0.529323
19:14551828	ENSBTAG00000020035		6.60129	41.5517	2.27855e-08	-1.76366	6.60134	85.0518	2.32975e-09		6.11966	0.00496658
19:14551828	ENSBTAG00000020115		5.50392	52.5909	2.65169e-09	2.47793	5.50372	105.392	2.97908e-10		4.01173	0.0262592
19:14551828	ENSBTAG00000020172		8.65043	47.9586	6.13006e-09	-1.34761	8.65044	73.9003	8.62879e-09		0.31981	0.728223
19:14551828	ENSBTAG00000020309		9.66047	48.0287	6.04741e-09	-1.74435	9.66048	90.8256	1.24637e-09		1.82513	0.175046
19:14551828	ENSBTAG00000020311		5.96496	56.9295	1.40255e-09	3.48083	5.96474	118.557	1.0518e-10		3.25107	0.0497336
19:14551828	ENSBTAG00000020439		8.82524	52.1302	2.80762e-09	-1.78255	8.82525	100.577	4.64303e-10		1.45862	0.245283
19:14551828	ENSBTAG00000020444		5.56718	79.608	4.49767e-11	2.89635	5.56692	150.266	8.02326e-12		6.0539	0.0052202
19:14551828	ENSBTAG00000020446		4.79735	39.8165	3.34166e-08	1.99392	4.79706	75.2836	7.27674e-09		2.58198	0.0888349
19:14551828	ENSBTAG00000020447		6.82524	39.3595	3.70424e-08	1.52289	6.82518	81.4878	3.48635e-09		2.06361	0.140992
19:14551828	ENSBTAG00000020515		5.07526	40.3518	2.96531e-08	1.85642	5.07503	82.5611	3.08337e-09		2.34884	0.109196
19:14551828	ENSBTAG00000020518		8.9172	57.3496	1.13252e-09	-1.4589	8.91721	118.608	9.04525e-11		0.104849	0.90072
19:14551828	ENSBTAG00000020550		10.9307	62.5164	5.08792e-10	-2.51577	10.9307	114.531	1.36394e-10		1.56329	0.222617
19:14551828	ENSBTAG00000020780		6.36094	57.9168	1.1914e-09	3.95977	6.36074	101.447	4.86415e-10		3.04429	0.059387
19:14551828	ENSBTAG00000021039		11.0604	57.0958	1.18174e-09	-1.72273	11.0604	109.512	2.00746e-10		2.58331	0.0887314
19:14551828	ENSBTAG00000021121		5.81431	38.84	4.16913e-08	1.63902	5.8142	80.5894	3.86763e-09		3.20951	0.0515321
19:14551828	ENSBTAG00000021144		6.72419	61.4258	6.79377e-10	4.01333	6.72403	119.495	9.72389e-11		1.95363	0.155737
19:14551828	ENSBTAG00000021192		7.40834	61.0769	7.17517e-10	2.39624	7.40827	117.401	1.15947e-10		2.165	0.128697
19:14551828	ENSBTAG00000021204		8.45881	46.5246	8.12018e-09	-1.58046	8.45883	69.3154	1.56036e-08		0.506291	0.606735
19:14551828	ENSBTAG00000021364		6.13105	53.6349	2.46058e-09	4.09035	6.13083	109.808	2.24521e-10		2.36844	0.107309
19:14551828	ENSBTAG00000021370		8.59069	93.7748	8.51283e-12	-2.11616	8.5907	156.82	5.13789e-12		4.66013	0.015488
19:14551828	ENSBTAG00000021512		6.47349	102.505	3.40062e-12	2.34314	6.47337	208.043	2.5365e-13		3.81649	0.0308739
19:14551828	ENSBTAG00000021573		9.46278	40.7925	2.73203e-08	-1.72287	9.46279	67.1323	2.16724e-08		3.92055	0.0283166
19:14551828	ENSBTAG00000021637		7.13287	53.4908	2.20051e-09	-1.61638	7.13291	107.225	2.47445e-10		2.15431	0.129939
19:14551828	ENSBTAG00000021754		7.35978	62.4689	4.95837e-10	-1.96395	7.35982	105.554	2.88956e-10		6.70498	0.00320619
19:14551828	ENSBTAG00000021781		7.22604	48.0595	6.01151e-09	-1.39334	7.22608	95.248	7.88433e-10		0.319046	0.72877
19:14551828	ENSBTAG00000021884		6.44881	51.5773	3.54697e-09	3.55508	6.44864	98.7905	6.28706e-10		2.62147	0.0858023
19:14551828	ENSBTAG00000022185		5.14795	51.3761	3.67844e-09	2.89689	5.14763	95.5346	8.67786e-10		2.32417	0.111622
19:14551828	ENSBTAG00000022762		4.27712	58.6504	9.12923e-10	-2.56952	4.27748	100.648	4.61125e-10		0.52197	0.597543
19:14551828	ENSBTAG00000022837		4.5832	41.5261	2.29127e-08	-2.14913	4.58344	84.7472	2.41014e-09		0.16833	0.845702
19:14551828	ENSBTAG00000023179		8.34631	41.4786	2.49176e-08	-1.8401	8.34632	72.7632	1.09937e-08		2.0161	0.147173
19:14551828	ENSBTAG00000023343		8.25264	74.9641	9.77025e-11	4.93713	8.25258	155.195	6.82957e-12		2.58558	0.0885536
19:14551828	ENSBTAG00000024311		8.08787	42.9746	1.88569e-08	-3.24357	8.08791	77.6218	6.09775e-09		7.7879	0.00146381
19:14551828	ENSBTAG00000024542		8.57715	42.3973	1.89921e-08	-1.35296	8.57715	87.2465	1.82966e-09		0.316819	0.730368
19:14551828	ENSBTAG00000025001		7.53875	46.7402	7.78064e-09	-1.60987	7.53877	77.1689	5.79072e-09		0.844857	0.437529
19:14551828	ENSBTAG00000025099		9.78248	38.7896	4.6898e-08	-2.04405	9.78249	70.9099	1.38756e-08		7.00707	0.00256792
19:14551828	ENSBTAG00000025405		5.4464	49.256	5.43738e-09	3.14981	5.4461	77.1315	6.46287e-09		1.79642	0.179694
19:14551828	ENSBTAG00000025622		7.11899	39.6344	3.87867e-08	2.02591	7.11893	79.8483	4.69891e-09		4.10522	0.0243123
19:14551828	ENSBTAG00000026320		6.20373	98.282	6.44716e-12	3.95538	6.20351	193.099	6.91769e-13		2.19262	0.125548
19:14551828	ENSBTAG00000026327		9.74191	87.4629	2.10038e-11	4.3373	9.74189	163.359	4.01211e-12		2.61583	0.0862291
19:14551828	ENSBTAG00000026660		6.88642	52.6914	2.53761e-09	-1.57932	6.88647	106.295	2.69686e-10		0.343089	0.71175
19:14551828	ENSBTAG00000026819		6.5829	41.3714	2.6505e-08	3.76815	6.58275	75.9003	7.48876e-09		9.12869	0.000578734
19:14551828	ENSBTAG00000027316		9.97371	46.0313	8.95908e-09	-1.78058	9.97371	79.4917	4.39602e-09		13.3164	4.14274e-05
19:14551828	ENSBTAG00000027843		5.83731	67.008	2.49727e-10	-2.28607	5.83744	122.036	6.78712e-11		2.37024	0.107137
19:14551828	ENSBTAG00000030209		8.64816	81.9819	3.34448e-11	2.18721	8.64813	169.765	2.23051e-12		2.30917	0.113124
19:14551828	ENSBTAG00000030302		5.84781	52.9472	2.77688e-09	3.9079	5.84755	100.885	5.13291e-10		2.00934	0.148075
19:14551828	ENSBTAG00000030503		5.62674	61.4757	6.74113e-10	3.55807	5.62644	125.142	6.12698e-11		2.35685	0.10842
19:14551828	ENSBTAG00000030990		7.17361	48.6781	5.3372e-09	-1.71138	7.17365	94.0913	8.87268e-10		0.748485	0.479928
19:14551828	ENSBTAG00000031335		7.21384	58.6098	9.19026e-10	-1.46309	7.21387	122.356	6.60935e-11		0.267206	0.766942
19:14551828	ENSBTAG00000031500		6.84332	39.858	3.31077e-08	1.2733	6.84327	83.2431	2.85375e-09		2.54002	0.0921812
19:14551828	ENSBTAG00000031718		5.47933	62.4883	4.94344e-10	2.61976	5.47907	128.775	3.93392e-11		1.93193	0.158834
19:14551828	ENSBTAG00000031723		10.9165	48.6256	5.39103e-09	-1.85164	10.9165	98.7377	5.55935e-10		0.20075	0.818979
19:14551828	ENSBTAG00000031809		7.83645	75.8076	7.62994e-11	2.30051	7.83641	117.566	1.14333e-10		3.70096	0.0339999
19:14551828	ENSBTAG00000031885		7.484	44.8392	1.28498e-08	-2.60173	7.48406	79.1621	5.08874e-09		7.35848	0.00198989
19:14551828	ENSBTAG00000031950		7.13212	74.372	9.19172e-11	-2.64345	7.13217	132.98	3.05345e-11		7.95484	0.00130083
19:14551828	ENSBTAG00000032137		5.8401	74.2773	1.0699e-10	3.31398	5.83987	147.98	1.11578e-11		2.2774	0.116376
19:14551828	ENSBTAG00000032340		6.81397	46.8309	7.64241e-09	-1.76954	6.81401	89.6884	1.40619e-09		0.582118	0.563618
19:14551828	ENSBTAG00000032369		10.4849	62.7503	5.53454e-10	-2.91606	10.4849	99.7079	5.75025e-10		8.49356	0.000893164
19:14551828	ENSBTAG00000032427		5.88687	68.2106	2.46662e-10	3.5957	5.88662	137.228	2.41331e-11		2.60753	0.0868603
19:14551828	ENSBTAG00000032598		7.24602	42.8583	1.93217e-08	-2.20892	7.24607	83.7521	3.01582e-09		6.53015	0.00365009
19:14551828	ENSBTAG00000033333		3.99406	55.4166	1.73293e-09	3.44233	3.99338	103.789	3.8549e-10		1.8214	0.175643
19:14551828	ENSBTAG00000033344		4.4482	38.1603	4.87567e-08	-2.34904	4.4486	73.2407	9.3673e-09		0.758833	0.475175
19:14551828	ENSBTAG00000033543		8.62985	71.3012	1.3526e-10	-1.88466	8.62986	138.999	1.79849e-11		1.2065	0.310447
19:14551828	ENSBTAG00000034662		6.85148	47.4509	6.7663e-09	-1.76804	6.85154	79.6514	4.31451e-09		1.69395	0.197375
19:14551828	ENSBTAG00000034691		4.91675	49.6873	5.01634e-09	3.19429	4.91635	100.311	5.42452e-10		2.12094	0.133896
19:14551828	ENSBTAG00000034871		6.64308	59.2859	8.22868e-10	-2.07913	6.64317	98.8572	5.49422e-10		0.481282	0.621707
19:14551828	ENSBTAG00000036257		5.4239	46.682	8.25479e-09	-2.57498	5.42408	88.6465	1.66199e-09		1.74478	0.188387
19:14551828	ENSBTAG00000037400		5.78515	48.8372	5.88329e-09	2.8212	5.78495	101.791	4.707e-10		4.18212	0.022825
19:14551828	ENSBTAG00000037941		5.00412	46.0603	1.0064e-08	3.53426	5.00373	87.5946	1.9799e-09		1.80871	0.177689
19:14551828	ENSBTAG00000038045		4.48685	48.2458	6.58205e-09	4.18135	4.48627	93.2991	1.08835e-09		2.02133	0.146478
19:14551828	ENSBTAG00000039153		5.10559	68.1421	2.17865e-10	3.05968	5.10526	141.398	1.51003e-11		2.03634	0.144506
19:14551828	ENSBTAG00000039391		4.7616	52.5809	2.58846e-09	-2.14426	4.76177	109.795	1.95668e-10		5.54821	0.0076903
19:14551828	ENSBTAG00000039658		7.36342	54.2883	1.91218e-09	-1.63962	7.36345	106.666	2.60544e-10		0.57241	0.568953
19:14551828	ENSBTAG00000039705		5.04712	47.6652	6.66786e-09	2.56767	5.04682	99.2364	5.37125e-10		5.58391	0.00748081
19:14551828	ENSBTAG00000045523		7.68846	49.2949	5.39791e-09	-2.66882	7.68852	78.0632	5.78803e-09		2.17178	0.127917
19:14551828	ENSBTAG00000045762		6.16044	41.0356	2.85014e-08	2.62731	6.16028	76.7807	6.73874e-09		2.38706	0.105548
19:14551828	ENSBTAG00000045817		6.53982	51.3067	3.27041e-09	2.06306	6.53971	96.6338	6.97475e-10		1.63755	0.20788
19:14551828	ENSBTAG00000045862		7.97202	106.803	2.75316e-12	4.11472	7.97195	188.278	9.04234e-13		3.80328	0.0312153
19:14551828	ENSBTAG00000046033		7.15961	44.8516	1.13731e-08	-1.4241	7.15964	88.8919	1.53129e-09		0.0476685	0.953507
19:14551828	ENSBTAG00000046248		8.31792	138.38	1.8643e-13	5.74407	8.31786	286.309	9.81459e-15		2.01314	0.147567
19:14551828	ENSBTAG00000046359		6.0301	69.7052	1.69245e-10	2.33746	6.02995	145.365	1.13228e-11		5.07058	0.0111705
19:14551828	ENSBTAG00000046712		9.57231	95.3122	7.20368e-12	-1.84489	9.57232	161.344	3.81302e-12		1.03299	0.36572
19:14551828	ENSBTAG00000046746		5.10139	59.7522	7.62944e-10	2.51732	5.1011	120.637	7.6245e-11		1.87675	0.167002
19:14551828	ENSBTAG00000046786		8.44351	50.0379	4.12624e-09	-1.40032	8.44352	102.344	3.91493e-10		0.383951	0.683778
19:14551828	ENSBTAG00000046941		5.56177	45.462	1.10781e-08	-2.59867	5.56194	85.175	2.57611e-09		1.55604	0.224114
19:14551828	ENSBTAG00000047035		4.78465	43.2318	1.78714e-08	3.80545	4.78417	85.9527	2.3656e-09		1.82044	0.175796
19:14551828	ENSBTAG00000047133		10.0458	42.0956	2.02604e-08	-1.44393	10.0458	85.549	2.20471e-09		0.0203896	0.979828
19:14551828	ENSBTAG00000047229		7.63764	58.0384	1.16788e-09	5.1795	7.63754	105.215	3.41186e-10		2.224	0.122068
19:14551828	ENSBTAG00000047637		7.781	51.4676	3.30996e-09	-2.07053	7.78103	105.906	2.88093e-10		0.696631	0.504512
19:14551828	ENSBTAG00000047680		4.95316	52.3633	3.08024e-09	5.08689	4.95269	105.846	3.21817e-10		3.34812	0.0457867
19:14551828	ENSBTAG00000047756		5.36508	42.3086	1.93559e-08	1.87134	5.36487	79.7313	4.27434e-09		2.29595	0.114465
19:14551828	ENSBTAG00000048485		4.92725	48.0408	6.84492e-09	2.98203	4.92687	99.8687	5.66142e-10		4.08523	0.0247154
19:14551828	ENSBTAG00000051907		7.53646	87.4251	2.10956e-11	4.31629	7.53636	159.687	5.08141e-12		2.40318	0.104048
19:14551828	ENSBTAG00000052123		7.90269	74.8286	9.94632e-11	-2.98274	7.90273	127.283	5.16665e-11		1.80954	0.177554
19:14551828	ENSBTAG00000052243		8.01393	68.689	2.30414e-10	-3.16425	8.01398	108.563	2.51119e-10		1.43208	0.251408
19:14551828	ENSBTAG00000052269		6.00126	51.9359	3.32516e-09	-2.85384	6.00138	69.3246	1.69961e-08		1.42158	0.253876
19:14551828	ENSBTAG00000053179		4.0433	39.4645	3.70254e-08	2.60509	4.04274	73.8992	8.93439e-09		2.28474	0.115617
19:14551828	ENSBTAG00000053918		8.32956	49.5874	4.88973e-09	-2.04948	8.32958	91.9699	1.2328e-09		0.696265	0.50469
19:14551828	ENSBTAG00000054131		6.69514	109.554	2.11944e-12	4.98366	6.69496	202.76	4.11647e-13		2.08779	0.137953
19:14551828	ENSBTAG00000054195		8.62004	44.2791	1.43995e-08	3.89037	8.62	83.351	3.15403e-09		2.39928	0.104408
19:14551828	ENSBTAG00000054942		9.55954	58.5757	1.06984e-09	-2.73608	9.55955	99.9177	5.63462e-10		2.48838	0.0964827
19:14553701	ENSBTAG00000000312		6.5728	36.8413	4.74948e-08	3.15609	6.5728	71.691	8.30211e-09		1.89853	0.163727
19:14553701	ENSBTAG00000000810		5.98046	47.1888	4.71361e-09	4.94035	5.98047	86.2635	1.40929e-09		2.03738	0.14437
19:14553701	ENSBTAG00000002072		5.75041	53.3311	1.43813e-09	3.10936	5.75042	105.62	1.8656e-10		3.53972	0.0389312
19:14553701	ENSBTAG00000002683		6.17481	37.211	4.3378e-08	2.56064	6.17482	71.2462	8.80063e-09		1.94331	0.157201
19:14553701	ENSBTAG00000002774		5.51406	43.3214	1.06212e-08	3.50485	5.51408	90.1027	9.18566e-10		2.38308	0.105921
19:14553701	ENSBTAG00000002830		7.48934	37.883	3.6852e-08	2.7588	7.48934	75.9482	4.81521e-09		1.63337	0.208682
19:14553701	ENSBTAG00000003160		7.21281	47.5774	4.35703e-09	3.65443	7.21282	88.9902	1.0383e-09		2.16048	0.129221
19:14553701	ENSBTAG00000003264		6.276	40.5054	1.99047e-08	3.7953	6.27601	76.9246	4.26373e-09		2.00309	0.148915
19:14553701	ENSBTAG00000003476		6.23947	37.0826	4.18473e-08	2.00614	6.23947	70.5846	9.03544e-09		1.11858	0.337264
19:14553701	ENSBTAG00000003981		4.70181	48.7349	3.38673e-09	3.2697	4.70183	83.8924	1.84961e-09		1.70102	0.1961
19:14553701	ENSBTAG00000004194		4.61225	41.1048	1.6196e-08	2.72934	4.61227	78.6076	3.2643e-09		1.25169	0.297546
19:14553701	ENSBTAG00000004625		6.6642	37.6045	3.94181e-08	2.2795	6.66421	77.8661	3.79608e-09		1.84161	0.172435
19:14553701	ENSBTAG00000005676		6.57004	37.8808	3.68718e-08	2.49162	6.57005	73.3331	6.70977e-09		1.58654	0.217889
19:14553701	ENSBTAG00000006087		5.71005	38.6944	2.95134e-08	2.43203	5.71006	79.8659	2.8534e-09		1.72816	0.191277
19:14553701	ENSBTAG00000006325		5.58144	41.5493	1.57095e-08	3.05536	5.58145	75.6591	4.99294e-09		1.66286	0.203096
19:14553701	ENSBTAG00000006487		8.98788	54.1496	1.23819e-09	4.3477	8.98788	111.292	1.09227e-10		1.91674	0.161039
19:14553701	ENSBTAG00000006495		7.49141	36.9667	4.60526e-08	3.95962	7.49141	70.029	1.03378e-08		1.5994	0.215318
19:14553701	ENSBTAG00000007128		5.98037	44.063	9.05005e-09	2.9656	5.98038	63.8788	2.41127e-08		1.69689	0.196844
19:14553701	ENSBTAG00000007187		5.18128	45.5867	6.55598e-09	3.54416	5.1813	79.8021	2.99943e-09		1.37202	0.26587
19:14553701	ENSBTAG00000007498		6.19186	44.548	8.15977e-09	4.49032	6.19187	77.2015	4.12002e-09		0.80026	0.456637
19:14553701	ENSBTAG00000008154		8.21008	57.0062	7.44771e-10	4.47457	8.21008	109.703	1.26603e-10		1.96646	0.153936
19:14553701	ENSBTAG00000008355		6.61504	40.6977	1.9049e-08	4.93379	6.61505	79.8944	2.96625e-09		2.53926	0.0922433
19:14553701	ENSBTAG00000008395		5.20552	38.4329	3.23016e-08	3.34484	5.20554	68.4972	1.26977e-08		1.31515	0.280374
19:14553701	ENSBTAG00000009201		6.03356	37.0271	4.53751e-08	3.69951	6.03357	68.4087	1.28507e-08		1.05348	0.358685
19:14553701	ENSBTAG00000009841		5.89761	52.7898	1.58944e-09	3.46395	5.89762	103.976	2.18822e-10		2.50588	0.0950019
19:14553701	ENSBTAG00000010504		5.13887	37.0839	4.47485e-08	3.30862	5.13888	72.8221	7.16663e-09		1.85612	0.17017
19:14553701	ENSBTAG00000011149		6.00343	38.6689	3.05385e-08	4.00897	6.00344	74.3666	5.87898e-09		1.44559	0.24827
19:14553701	ENSBTAG00000011190		9.27771	41.6799	1.52563e-08	4.1562	9.27772	84.1335	1.79868e-09		2.57705	0.0892212
19:14553701	ENSBTAG00000011228		5.18496	36.9705	4.60102e-08	3.95853	5.18498	75.6554	4.9953e-09		1.27801	0.290294
19:14553701	ENSBTAG00000011292		5.76991	41.9053	1.45068e-08	3.08065	5.76992	87.3508	1.24653e-09		1.3396	0.274039
19:14553701	ENSBTAG00000011400		6.44455	45.4986	6.67779e-09	2.74419	6.44456	91.8108	7.62818e-10		1.76236	0.185379
19:14553701	ENSBTAG00000012102		6.83207	41.8542	1.46733e-08	2.69975	6.83207	87.1875	1.26963e-09		1.88396	0.165911
19:14553701	ENSBTAG00000012147		5.4508	53.5251	1.38776e-09	3.51894	5.45081	85.6293	1.51471e-09		1.47692	0.241152
19:14553701	ENSBTAG00000012197		5.21904	39.7362	2.37687e-08	4.44613	5.21906	78.2755	3.61026e-09		1.13332	0.332602
19:14553701	ENSBTAG00000012289		4.4182	41.882	1.45824e-08	3.76985	4.41823	83.0793	2.03317e-09		1.04838	0.360421
19:14553701	ENSBTAG00000013133		6.22046	44.1795	8.82695e-09	4.92588	6.22047	90.7469	8.5613e-10		1.78013	0.18239
19:14553701	ENSBTAG00000013440		5.60203	40.0898	2.19004e-08	3.61168	5.60205	80.775	2.66904e-09		2.08262	0.138596
19:14553701	ENSBTAG00000014583		6.75113	46.0405	5.53665e-09	2.19666	6.75113	88.2846	1.06037e-09		1.78709	0.181233
19:14553701	ENSBTAG00000014610		5.53906	44.9167	7.54647e-09	4.87977	5.53908	93.2469	6.53875e-10		2.40202	0.104155
19:14553701	ENSBTAG00000014643		7.20472	39.5028	2.50966e-08	2.82806	7.20473	81.3656	2.4878e-09		1.59972	0.215255
19:14553701	ENSBTAG00000014775		6.6195	46.7651	5.13885e-09	3.19982	6.61951	86.72	1.33831e-09		1.47477	0.241632
19:14553701	ENSBTAG00000015272		6.75266	52.8806	1.5629e-09	4.60265	6.75267	106.79	1.66735e-10		1.92991	0.159125
19:14553701	ENSBTAG00000015798		5.05562	42.0648	1.40004e-08	2.95504	5.05564	63.3507	2.60036e-08		1.20397	0.311185
19:14553701	ENSBTAG00000017306		7.6887	47.5219	4.40606e-09	2.56504	7.68871	98.2272	3.88701e-10		2.07907	0.139041
19:14553701	ENSBTAG00000018238		7.21798	43.3583	1.05365e-08	6.58073	7.21798	88.0546	1.15207e-09		2.2697	0.117179
19:14553701	ENSBTAG00000018823		7.84745	51.384	2.06914e-09	5.24809	7.84746	101.812	2.70811e-10		3.94165	0.0278258
19:14553701	ENSBTAG00000018912		8.39561	45.3543	6.88253e-09	2.99918	8.39561	80.144	2.87854e-09		2.77647	0.0749131
19:14553701	ENSBTAG00000019096		6.37929	36.8519	4.73705e-08	3.38257	6.37929	70.7774	9.36122e-09		1.71709	0.193229
19:14553701	ENSBTAG00000019771		6.56815	44.3167	8.57188e-09	4.46988	6.56816	91.7306	7.69452e-10		2.25451	0.118781
19:14553701	ENSBTAG00000020444		5.52639	37.5551	3.98926e-08	2.71206	5.5264	73.9022	6.2376e-09		3.38094	0.0445277
19:14553701	ENSBTAG00000021144		6.65034	37.9332	3.64089e-08	3.78405	6.65035	75.2817	5.23575e-09		1.55417	0.224502
19:14553701	ENSBTAG00000021192		7.35837	40.5524	1.96915e-08	2.19452	7.35837	79.4099	3.14489e-09		1.72918	0.191099
19:14553701	ENSBTAG00000023343		8.25974	48.1504	3.88335e-09	4.79352	8.25975	99.7887	3.31661e-10		2.49723	0.0957307
19:14553701	ENSBTAG00000026320		6.15631	53.1155	1.49644e-09	3.75855	6.15632	106.945	1.64278e-10		1.88721	0.165421
19:14553701	ENSBTAG00000026327		9.67085	48.8431	3.38392e-09	4.10639	9.67085	94.8789	5.5009e-10		1.98777	0.150994
19:14553701	ENSBTAG00000030209		8.61662	44.3943	7.86209e-09	2.01329	8.61662	92.4837	6.57378e-10		1.7388	0.189421
19:14553701	ENSBTAG00000030503		5.58236	39.747	2.37096e-08	3.36886	5.58238	81.4286	2.46929e-09		2.10711	0.135572
19:14553701	ENSBTAG00000039153		5.04383	45.7773	5.94455e-09	2.84929	5.04385	95.2331	4.94006e-10		1.65437	0.204687
19:14553701	ENSBTAG00000045862		7.93916	54.4844	1.16526e-09	3.92937	7.93916	102.911	2.42911e-10		3.02079	0.0606028
19:14553701	ENSBTAG00000046248		8.22063	53.5922	1.37078e-09	5.48907	8.22063	111.245	1.09699e-10		1.73728	0.189685
19:14553701	ENSBTAG00000051907		7.41497	47.795	4.17015e-09	4.03226	7.41497	91.3434	8.02377e-10		1.86239	0.169201
19:14553701	ENSBTAG00000054131		6.62094	56.2699	8.47307e-10	4.75631	6.62095	109.521	1.28776e-10		1.79582	0.179794
19:14554403	ENSBTAG00000000312		6.93259	49.076	2.04707e-09	3.28866	6.932	87.2148	8.68525e-10		3.12561	0.0553744
19:14554403	ENSBTAG00000000347		7.01321	39.9227	1.54851e-08	3.89045	7.01261	72.2909	5.56723e-09		2.80579	0.0730217
19:14554403	ENSBTAG00000000639		6.33499	39.2742	1.81082e-08	4.70732	6.33398	73.0243	5.0485e-09		2.31795	0.112242
19:14554403	ENSBTAG00000000759		5.62113	35.3847	4.83313e-08	2.44324	5.62	72.2026	5.63345e-09		2.40424	0.103949
19:14554403	ENSBTAG00000000810		6.38986	52.8418	9.7035e-10	5.05502	6.38885	99.1112	2.34099e-10		3.31494	0.0470976
19:14554403	ENSBTAG00000000857		5.3758	41.9838	9.53582e-09	3.86549	5.37412	77.56	2.80136e-09		4.37562	0.0194903
19:14554403	ENSBTAG00000000978		8.61816	37.9848	2.31061e-08	-1.39394	8.61825	68.7595	8.40635e-09		1.44663	0.248031
19:14554403	ENSBTAG00000000990		8.70262	40.497	1.3503e-08	-2.07179	8.70273	71.1176	6.52027e-09		0.702749	0.501544
19:14554403	ENSBTAG00000001059		5.90547	40.3293	1.40519e-08	2.99123	5.90445	77.2123	2.92798e-09		7.39277	0.00194134
19:14554403	ENSBTAG00000001068		5.63928	41.7273	1.01186e-08	-2.56825	5.64044	84.6445	1.17423e-09		7.01472	0.00255361
19:14554403	ENSBTAG00000001131		6.17254	35.9839	4.13375e-08	3.19236	6.1716	61.4171	2.60786e-08		1.90405	0.162907
19:14554403	ENSBTAG00000001171		7.76479	35.333	4.67946e-08	-1.4557	7.76494	62.2607	2.20558e-08		0.880443	0.422886
19:14554403	ENSBTAG00000001189		7.35982	38.7811	2.04231e-08	1.87624	7.35953	80.0258	2.03548e-09		3.55967	0.038282
19:14554403	ENSBTAG00000001498		4.93692	51.9126	1.05648e-09	2.19399	4.93547	70.593	6.66768e-09		4.00671	0.0263683
19:14554403	ENSBTAG00000001538		8.44962	40.9566	1.21138e-08	2.97609	8.44941	76.0114	3.41508e-09		2.47443	0.0976807
19:14554403	ENSBTAG00000001776		6.76863	41.0247	1.10225e-08	1.52309	6.76822	64.7036	1.50126e-08		3.76063	0.0323457
19:14554403	ENSBTAG00000001794		7.74304	42.1133	9.25529e-09	4.36185	7.74265	71.4201	6.25884e-09		1.9221	0.160257
19:14554403	ENSBTAG00000002072		6.07012	62.9565	1.58771e-10	3.20158	6.06916	125.952	1.83478e-11		8.81672	0.000715332
19:14554403	ENSBTAG00000002468		8.4113	40.1243	1.47559e-08	6.17939	8.41103	72.6365	5.31599e-09		2.68294	0.081297
19:14554403	ENSBTAG00000002633		9.41058	40.2172	1.34167e-08	1.64371	9.41052	67.5325	1.02068e-08		2.46783	0.0982522
19:14554403	ENSBTAG00000002683		6.44185	44.5491	5.34717e-09	2.63422	6.44118	83.5864	1.33218e-09		3.88597	0.0291407
19:14554403	ENSBTAG00000002774		5.81578	52.4308	1.0505e-09	3.56021	5.81465	107.207	1.029e-10		3.16928	0.0533383
19:14554403	ENSBTAG00000002830		7.71821	54.4866	7.09817e-10	2.80086	7.71789	99.258	2.30524e-10		2.25747	0.118468
19:14554403	ENSBTAG00000002890		7.79345	45.3693	4.46866e-09	2.36886	7.79318	71.5756	6.12887e-09		5.54371	0.00771709
19:14554403	ENSBTAG00000002939		6.39778	46.8822	3.23036e-09	2.68057	6.39707	76.9999	3.00839e-09		3.26228	0.0492602
19:14554403	ENSBTAG00000003052		5.30196	44.7666	5.09742e-09	3.07416	5.30054	92.3406	4.85688e-10		4.32861	0.0202502
19:14554403	ENSBTAG00000003160		7.50304	55.3492	6.04307e-10	3.69196	7.50261	100.631	1.99817e-10		2.90514	0.0669797
19:14554403	ENSBTAG00000003264		6.59271	46.9139	3.2087e-09	3.8501	6.59193	87.1884	8.71179e-10		4.04786	0.0254881
19:14554403	ENSBTAG00000003341		6.18633	47.6213	2.73637e-09	2.30594	6.1856	91.7289	5.15115e-10		2.66748	0.0824057
19:14554403	ENSBTAG00000003436		8.04547	36.4275	3.68654e-08	3.80484	8.04519	68.0481	9.95118e-09		2.87502	0.0687541
19:14554403	ENSBTAG00000003476		6.49848	45.6931	4.07964e-09	2.14423	6.49792	85.4972	1.05211e-09		2.22369	0.122102
19:14554403	ENSBTAG00000003614		7.55209	38.0172	2.29193e-08	-1.31317	7.55224	76.2287	3.07749e-09		0.433738	0.65125
19:14554403	ENSBTAG00000003707		6.7108	43.6748	6.49329e-09	3.53206	6.71013	87.6536	8.25506e-10		2.7148	0.0790605
19:14554403	ENSBTAG00000003759		6.63684	43.2042	7.21775e-09	3.74156	6.63611	83.9548	1.27473e-09		3.86461	0.0296624
19:14554403	ENSBTAG00000003820		6.36907	37.311	2.94388e-08	2.76001	6.36836	71.0316	6.59679e-09		3.36678	0.0450664
19:14554403	ENSBTAG00000003981		4.9752	57.5805	4.02271e-10	3.28509	4.97327	97.9902	2.63426e-10		2.40627	0.103763
19:14554403	ENSBTAG00000004194		4.97009	49.2209	1.98741e-09	2.91012	4.96837	93.177	4.42815e-10		3.2901	0.0481049
19:14554403	ENSBTAG00000004551		5.66135	44.9648	4.88074e-09	4.33142	5.65988	82.1237	1.58937e-09		3.27701	0.0486449
19:14554403	ENSBTAG00000004571		8.09695	40.2667	1.32037e-08	-1.37214	8.09708	72.7255	4.88325e-09		0.965631	0.389889
19:14554403	ENSBTAG00000004625		6.89131	43.9679	6.08196e-09	2.33246	6.89086	90.662	5.85845e-10		2.69199	0.0806546
19:14554403	ENSBTAG00000004755		6.91271	37.6461	2.70594e-08	2.96821	6.91217	75.96	3.43781e-09		8.62727	0.000814508
19:14554403	ENSBTAG00000004851		4.18609	40.6341	1.30712e-08	4.87011	4.18271	78.0332	2.63839e-09		6.25119	0.00449741
19:14554403	ENSBTAG00000005647		4.606	38.9367	1.96602e-08	4.03951	4.60336	67.9684	1.0063e-08		2.79938	0.0734309
19:14554403	ENSBTAG00000005676		6.84815	45.2754	4.5609e-09	2.57471	6.84763	86.5778	9.35304e-10		3.30484	0.0475046
19:14554403	ENSBTAG00000005830		6.05069	35.6679	4.48787e-08	2.81507	6.04979	70.7473	6.85646e-09		3.05454	0.0588649
19:14554403	ENSBTAG00000006087		5.96036	49.9121	1.7277e-09	2.50178	5.95949	100.408	2.04008e-10		3.10428	0.0563982
19:14554403	ENSBTAG00000006245		5.02201	49.4111	1.74493e-09	1.88538	5.02081	100.724	1.79843e-10		2.21375	0.123193
19:14554403	ENSBTAG00000006268		5.56742	35.7932	4.08519e-08	1.86759	5.56652	73.0077	4.70208e-09		2.08374	0.138457
19:14554403	ENSBTAG00000006325		5.89932	51.3065	1.30857e-09	3.15171	5.89821	88.7649	7.26517e-10		2.63474	0.0848083
19:14554403	ENSBTAG00000006422		7.79285	36.29	3.81935e-08	3.34884	7.79252	71.6503	6.06745e-09		2.47482	0.0976465
19:14554403	ENSBTAG00000006487		9.38107	58.9108	3.17542e-10	4.46353	9.38094	119.992	3.09798e-11		2.78513	0.0743489
19:14554403	ENSBTAG00000006495		7.86785	47.1969	3.02262e-09	4.09489	7.86749	80.9532	1.83373e-09		2.5202	0.0938077
19:14554403	ENSBTAG00000006619		5.99303	40.0898	1.48777e-08	3.28803	5.99197	70.3691	7.2192e-09		2.12214	0.133751
19:14554403	ENSBTAG00000006740		6.81725	38.1879	2.36403e-08	3.5627	6.81666	78.633	2.44636e-09		7.47039	0.00183599
19:14554403	ENSBTAG00000007058		5.51256	43.2657	7.11825e-09	4.51219	5.51096	81.9299	1.62728e-09		2.88151	0.0683675
19:14554403	ENSBTAG00000007128		6.31968	51.5585	1.24527e-09	3.07833	6.31883	77.8579	2.69755e-09		3.33873	0.0461537
19:14554403	ENSBTAG00000007187		5.50196	52.5193	1.03265e-09	3.62238	5.50051	94.8672	3.6811e-10		2.73027	0.0779975
19:14554403	ENSBTAG00000007498		6.63206	50.2684	1.60834e-09	4.64992	6.63121	87.2161	8.68387e-10		1.62553	0.210195
19:14554403	ENSBTAG00000007620		6.41338	38.7955	2.03513e-08	2.27208	6.41273	65.997	1.33046e-08		2.0727	0.139842
19:14554403	ENSBTAG00000007783		4.95822	42.6055	8.26805e-09	4.24333	4.956	72.7329	5.24808e-09		3.46738	0.0413831
19:14554403	ENSBTAG00000007818		5.56661	35.5295	4.65315e-08	2.94742	5.56533	67.3971	1.09044e-08		2.34261	0.109804
19:14554403	ENSBTAG00000007871		7.69532	37.5819	2.55725e-08	-1.14298	7.69544	74.217	4.00379e-09		0.204631	0.81584
19:14554403	ENSBTAG00000007952		6.54064	39.7192	1.62614e-08	2.69765	6.54	73.8412	4.53134e-09		3.26318	0.0492223
19:14554403	ENSBTAG00000007974		9.23573	35.9223	4.20031e-08	-1.77961	9.2358	67.5078	1.07356e-08		16.9913	5.35267e-06
19:14554403	ENSBTAG00000008034		6.79021	36.1278	3.98255e-08	2.04432	6.78974	58.3912	4.15039e-08		2.50028	0.095473
19:14554403	ENSBTAG00000008076		5.90309	38.6576	2.10518e-08	2.59007	5.90213	76.1891	3.33779e-09		1.98721	0.15107
19:14554403	ENSBTAG00000008105		6.90267	35.2442	4.68272e-08	1.25808	6.90239	72.3793	5.1158e-09		3.35241	0.0456202
19:14554403	ENSBTAG00000008147		6.51162	38.0122	2.46945e-08	2.17821	6.5111	78.4159	2.51408e-09		3.22345	0.0509214
19:14554403	ENSBTAG00000008154		8.56287	64.9945	1.13549e-10	4.54215	8.56264	122.226	2.53943e-11		3.5816	0.0375818
19:14554403	ENSBTAG00000008349		6.40645	37.2831	2.96474e-08	-2.23624	6.40688	68.9394	8.78902e-09		3.31544	0.0470775
19:14554403	ENSBTAG00000008355		6.99271	51.4275	1.27776e-09	5.03071	6.99206	93.2874	4.37469e-10		4.93136	0.0124721
19:14554403	ENSBTAG00000008395		5.45465	45.0228	4.81923e-09	3.36726	5.45318	78.1885	2.58716e-09		2.13489	0.132226
19:14554403	ENSBTAG00000008412		5.04302	40.1492	1.46682e-08	4.18228	5.04099	80.4786	1.9441e-09		3.31312	0.0471709
19:14554403	ENSBTAG00000008552		6.18223	37.5171	2.79499e-08	3.40895	6.18132	74.7618	4.01599e-09		4.51212	0.0174492
19:14554403	ENSBTAG00000008645		5.74433	39.6706	1.64525e-08	2.28725	5.74339	68.473	9.37769e-09		3.15938	0.0537927
19:14554403	ENSBTAG00000008674		8.18236	35.3359	4.80776e-08	-1.58092	8.18246	67.2498	1.09455e-08		5.62267	0.00726023
19:14554403	ENSBTAG00000008753		9.79602	36.745	3.16517e-08	-1.56542	9.79606	76.0667	3.14281e-09		3.79401	0.0314575
19:14554403	ENSBTAG00000009175		5.47789	36.7969	3.35401e-08	3.51046	5.47643	62.9731	2.06664e-08		2.8819	0.0683445
19:14554403	ENSBTAG00000009201		6.37598	52.8347	9.71677e-10	3.81016	6.37505	84.3573	1.215e-09		2.34259	0.109806
19:14554403	ENSBTAG00000009211		5.37847	44.1618	5.82542e-09	4.31702	5.3767	82.9435	1.43923e-09		2.37429	0.106752
19:14554403	ENSBTAG00000009384		5.25574	42.9437	7.65594e-09	2.8808	5.25429	86.9567	8.94946e-10		2.54366	0.0918859
19:14554403	ENSBTAG00000009547		7.4748	36.4993	3.37201e-08	-1.135	7.47497	75.3023	3.47168e-09		0.515994	0.601029
19:14554403	ENSBTAG00000009841		6.19022	60.6442	2.34851e-10	3.50534	6.18927	118.926	3.40981e-11		4.41069	0.0189429
19:14554403	ENSBTAG00000010073		5.85408	43.2198	6.85263e-09	2.08069	5.85326	78.625	2.35329e-09		3.31875	0.0469453
19:14554403	ENSBTAG00000010230		7.33584	38.0807	2.42777e-08	2.62912	7.33545	74.6878	4.05501e-09		7.27118	0.00211938
19:14554403	ENSBTAG00000010480		4.91155	42.8448	7.21791e-09	1.77884	4.91026	86.4478	8.72536e-10		2.51208	0.0944824
19:14554403	ENSBTAG00000010504		5.49913	45.3497	4.4877e-09	3.43783	5.49773	86.6096	9.31846e-10		3.40596	0.0435925
19:14554403	ENSBTAG00000010576		6.69001	39.0614	1.83578e-08	1.82369	6.68956	68.8448	8.70789e-09		2.37892	0.106313
19:14554403	ENSBTAG00000010626		6.12272	38.7983	2.03376e-08	4.12423	6.12164	72.0608	5.74158e-09		2.06723	0.140533
19:14554403	ENSBTAG00000010888		7.64221	38.9032	1.98219e-08	2.35145	7.64193	68.2973	9.61044e-09		6.29953	0.00433691
19:14554403	ENSBTAG00000011149		6.38535	51.5692	1.24268e-09	4.13436	6.38441	89.3579	6.7899e-10		2.29757	0.114301
19:14554403	ENSBTAG00000011190		9.62448	46.7278	3.33781e-09	4.23165	9.62438	94.1226	3.99198e-10		5.29774	0.0093447
19:14554403	ENSBTAG00000011228		5.49638	42.6367	8.20936e-09	3.99695	5.4948	86.0006	1.00063e-09		1.83077	0.174148
19:14554403	ENSBTAG00000011292		6.18065	53.5084	8.54069e-10	3.28121	6.17973	110.204	7.68827e-11		2.6668	0.0824548
19:14554403	ENSBTAG00000011400		6.71588	56.2761	5.095e-10	2.8207	6.71528	109.853	7.95223e-11		2.71849	0.0788049
19:14554403	ENSBTAG00000011471		4.97815	37.4237	2.86146e-08	2.64679	4.97639	59.3385	3.58204e-08		2.51551	0.0941967
19:14554403	ENSBTAG00000011491		6.66455	43.4798	6.78344e-09	4.24163	6.66379	81.1045	1.8e-09		2.6518	0.0835473
19:14554403	ENSBTAG00000011588		5.8051	38.9744	1.94799e-08	3.07362	5.80401	78.7182	2.42033e-09		9.12069	0.000581869
19:14554403	ENSBTAG00000011625		5.97794	41.2957	1.11882e-08	3.35399	5.97696	82.3435	1.54753e-09		2.53565	0.0925371
19:14554403	ENSBTAG00000011934		4.31995	38.2438	2.3315e-08	3.18204	4.3172	65.0458	1.52569e-08		3.13704	0.0548337
19:14554403	ENSBTAG00000012046		7.76554	39.496	1.7161e-08	3.61152	7.76519	69.5157	8.11596e-09		2.7496	0.0766911
19:14554403	ENSBTAG00000012102		7.03086	61.1004	2.17182e-10	2.73711	7.0304	124.306	2.11601e-11		2.88593	0.0681054
19:14554403	ENSBTAG00000012147		5.79645	64.6369	1.20349e-10	3.61185	5.79519	99.8123	2.17557e-10		2.81738	0.0722884
19:14554403	ENSBTAG00000012197		5.65057	44.2039	5.77123e-09	4.61791	5.64908	86.2949	9.66728e-10		1.81863	0.176087
19:14554403	ENSBTAG00000012232		6.55469	52.1529	1.10871e-09	3.86262	6.55386	89.0855	7.00392e-10		2.2686	0.117295
19:14554403	ENSBTAG00000012289		4.71106	49.0854	2.04313e-09	3.82681	4.70875	94.2643	3.93072e-10		1.93565	0.158297
19:14554403	ENSBTAG00000012632		5.3969	40.8369	1.246e-08	3.78971	5.39533	77.9533	2.66517e-09		2.54414	0.0918466
19:14554403	ENSBTAG00000012975		8.73069	41.5448	1.0141e-08	-1.65689	8.73078	64.034	1.76772e-08		10.0671	0.000310225
19:14554403	ENSBTAG00000013018		5.41939	37.5604	2.76477e-08	2.4564	5.41813	67.5051	1.07396e-08		2.31303	0.112735
19:14554403	ENSBTAG00000013084		5.70573	42.4747	8.51883e-09	3.34076	5.7045	82.8042	1.46362e-09		2.43085	0.101524
19:14554403	ENSBTAG00000013133		6.67211	49.974	1.7063e-09	5.10391	6.6713	100.524	2.02044e-10		2.6397	0.0844397
19:14554403	ENSBTAG00000013141		3.34155	35.9601	3.87883e-08	-1.70659	3.34354	67.724	9.7242e-09		2.88495	0.0681636
19:14554403	ENSBTAG00000013277		5.37411	37.99	2.3076e-08	1.75752	5.37316	77.1985	2.71593e-09		2.22933	0.121487
19:14554403	ENSBTAG00000013440		5.95839	56.3593	5.01816e-10	3.72521	5.95721	102.634	1.62655e-10		3.41718	0.0431798
19:14554403	ENSBTAG00000013556		6.35584	35.5537	4.62375e-08	3.7127	6.35496	72.4192	5.47251e-09		3.57341	0.0378418
19:14554403	ENSBTAG00000013697		5.45071	48.9688	2.09241e-09	3.05295	5.44939	94.6037	3.78803e-10		3.24779	0.0498734
19:14554403	ENSBTAG00000014583		7.01057	54.8102	6.59029e-10	2.2754	7.01011	105.956	1.14982e-10		2.70566	0.079695
19:14554403	ENSBTAG00000014610		5.94655	54.9685	6.48623e-10	5.01076	5.94528	112.404	6.23239e-11		3.2142	0.0513259
19:14554403	ENSBTAG00000014643		7.52274	46.5339	3.47834e-09	2.94214	7.52237	95.7558	3.34386e-10		2.3123	0.112808
19:14554403	ENSBTAG00000014769		5.92497	36.497	3.62139e-08	2.26747	5.92416	74.5832	4.1108e-09		4.07647	0.0248944
19:14554403	ENSBTAG00000014775		6.96292	56.5441	4.85184e-10	3.32738	6.96235	100.725	1.97879e-10		2.41133	0.103297
19:14554403	ENSBTAG00000014806		8.57942	38.6326	2.11816e-08	2.99437	8.57923	67.0088	1.15194e-08		4.64811	0.0156382
19:14554403	ENSBTAG00000015272		7.15111	62.7058	1.65558e-10	4.73431	7.15052	120.551	2.94675e-11		2.74139	0.0772433
19:14554403	ENSBTAG00000015511		7.03691	36.3065	3.80315e-08	2.58814	7.03647	73.0715	5.01697e-09		5.67088	0.00699535
19:14554403	ENSBTAG00000015707		6.84307	36.0765	4.03576e-08	2.91446	6.84249	71.2854	6.37385e-09		3.99632	0.0265956
19:14554403	ENSBTAG00000015779		7.27762	50.5516	1.47895e-09	2.06282	7.27729	95.2627	3.46524e-10		6.29449	0.00435338
19:14554403	ENSBTAG00000015798		5.36703	50.009	1.69433e-09	3.04363	5.3656	77.6626	2.76511e-09		2.21052	0.12355
19:14554403	ENSBTAG00000015889		6.4208	40.8064	1.255e-08	3.08034	6.42001	74.3157	4.25737e-09		2.60141	0.0873287
19:14554403	ENSBTAG00000015900		5.46299	40.5897	1.32094e-08	2.71041	5.46167	82.2254	1.56987e-09		2.17525	0.127519
19:14554403	ENSBTAG00000015989		9.80426	39.1141	1.88273e-08	2.13823	9.8042	77.1103	2.96632e-09		2.69026	0.0807771
19:14554403	ENSBTAG00000016007		8.60439	42.1809	9.09475e-09	-1.77616	8.6045	64.1754	1.73155e-08		7.22314	0.00219436
19:14554403	ENSBTAG00000016037		4.78164	39.2537	1.81989e-08	3.39615	4.77942	75.1572	3.81441e-09		2.57329	0.0895169
19:14554403	ENSBTAG00000016696		4.95467	51.5946	1.23649e-09	4.3328	4.95246	81.4086	1.73417e-09		1.84422	0.172025
19:14554403	ENSBTAG00000016722		7.68425	35.5853	4.58574e-08	3.5298	7.68387	73.0454	5.03439e-09		2.36713	0.107434
19:14554403	ENSBTAG00000016988		5.63524	37.239	2.99792e-08	3.45129	5.63379	70.2148	7.37312e-09		2.20285	0.124402
19:14554403	ENSBTAG00000017010		4.76391	44.0853	5.92527e-09	4.27011	4.76164	90.4758	5.98255e-10		3.18893	0.0524479
19:14554403	ENSBTAG00000017040		6.99393	38.4421	2.2199e-08	3.60826	6.99333	73.2269	4.91458e-09		2.55108	0.0912863
19:14554403	ENSBTAG00000017306		7.94672	60.2145	2.52914e-10	2.67243	7.94648	121.821	2.63194e-11		4.06289	0.0251743
19:14554403	ENSBTAG00000017554		6.74174	40.2611	1.32216e-08	-1.59692	6.74205	69.0363	8.16823e-09		3.70562	0.0338675
19:14554403	ENSBTAG00000017689		6.13701	37.394	2.88291e-08	2.63207	6.13618	58.7968	3.89597e-08		2.65365	0.0834115
19:14554403	ENSBTAG00000018060		5.90846	41.1701	1.15217e-08	4.2853	5.90722	61.4959	2.57705e-08		1.96641	0.153944
19:14554403	ENSBTAG00000018238		7.67421	48.6047	2.25469e-09	6.73663	7.67376	96.2129	3.18349e-10		3.05523	0.05883
19:14554403	ENSBTAG00000018271		7.20286	42.8124	7.8876e-09	2.73529	7.20242	76.3373	3.27481e-09		2.44448	0.100306
19:14554403	ENSBTAG00000018622		5.43953	39.3239	1.78911e-08	3.30101	5.43806	63.9894	1.7793e-08		2.02626	0.145827
19:14554403	ENSBTAG00000018772		4.3091	44.7455	5.12109e-09	4.24281	4.30616	71.7017	6.02553e-09		2.17315	0.12776
19:14554403	ENSBTAG00000018823		8.20242	60.8322	2.27388e-10	5.3129	8.20213	115.044	4.866e-11		6.42298	0.00395382
19:14554403	ENSBTAG00000018884		6.89464	41.477	1.07246e-08	2.4017	6.89418	82.2665	1.56206e-09		1.86084	0.169439
19:14554403	ENSBTAG00000018910		6.39034	39.9604	1.53457e-08	3.08543	6.38956	68.2791	9.63493e-09		1.95971	0.154881
19:14554403	ENSBTAG00000018912		8.7219	52.458	1.04497e-09	3.09969	8.72172	93.4786	4.28369e-10		7.41861	0.00190559
19:14554403	ENSBTAG00000018938		6.31142	39.387	1.76195e-08	2.57606	6.31072	80.7341	1.88382e-09		3.48872	0.0406432
19:14554403	ENSBTAG00000019067		6.999	42.9442	7.65494e-09	2.70443	6.9985	73.8386	4.53288e-09		10.1131	0.000301045
19:14554403	ENSBTAG00000019096		6.75203	43.5416	6.69001e-09	3.50122	6.75135	84.667	1.17108e-09		3.07062	0.0580555
19:14554403	ENSBTAG00000019216		6.51559	43.769	6.35785e-09	3.08768	6.51486	81.0812	1.80514e-09		4.3487	0.0199218
19:14554403	ENSBTAG00000019404		8.62806	37.6626	2.50741e-08	-1.48962	8.62814	72.979	4.72022e-09		0.693781	0.505901
19:14554403	ENSBTAG00000019518		4.71268	50.004	1.58881e-09	2.56124	4.71079	78.0785	2.56541e-09		8.49949	0.000889509
19:14554403	ENSBTAG00000019556		6.61371	41.5745	1.04841e-08	3.02126	6.61304	72.4173	5.47388e-09		2.36106	0.108015
19:14554403	ENSBTAG00000019771		6.93492	56.1126	5.24988e-10	4.57123	6.93426	110.609	7.39469e-11		3.36379	0.0451811
19:14554403	ENSBTAG00000019812		5.24	36.0287	4.08603e-08	3.63175	5.23821	64.9189	1.55399e-08		3.17428	0.0531102
19:14554403	ENSBTAG00000019915		6.61313	49.3542	1.93423e-09	3.11363	6.61242	88.3991	7.57608e-10		3.38589	0.0443411
19:14554403	ENSBTAG00000020026		8.92686	37.3982	2.67901e-08	-1.32461	8.92692	71.9254	5.43896e-09		1.7736	0.183483
19:14554403	ENSBTAG00000020115		5.62342	36.9034	3.26421e-08	2.33537	5.62252	75.8438	3.48974e-09		3.95148	0.0276004
19:14554403	ENSBTAG00000020311		6.18698	37.3861	2.88864e-08	3.3091	6.18609	76.9058	3.04475e-09		3.6927	0.0342358
19:14554403	ENSBTAG00000020444		5.75844	46.2712	3.67901e-09	2.74666	5.75737	87.3244	8.57561e-10		6.72219	0.00316569
19:14554403	ENSBTAG00000020780		6.61429	53.0172	9.38189e-10	3.81313	6.6135	79.7862	2.11813e-09		3.42305	0.0429654
19:14554403	ENSBTAG00000020998		5.87607	37.4938	2.69296e-08	1.89877	5.87537	75.2967	3.53723e-09		2.93386	0.0653327
19:14554403	ENSBTAG00000021144		7.0159	46.0667	3.84383e-09	3.89255	7.01531	88.1281	7.81568e-10		2.59413	0.0878901
19:14554403	ENSBTAG00000021192		7.63433	46.2158	3.72285e-09	2.30554	7.63405	89.4713	6.70284e-10		2.64984	0.0836908
19:14554403	ENSBTAG00000021364		6.35851	51.0181	1.38529e-09	3.9397	6.3576	90.1252	6.22399e-10		2.35125	0.108962
19:14554403	ENSBTAG00000021512		6.6619	40.7669	1.26676e-08	2.24329	6.66137	83.6626	1.32008e-09		4.12706	0.0238799
19:14554403	ENSBTAG00000021781		7.17347	42.9907	6.98132e-09	-1.27325	7.17366	82.5564	1.39014e-09		0.166901	0.846901
19:14554403	ENSBTAG00000021884		6.67939	40.1343	1.47206e-08	3.38456	6.6787	74.8277	3.98162e-09		2.89629	0.0674963
19:14554403	ENSBTAG00000022185		5.30942	37.4269	2.85917e-08	2.73116	5.30803	70.2287	7.35914e-09		2.45997	0.0989386
19:14554403	ENSBTAG00000022762		4.22475	47.1634	2.78735e-09	-2.26093	4.22658	79.8904	1.93163e-09		0.505072	0.607456
19:14554403	ENSBTAG00000023343		8.47454	54.3061	7.34318e-10	4.71486	8.4743	110.125	7.74699e-11		2.72352	0.0784595
19:14554403	ENSBTAG00000023832		4.90102	41.6701	1.02539e-08	4.27913	4.89865	59.9363	3.26689e-08		2.0434	0.143587
19:14554403	ENSBTAG00000026320		6.48446	62.17	1.81137e-10	3.82471	6.48363	123.097	2.35188e-11		2.73148	0.0779151
19:14554403	ENSBTAG00000026327		10.0109	56.1583	5.20607e-10	4.17248	10.0108	105.07	1.27199e-10		3.03968	0.0596238
19:14554403	ENSBTAG00000026819		6.74316	54.7678	6.73393e-10	3.59481	6.74249	76.0438	3.40084e-09		8.90962	0.000671419
19:14554403	ENSBTAG00000030209		8.85028	52.6416	9.65667e-10	2.08701	8.85016	108.799	8.2809e-11		3.3641	0.0451691
19:14554403	ENSBTAG00000030301		6.03005	40.7155	1.28223e-08	3.1711	6.02906	68.1754	9.77554e-09		2.40836	0.10357
19:14554403	ENSBTAG00000030503		5.85885	49.805	1.76544e-09	3.40481	5.85766	97.3323	2.82463e-10		2.70072	0.0800402
19:14554403	ENSBTAG00000030966		5.89576	38.1159	2.40664e-08	2.60144	5.89483	64.0245	1.77018e-08		2.35681	0.108424
19:14554403	ENSBTAG00000030990		7.09955	36.2222	3.65295e-08	-1.5477	7.09976	69.2662	7.9318e-09		2.46884	0.0981648
19:14554403	ENSBTAG00000031590		4.84299	35.2933	4.95066e-08	2.45728	4.84132	65.8998	1.3491e-08		3.74192	0.0328551
19:14554403	ENSBTAG00000031718		5.69232	39.4689	1.72739e-08	2.4883	5.6912	81.4409	1.72734e-09		2.52978	0.093018
19:14554403	ENSBTAG00000031809		8.02452	37.932	2.51929e-08	2.1803	8.02432	67.5681	1.06448e-08		4.11843	0.0240497
19:14554403	ENSBTAG00000032137		6.07552	44.3525	5.58438e-09	3.20435	6.07455	85.5742	1.05202e-09		2.70122	0.0800057
19:14554403	ENSBTAG00000032427		6.1367	39.6969	1.63488e-08	3.44336	6.13573	79.6282	2.16015e-09		3.09822	0.0566931
19:14554403	ENSBTAG00000033333		4.23451	38.7605	2.05269e-08	3.29715	4.23168	77.3221	2.88733e-09		2.1234	0.1336
19:14554403	ENSBTAG00000034691		5.16172	36.5096	3.60968e-08	3.06592	5.16005	73.3322	4.84646e-09		2.65681	0.0831806
19:14554403	ENSBTAG00000037400		5.94866	41.3121	1.11453e-08	2.67328	5.94777	85.0585	1.11801e-09		4.21523	0.0222143
19:14554403	ENSBTAG00000037493		6.80639	39.3906	1.76043e-08	2.93638	6.80578	66.3531	1.26443e-08		2.67638	0.0817653
19:14554403	ENSBTAG00000038045		4.72837	42.0961	9.29214e-09	4.0366	4.72597	71.2952	6.36538e-09		1.99923	0.149436
19:14554403	ENSBTAG00000039153		5.33899	54.3635	7.26428e-10	2.96105	5.33762	111.526	6.75667e-11		2.81645	0.0723472
19:14554403	ENSBTAG00000039635		5.92971	37.5514	2.57703e-08	1.53038	5.92912	68.8479	8.3031e-09		5.40417	0.00860005
19:14554403	ENSBTAG00000039705		5.23995	44.8016	4.86904e-09	2.47508	5.23865	88.8371	6.90234e-10		6.90775	0.00276155
19:14554403	ENSBTAG00000045862		8.27692	62.5198	1.70797e-10	4.01082	8.27666	115.578	4.63117e-11		5.56197	0.00760884
19:14554403	ENSBTAG00000046248		8.61804	58.7485	3.26759e-10	5.58597	8.61781	120.88	2.86149e-11		2.51036	0.0946264
19:14554403	ENSBTAG00000046359		6.15008	37.6291	2.71747e-08	2.16647	6.14942	77.8435	2.70247e-09		4.23686	0.0218247
19:14554403	ENSBTAG00000046746		5.30583	38.1465	2.3884e-08	2.40152	5.30456	76.7187	3.11846e-09		2.24171	0.120148
19:14554403	ENSBTAG00000047229		7.90243	44.5097	5.39387e-09	4.99461	7.90207	77.2213	2.92463e-09		2.4261	0.101953
19:14554403	ENSBTAG00000050948		5.94363	37.0577	3.13871e-08	2.23645	5.94279	61.8355	2.44871e-08		2.26629	0.117537
19:14554403	ENSBTAG00000051907		7.8269	58.411	3.46872e-10	4.18144	7.82653	104.137	1.39684e-10		2.89137	0.0677848
19:14554403	ENSBTAG00000052518		7.12923	39.5164	1.70766e-08	3.64195	7.12866	69.1012	8.59419e-09		3.11894	0.0556927
19:14554403	ENSBTAG00000054131		6.98527	64.0773	1.31893e-10	4.83013	6.9846	125.429	1.91945e-11		2.71153	0.0792866
19:14554403	ENSBTAG00000054195		8.82017	40.5303	1.33966e-08	3.68335	8.81999	69.8711	7.72868e-09		2.41816	0.102673
19:14554927	ENSBTAG00000000049		7.23546	34.077	4.17076e-08	-1.78389	7.23549	68.2413	5.63059e-09		3.63363	0.0359739
19:14554927	ENSBTAG00000000312		6.98184	46.583	1.79358e-09	3.30389	6.98179	90.6964	2.91499e-10		3.72342	0.0333671
19:14554927	ENSBTAG00000000347		7.08823	38.4912	1.2609e-08	3.93097	7.08818	76.1239	1.85059e-09		3.41467	0.0432716
19:14554927	ENSBTAG00000000411		6.47558	34.1145	4.12664e-08	2.99311	6.47552	65.4076	8.59397e-09		8.81835	0.000714535
19:14554927	ENSBTAG00000000639		6.42256	36.2898	2.25955e-08	4.75843	6.42249	73.6398	2.60289e-09		2.88382	0.0682306
19:14554927	ENSBTAG00000000759		5.67126	39.1582	1.06179e-08	2.478	5.67117	80.1276	1.08626e-09		2.87965	0.0684783
19:14554927	ENSBTAG00000000810		6.45056	56.8722	2.12928e-10	5.08312	6.45049	104.46	6.21537e-11		4.0244	0.025986
19:14554927	ENSBTAG00000000857		5.42209	40.5646	7.44238e-09	3.87913	5.42195	80.6454	1.01543e-09		5.15713	0.0104342
19:14554927	ENSBTAG00000000978		8.59214	38.9652	1.03255e-08	-1.39925	8.59215	74.3405	2.18932e-09		1.34439	0.272816
19:14554927	ENSBTAG00000000990		8.66107	44.5657	2.84234e-09	-2.10576	8.66108	81.4491	9.15097e-10		0.759586	0.474831
19:14554927	ENSBTAG00000001059		5.94924	43.8359	3.3708e-09	3.01192	5.94916	84.7933	5.98464e-10		10.6002	0.000219642
19:14554927	ENSBTAG00000001068		5.69425	44.6194	2.80713e-09	-2.60257	5.69434	88.2146	3.92655e-10		9.28229	0.000521844
19:14554927	ENSBTAG00000001131		6.2142	38.423	1.28341e-08	3.2061	6.21412	67.3867	6.38776e-09		2.26811	0.117346
19:14554927	ENSBTAG00000001171		7.7372	37.046	1.73726e-08	-1.47677	7.73721	69.1024	4.70519e-09		0.99221	0.380157
19:14554927	ENSBTAG00000001189		7.40409	43.0292	3.91702e-09	1.90223	7.40407	89.2463	3.29927e-10		4.34245	0.0200233
19:14554927	ENSBTAG00000001193		7.67575	35.8598	2.53987e-08	3.55688	7.67572	73.0433	2.82865e-09		3.54671	0.0387026
19:14554927	ENSBTAG00000001498		4.95448	50.7796	6.54999e-10	2.18652	4.95436	76.4235	1.66169e-09		4.55846	0.0168085
19:14554927	ENSBTAG00000001538		8.51201	34.1905	4.03885e-08	3.00243	8.51199	69.9641	4.38106e-09		3.0019	0.0615989
19:14554927	ENSBTAG00000001776		6.81154	45.1675	2.26484e-09	1.56392	6.81151	72.5079	2.83097e-09		5.75767	0.00654381
19:14554927	ENSBTAG00000001794		7.81275	41.2755	6.24057e-09	4.39477	7.81272	76.4247	1.77668e-09		2.29621	0.114439
19:14554927	ENSBTAG00000002068		9.33072	34.9034	3.30655e-08	2.28878	9.33071	60.1855	1.94102e-08		2.89479	0.0675836
19:14554927	ENSBTAG00000002072		6.10159	67.8087	3.03745e-11	3.2075	6.10152	134.25	3.58657e-12		10.5014	0.000234055
19:14554927	ENSBTAG00000002116		7.8331	35.4214	2.6828e-08	-1.42048	7.83311	72.2988	2.91612e-09		1.40506	0.257809
19:14554927	ENSBTAG00000002468		8.48875	39.1784	1.05634e-08	6.2164	8.48873	76.9712	1.65044e-09		3.16092	0.0537216
19:14554927	ENSBTAG00000002633		9.45303	36.6929	1.91693e-08	1.64661	9.45303	68.7896	4.93629e-09		2.8878	0.0679951
19:14554927	ENSBTAG00000002683		6.48799	48.0867	1.28525e-09	2.65606	6.48793	92.2569	2.42482e-10		4.98339	0.0119679
19:14554927	ENSBTAG00000002774		5.85165	54.3328	3.49466e-10	3.57146	5.85156	112.421	2.73408e-11		3.89169	0.0290027
19:14554927	ENSBTAG00000002830		7.77929	48.7175	1.12026e-09	2.82122	7.77926	97.3638	1.34956e-10		2.7875	0.0741953
19:14554927	ENSBTAG00000002890		7.84555	35.1068	3.12483e-08	2.37345	7.84552	66.7896	6.98127e-09		6.4456	0.00388757
19:14554927	ENSBTAG00000002939		6.45451	43.139	3.97498e-09	2.69144	6.45445	79.5507	1.17147e-09		3.79505	0.0314304
19:14554927	ENSBTAG00000003052		5.35184	47.5516	1.4457e-09	3.08892	5.35172	98.2525	1.22173e-10		4.92173	0.0125678
19:14554927	ENSBTAG00000003058		6.34424	33.8091	4.20513e-08	1.47994	6.3442	69.7206	4.22416e-09		3.45834	0.0417006
19:14554927	ENSBTAG00000003160		7.56218	58.8027	1.47837e-10	3.71906	7.56215	109.997	3.49293e-11		3.73839	0.0329523
19:14554927	ENSBTAG00000003264		6.66373	50.4834	7.68173e-10	3.89203	6.66367	95.7621	1.61756e-10		5.52452	0.00783264
19:14554927	ENSBTAG00000003341		6.2132	46.686	1.69673e-09	2.29605	6.21314	94.2277	1.8573e-10		2.98383	0.0625681
19:14554927	ENSBTAG00000003436		8.11073	37.2933	1.72654e-08	3.82816	8.11071	73.0263	2.83541e-09		3.33782	0.0461896
19:14554927	ENSBTAG00000003476		6.54309	49.3697	9.11708e-10	2.16695	6.54304	94.6874	1.73852e-10		2.77864	0.0747713
19:14554927	ENSBTAG00000003614		7.53259	40.9911	6.17322e-09	-1.33708	7.5326	84.0821	6.01219e-10		0.631839	0.537106
19:14554927	ENSBTAG00000003679		6.35617	34.2745	3.68188e-08	-1.31509	6.35619	71.02	3.50025e-09		0.550093	0.581421
19:14554927	ENSBTAG00000003707		6.77117	45.2981	2.40042e-09	3.55884	6.77112	93.2201	2.16697e-10		3.23385	0.0504707
19:14554927	ENSBTAG00000003759		6.67156	44.6683	2.77549e-09	3.74094	6.6715	89.493	3.36529e-10		4.35836	0.0197657
19:14554927	ENSBTAG00000003820		6.45781	37.7384	1.53494e-08	2.82241	6.45776	75.5705	1.99525e-09		5.00495	0.0117653
19:14554927	ENSBTAG00000003981		5.02807	62.2321	7.7969e-11	3.31746	5.02792	107.658	4.44268e-11		2.96362	0.0636714
19:14554927	ENSBTAG00000004194		4.99671	53.0951	4.26674e-10	2.91182	4.99658	101.93	7.83429e-11		3.80083	0.0312792
19:14554927	ENSBTAG00000004551		5.71189	39.8201	8.9723e-09	4.34364	5.71178	80.9648	9.74209e-10		3.59653	0.0371129
19:14554927	ENSBTAG00000004571		8.07417	43.671	3.21671e-09	-1.39787	8.07418	82.189	7.65824e-10		1.27257	0.291777
19:14554927	ENSBTAG00000004625		6.92823	48.2298	1.24565e-09	2.35129	6.92819	99.4698	1.0673e-10		3.37888	0.0446056
19:14554927	ENSBTAG00000004755		6.95197	41.192	6.37022e-09	2.98117	6.95193	83.5668	6.98271e-10		10.9	0.000181366
19:14554927	ENSBTAG00000005064		6.46879	37.47	1.53571e-08	-1.65569	6.46882	77.2269	1.47416e-09		2.22082	0.122416
19:14554927	ENSBTAG00000005592		4.87135	36.8096	1.82498e-08	2.03364	4.87122	62.4361	1.29369e-08		2.77126	0.0752544
19:14554927	ENSBTAG00000005676		6.88437	49.2911	9.89905e-10	2.58604	6.88433	95.5477	1.65755e-10		3.87631	0.0293755
19:14554927	ENSBTAG00000005830		6.09088	37.1869	1.77607e-08	2.82497	6.09081	75.8687	1.91584e-09		3.4035	0.0436833
19:14554927	ENSBTAG00000006087		6.01401	51.7733	5.77118e-10	2.52885	6.01394	106.481	4.84022e-11		4.13947	0.0236377
19:14554927	ENSBTAG00000006225		7.76209	34.1911	4.03822e-08	-1.66369	7.7621	69.5374	4.66e-09		1.07335	0.351998
19:14554927	ENSBTAG00000006245		5.06018	44.2624	2.79719e-09	1.92858	5.06008	92.1262	2.24714e-10		2.88572	0.0681179
19:14554927	ENSBTAG00000006268		5.6219	36.0731	2.2524e-08	1.89255	5.62183	74.9201	2.02189e-09		2.65307	0.0834545
19:14554927	ENSBTAG00000006325		5.96013	53.3265	4.27475e-10	3.18708	5.96005	97.357	1.35059e-10		3.39451	0.0440179
19:14554927	ENSBTAG00000006422		7.82647	39.2321	1.04191e-08	3.3538	7.82644	77.1067	1.62064e-09		2.80614	0.0729996
19:14554927	ENSBTAG00000006487		9.46498	63.8263	5.97746e-11	4.51272	9.46497	130.83	4.83773e-12		3.43345	0.0425885
19:14554927	ENSBTAG00000006495		7.93815	45.0624	2.534e-09	4.12553	7.93813	85.5269	5.46168e-10		3.02338	0.0604676
19:14554927	ENSBTAG00000006619		6.03551	38.19	1.36366e-08	3.29584	6.03543	73.0534	2.82466e-09		2.44024	0.100683
19:14554927	ENSBTAG00000006740		6.86075	40.4484	7.6614e-09	3.57999	6.8607	83.6746	6.8883e-10		9.41235	0.00047828
19:14554927	ENSBTAG00000006939		7.74657	33.3887	4.81436e-08	1.4696	7.74655	66.4271	6.95244e-09		5.44118	0.00835594
19:14554927	ENSBTAG00000007058		5.54926	40.1964	8.16072e-09	4.50989	5.54913	82.0564	8.46358e-10		3.22055	0.0510477
19:14554927	ENSBTAG00000007128		6.34321	56.1759	2.43472e-10	3.07656	6.34315	82.6986	7.79647e-10		3.90424	0.0287022
19:14554927	ENSBTAG00000007187		5.5246	56.4508	2.30885e-10	3.61888	5.52448	99.3048	1.08694e-10		3.0394	0.0596377
19:14554927	ENSBTAG00000007498		6.67245	54.04	3.70454e-10	4.65626	6.67238	94.5962	1.8483e-10		1.99692	0.149748
19:14554927	ENSBTAG00000007515		9.87582	38.1002	1.29398e-08	-1.36478	9.87582	79.1674	1.13692e-09		0.976921	0.385723
19:14554927	ENSBTAG00000007620		6.45929	37.8634	1.48531e-08	2.28638	6.45924	70.3087	4.16882e-09		2.5014	0.0953786
19:14554927	ENSBTAG00000007783		4.96366	34.1338	4.10421e-08	4.20186	4.96348	68.1898	5.67331e-09		3.51907	0.0396152
19:14554927	ENSBTAG00000007818		5.60587	36.4844	2.14376e-08	2.95664	5.60577	72.3069	3.13671e-09		2.67977	0.081523
19:14554927	ENSBTAG00000007871		7.66595	34.3003	3.65501e-08	-1.1444	7.66596	70.6093	3.7135e-09		0.460403	0.634503
19:14554927	ENSBTAG00000007895		9.65035	35.0771	2.93666e-08	-1.44716	9.65035	72.3644	2.88908e-09		2.1182	0.134226
19:14554927	ENSBTAG00000007900		6.26221	34.1488	4.08685e-08	2.61254	6.26214	57.1524	3.18799e-08		2.99147	0.0621565
19:14554927	ENSBTAG00000007952		6.61341	41.2263	6.31656e-09	2.7476	6.61336	80.4343	1.04368e-09		4.45597	0.0182601
19:14554927	ENSBTAG00000007974		9.21191	40.6394	7.11207e-09	-1.80651	9.21192	78.1117	1.3946e-09		23.8107	1.98069e-07
19:14554927	ENSBTAG00000008034		6.80259	37.8079	1.50713e-08	2.02804	6.80255	63.0739	1.22958e-08		2.64242	0.0842378
19:14554927	ENSBTAG00000008076		5.98365	38.2361	1.34735e-08	2.63741	5.98358	78.5297	1.34033e-09		2.53129	0.092894
19:14554927	ENSBTAG00000008105		6.9241	38.3094	1.22481e-08	1.25864	6.92408	79.5258	1.08423e-09		3.90699	0.028637
19:14554927	ENSBTAG00000008147		6.58483	41.7726	5.52488e-09	2.24349	6.58479	86.5984	4.7839e-10		4.40465	0.0190361
19:14554927	ENSBTAG00000008154		8.65948	68.8508	2.5583e-11	4.60475	8.65946	132.53	4.16568e-12		4.83797	0.0134339
19:14554927	ENSBTAG00000008355		7.04138	49.9162	8.66149e-10	5.04014	7.04133	97.6991	1.29972e-10		5.78016	0.0064319
19:14554927	ENSBTAG00000008395		5.5116	48.2278	1.24621e-09	3.39807	5.51149	86.135	5.06525e-10		2.72525	0.078341
19:14554927	ENSBTAG00000008412		5.1036	42.056	5.1568e-09	4.21649	5.10344	86.6379	4.76073e-10		3.82369	0.0306892
19:14554927	ENSBTAG00000008552		6.24815	36.6166	2.06874e-08	3.43632	6.24808	75.7227	1.95431e-09		5.96745	0.00557455
19:14554927	ENSBTAG00000008591		7.07517	34.115	4.12614e-08	2.74665	7.07513	62.32	1.38318e-08		9.48035	0.000457044
19:14554927	ENSBTAG00000008674		8.1713	40.2823	7.54272e-09	-1.59272	8.17131	77.7534	1.41431e-09		5.60773	0.00734442
19:14554927	ENSBTAG00000008753		9.78441	42.6607	4.09785e-09	-1.59455	9.78442	88.5721	3.44174e-10		4.84511	0.0133577
19:14554927	ENSBTAG00000008789		5.05433	34.1152	3.92934e-08	2.15865	5.05421	68.336	5.31331e-09		2.98743	0.0623741
19:14554927	ENSBTAG00000008841		6.04476	33.8307	4.47305e-08	3.21706	6.04469	68.7902	5.19536e-09		2.96947	0.0633501
19:14554927	ENSBTAG00000009175		5.51812	35.978	2.45926e-08	3.52124	5.51801	67.0788	6.68676e-09		3.43172	0.0426509
19:14554927	ENSBTAG00000009178		6.7726	36.5204	2.08308e-08	1.91979	6.77257	75.7731	1.88137e-09		3.20982	0.0515184
19:14554927	ENSBTAG00000009201		6.44401	46.32	1.90283e-09	3.83911	6.44394	85.99	5.15691e-10		2.91843	0.0662121
19:14554927	ENSBTAG00000009211		5.41568	42.6894	4.42586e-09	4.31751	5.41554	85.8518	5.24586e-10		2.89051	0.0678355
19:14554927	ENSBTAG00000009384		5.30324	44.0192	3.22885e-09	2.8963	5.30312	91.0835	2.78421e-10		2.9523	0.064298
19:14554927	ENSBTAG00000009547		7.44799	39.4821	9.03852e-09	-1.16027	7.448	82.3053	7.54433e-10		0.500252	0.610315
19:14554927	ENSBTAG00000009841		6.25177	66.1279	4.02531e-11	3.54147	6.25169	130.046	5.18637e-12		5.78459	0.00641009
19:14554927	ENSBTAG00000010073		5.86548	46.6642	1.62951e-09	2.07262	5.86542	83.38	6.73124e-10		3.74118	0.0328756
19:14554927	ENSBTAG00000010230		7.39693	39.2447	1.03855e-08	2.66022	7.3969	79.787	1.13573e-09		10.1188	0.000299934
19:14554927	ENSBTAG00000010480		4.92916	45.2457	2.22425e-09	1.78518	4.92905	93.3343	1.94962e-10		3.11149	0.05605
19:14554927	ENSBTAG00000010504		5.54364	48.4902	1.17693e-09	3.45564	5.54353	94.8688	1.79135e-10		4.18739	0.0227265
19:14554927	ENSBTAG00000010576		6.72097	42.1587	4.71824e-09	1.83072	6.72093	76.355	1.70694e-09		2.76415	0.0757225
19:14554927	ENSBTAG00000010626		6.18018	39.7661	9.09565e-09	4.14743	6.1801	77.796	1.47773e-09		2.47405	0.0977128
19:14554927	ENSBTAG00000010888		7.66893	40.9576	6.75004e-09	2.3457	7.6689	74.3546	2.35751e-09		6.96519	0.00264778
19:14554927	ENSBTAG00000011126		12.322	38.9105	1.11993e-08	-2.22133	12.322	78.4979	1.3252e-09		16.0208	8.99744e-06
19:14554927	ENSBTAG00000011149		6.44708	47.8863	1.34298e-09	4.15977	6.44701	92.2151	2.43673e-10		2.80111	0.0733202
19:14554927	ENSBTAG00000011190		9.6584	50.6142	7.47312e-10	4.22955	9.6584	101.981	8.10914e-11		5.63482	0.00719248
19:14554927	ENSBTAG00000011228		5.58279	46.2923	1.91475e-09	4.05871	5.58267	94.3603	1.89916e-10		2.41851	0.102641
19:14554927	ENSBTAG00000011292		6.19892	52.8341	4.72297e-10	3.27465	6.19885	109.549	3.65633e-11		3.11813	0.0557314
19:14554927	ENSBTAG00000011400		6.77872	58.6166	1.53064e-10	2.85554	6.77868	118.109	1.56402e-11		3.47674	0.0410569
19:14554927	ENSBTAG00000011471		5.07193	34.3313	3.8815e-08	2.72338	5.07179	62.7681	1.28956e-08		3.5217	0.0395271
19:14554927	ENSBTAG00000011491		6.72983	45.1547	2.48076e-09	4.27223	6.72977	87.9835	4.03835e-10		3.24973	0.0497905
19:14554927	ENSBTAG00000011588		5.84701	42.4992	4.6329e-09	3.09318	5.84692	85.799	5.28034e-10		13.2551	4.29492e-05
19:14554927	ENSBTAG00000011625		6.04235	43.7902	3.40721e-09	3.39011	6.04228	89.4181	3.39569e-10		3.17317	0.0531605
19:14554927	ENSBTAG00000011729		7.08259	36.4844	2.12308e-08	1.87166	7.08256	70.8989	3.83056e-09		7.51777	0.00177466
19:14554927	ENSBTAG00000012102		7.10948	53.9795	3.74958e-10	2.76882	7.10944	111.816	2.90505e-11		3.82576	0.0306365
19:14554927	ENSBTAG00000012147		5.83996	68.0203	2.9329e-11	3.62742	5.83986	109.261	3.76592e-11		3.37381	0.0447981
19:14554927	ENSBTAG00000012197		5.70573	47.8436	1.35562e-09	4.64256	5.70561	94.287	1.91525e-10		2.29216	0.114853
19:14554927	ENSBTAG00000012232		6.61308	45.783	2.14884e-09	3.8844	6.61302	89.4234	3.39353e-10		2.72629	0.0782697
19:14554927	ENSBTAG00000012289		4.76996	51.4763	6.24165e-10	3.85821	4.76978	102.062	8.03885e-11		2.32581	0.111459
19:14554927	ENSBTAG00000012384		6.21808	33.7511	4.57579e-08	3.13987	6.218	65.38	8.63002e-09		2.77831	0.0747924
19:14554927	ENSBTAG00000012632		5.45995	40.1173	8.32452e-09	3.82255	5.45983	81.3741	9.24e-10		3.13981	0.0547035
19:14554927	ENSBTAG00000012657		7.15408	33.9847	4.28145e-08	2.4763	7.15405	67.5009	6.28053e-09		18.3292	2.67536e-06
19:14554927	ENSBTAG00000012975		8.68883	36.4257	2.15098e-08	-1.64693	8.68884	62.7823	1.28671e-08		9.31519	0.000510444
19:14554927	ENSBTAG00000013084		5.7429	44.5696	2.8398e-09	3.34835	5.7428	89.5379	3.34721e-10		2.92354	0.0659198
19:14554927	ENSBTAG00000013133		6.72106	53.0169	4.55093e-10	5.11582	6.721	108.483	4.07948e-11		3.05822	0.0586787
19:14554927	ENSBTAG00000013141		3.33897	37.9841	1.33414e-08	-1.67994	3.33914	73.3477	2.51494e-09		2.81128	0.0726738
19:14554927	ENSBTAG00000013277		5.41281	41.0022	6.15614e-09	1.77726	5.41273	84.7763	5.50735e-10		2.81724	0.0722976
19:14554927	ENSBTAG00000013440		6.0145	50.2467	8.07534e-10	3.7454	6.01441	100.99	9.03157e-11		4.13543	0.0237161
19:14554927	ENSBTAG00000013523		6.52528	34.0917	4.15338e-08	3.08342	6.52523	64.9625	9.19512e-09		3.38142	0.0445096
19:14554927	ENSBTAG00000013556		6.42122	38.6778	1.20145e-08	3.75148	6.42115	79.4063	1.1939e-09		4.65214	0.0155877
19:14554927	ENSBTAG00000013697		5.48945	44.2977	3.02528e-09	3.05637	5.48935	91.1529	2.76145e-10		3.60801	0.0367566
19:14554927	ENSBTAG00000013813		5.08031	34.4029	3.80404e-08	3.13075	5.0802	71.2682	3.63395e-09		3.88548	0.0291526
19:14554927	ENSBTAG00000014068		9.18514	33.8854	4.40394e-08	-1.84383	9.18515	58.4204	2.58516e-08		1.99955	0.149392
19:14554927	ENSBTAG00000014102		6.91513	39.4223	9.1783e-09	-1.23784	6.91515	81.9979	7.84953e-10		0.125121	0.882752
19:14554927	ENSBTAG00000014458		6.2705	36.2202	2.30255e-08	3.27219	6.27043	66.8847	6.88284e-09		12.3817	7.23544e-05
19:14554927	ENSBTAG00000014583		7.03733	60.1918	1.05696e-10	2.28212	7.0373	115.59	1.87953e-11		3.09721	0.0567422
19:14554927	ENSBTAG00000014610		6.01	55.3321	2.86935e-10	5.03827	6.00991	114.335	2.25983e-11		3.71549	0.033589
19:14554927	ENSBTAG00000014643		7.57085	49.6097	9.246e-10	2.96985	7.57082	101.87	8.20754e-11		2.81835	0.0722271
19:14554927	ENSBTAG00000014769		5.96327	40.3468	7.85859e-09	2.28966	5.96321	82.5029	7.99357e-10		5.26159	0.00961283
19:14554927	ENSBTAG00000014775		6.99869	57.9896	1.72186e-10	3.32742	6.99864	108.106	4.2412e-11		2.73407	0.0777386
19:14554927	ENSBTAG00000014806		8.64246	34.3072	3.90796e-08	3.01654	8.64245	66.7134	7.06108e-09		5.97021	0.00556282
19:14554927	ENSBTAG00000015090		6.70659	36.0325	2.26699e-08	1.65727	6.70656	73.2013	2.56987e-09		4.6401	0.0157392
19:14554927	ENSBTAG00000015140		7.01485	34.4629	3.4903e-08	-1.42361	7.01487	64.1358	9.76532e-09		0.767485	0.471239
19:14554927	ENSBTAG00000015272		7.20354	62.2569	7.88064e-11	4.74705	7.20349	125.463	7.84259e-12		3.18888	0.05245
19:14554927	ENSBTAG00000015511		7.06696	39.1414	1.06639e-08	2.58523	7.06692	79.6812	1.15158e-09		6.31561	0.00428489
19:14554927	ENSBTAG00000015707		6.88723	38.1828	1.36623e-08	2.9271	6.88718	77.2721	1.58504e-09		4.76086	0.0142869
19:14554927	ENSBTAG00000015761		6.28009	34.5506	3.40481e-08	-1.51783	6.28012	69.6446	4.2712e-09		0.380587	0.686036
19:14554927	ENSBTAG00000015779		7.33873	34.6489	3.5502e-08	2.05959	7.3387	71.7981	3.37049e-09		6.64983	0.00333973
19:14554927	ENSBTAG00000015798		5.3917	54.5071	3.37584e-10	3.04613	5.39158	82.5691	7.92636e-10		2.56218	0.0903973
19:14554927	ENSBTAG00000015889		6.47417	44.6146	2.81027e-09	3.11061	6.47411	81.6021	8.97243e-10		3.25163	0.0497102
19:14554927	ENSBTAG00000015900		5.5059	44.2091	3.08846e-09	2.73739	5.5058	89.0346	3.55596e-10		2.73705	0.0775367
19:14554927	ENSBTAG00000015908		4.89241	35.8585	2.54072e-08	3.69674	4.89223	64.5739	9.75681e-09		2.8082	0.0728686
19:14554927	ENSBTAG00000015958		8.05365	35.7157	2.45957e-08	-1.24747	8.05365	71.0454	3.48746e-09		0.0862289	0.917563
19:14554927	ENSBTAG00000015989		9.86834	40.9192	6.81442e-09	2.18233	9.86833	83.1993	7.31549e-10		3.3021	0.0476154
19:14554927	ENSBTAG00000016007		8.5837	43.9514	3.17461e-09	-1.76249	8.58371	71.0191	3.76535e-09		5.96621	0.00557982
19:14554927	ENSBTAG00000016037		4.8461	42.9376	4.17055e-09	3.44409	4.84593	81.78	8.76939e-10		3.16188	0.0536775
19:14554927	ENSBTAG00000016516		7.01409	34.2022	4.02557e-08	2.91627	7.01405	70.6104	3.99208e-09		4.522	0.0173104
19:14554927	ENSBTAG00000016696		5.02855	36.0402	2.41794e-08	4.36193	5.02838	72.3415	3.12146e-09		2.33312	0.110735
19:14554927	ENSBTAG00000016722		7.73833	38.8757	1.14166e-08	3.55502	7.7383	80.0522	1.097e-09		2.90337	0.0670825
19:14554927	ENSBTAG00000016817		8.46631	35.2512	2.84575e-08	-1.50498	8.46631	73.1439	2.62134e-09		2.43968	0.100733
19:14554927	ENSBTAG00000016873		7.52946	37.3665	1.57166e-08	-1.13306	7.52947	77.8533	1.35488e-09		0.350336	0.706703
19:14554927	ENSBTAG00000016988		5.69154	40.3278	7.89609e-09	3.48361	5.69143	77.1088	1.62018e-09		2.83174	0.0713902
19:14554927	ENSBTAG00000017010		4.77421	39.8188	8.97528e-09	4.22804	4.77402	79.2679	1.21583e-09		3.36938	0.044967
19:14554927	ENSBTAG00000017040		7.05138	35.985	2.45458e-08	3.62756	7.05133	73.3824	2.69785e-09		3.07274	0.0579496
19:14554927	ENSBTAG00000017306		7.97187	61.2744	9.39689e-11	2.65365	7.97185	126.168	7.35284e-12		4.26672	0.0212986
19:14554927	ENSBTAG00000017554		6.74343	43.3385	3.48185e-09	-1.57237	6.74346	75.6624	1.82407e-09		3.18163	0.0527767
19:14554927	ENSBTAG00000017942		6.57007	35.5442	2.76928e-08	2.52895	6.57003	66.494	7.29665e-09		2.13264	0.132494
19:14554927	ENSBTAG00000018138		6.06293	33.5557	4.83878e-08	-2.01778	6.06299	58.1587	2.69877e-08		5.46189	0.00822257
19:14554927	ENSBTAG00000018238		7.7233	51.1053	6.74262e-10	6.74588	7.72326	103.419	6.94546e-11		3.46905	0.0413245
19:14554927	ENSBTAG00000018271		7.24639	41.7249	5.58954e-09	2.7393	7.24635	79.9743	1.10823e-09		2.81507	0.0724343
19:14554927	ENSBTAG00000018438		3.70604	36.6492	1.93817e-08	-2.38341	3.70619	74.3811	2.20169e-09		14.0433	2.71485e-05
19:14554927	ENSBTAG00000018588		12.2307	37.7226	1.42963e-08	-1.40387	12.2307	76.8012	1.56161e-09		2.28372	0.115722
19:14554927	ENSBTAG00000018622		5.49216	40.4356	7.68595e-09	3.32873	5.49204	70.2688	4.19286e-09		2.67354	0.0819696
19:14554927	ENSBTAG00000018722		6.1713	37.9776	1.44152e-08	3.20237	6.17123	76.8512	1.67731e-09		3.25477	0.0495769
19:14554927	ENSBTAG00000018772		4.34815	36.8861	1.92443e-08	4.24234	4.34792	70.1395	4.27164e-09		2.42783	0.101796
19:14554927	ENSBTAG00000018823		8.28574	61.8434	8.484e-11	5.35809	8.28572	122.202	1.06058e-11		8.75385	0.000746751
19:14554927	ENSBTAG00000018884		6.96886	44.539	2.86003e-09	2.45729	6.96882	90.1624	3.10627e-10		2.50577	0.0950107
19:14554927	ENSBTAG00000018912		8.74552	56.942	2.10101e-10	3.09266	8.74551	101.296	8.73512e-11		7.97289	0.00128439
19:14554927	ENSBTAG00000018938		6.36197	43.4254	3.71364e-09	2.60587	6.36192	89.511	3.35801e-10		4.40846	0.0189773
19:14554927	ENSBTAG00000019067		7.0554	42.1524	5.03767e-09	2.72597	7.05537	78.5799	1.33146e-09		13.4931	3.73508e-05
19:14554927	ENSBTAG00000019096		6.79076	46.4809	1.83517e-09	3.51297	6.79071	89.2022	3.48495e-10		3.6938	0.0342042
19:14554927	ENSBTAG00000019198		6.26564	34.3794	3.57385e-08	-1.46491	6.26567	71.182	3.41975e-09		0.751265	0.478647
19:14554927	ENSBTAG00000019216		6.55805	45.905	2.09008e-09	3.10207	6.55799	88.4093	3.83498e-10		5.29047	0.00939801
19:14554927	ENSBTAG00000019404		8.59507	39.819	8.33246e-09	-1.51585	8.59507	79.9143	1.03006e-09		0.918917	0.407633
19:14554927	ENSBTAG00000019518		4.74967	44.4734	2.72958e-09	2.56784	4.74952	80.9458	9.34143e-10		9.76084	0.000379392
19:14554927	ENSBTAG00000019556		6.68064	40.8803	6.88048e-09	3.05934	6.68058	77.3973	1.55866e-09		3.09786	0.0567104
19:14554927	ENSBTAG00000019682		8.56447	36.3143	2.24459e-08	2.79635	8.56445	72.9784	2.85448e-09		6.56815	0.0035484
19:14554927	ENSBTAG00000019767		4.38567	34.672	3.52724e-08	3.31284	4.38546	71.8735	3.33473e-09		2.93607	0.0652078
19:14554927	ENSBTAG00000019771		7.0152	54.3082	3.51182e-10	4.61309	7.01515	111.917	2.87589e-11		4.27774	0.0211078
19:14554927	ENSBTAG00000019780		6.66079	35.5775	2.74404e-08	2.21493	6.66075	71.6085	3.46232e-09		2.99817	0.0617977
19:14554927	ENSBTAG00000019915		6.70896	42.879	4.22935e-09	3.17415	6.70891	86.233	5.0043e-10		4.20636	0.0223762
19:14554927	ENSBTAG00000020026		8.91743	42.0062	4.80482e-09	-1.32886	8.91744	82.3036	7.546e-10		1.43302	0.25119
19:14554927	ENSBTAG00000020115		5.65799	36.3547	2.22021e-08	2.31198	5.65792	73.3324	2.71672e-09		4.133	0.0237637
19:14554927	ENSBTAG00000020172		8.57015	36.7164	1.87153e-08	-1.25774	8.57015	62.659	1.22937e-08		0.206265	0.814522
19:14554927	ENSBTAG00000020311		6.23939	40.8292	6.96819e-09	3.335	6.23932	84.5677	6.15612e-10		4.6957	0.0150521
19:14554927	ENSBTAG00000020444		5.82118	48.4182	1.19552e-09	2.78418	5.82109	95.0929	1.74595e-10		8.75046	0.00074849
19:14554927	ENSBTAG00000020446		5.00086	35.8433	2.3746e-08	1.93147	5.00075	69.3521	4.45753e-09		3.16501	0.0535338
19:14554927	ENSBTAG00000020780		6.65862	43.5144	3.63632e-09	3.81701	6.65856	79.9161	1.1167e-09		3.72518	0.0333181
19:14554927	ENSBTAG00000020998		5.8977	37.9807	1.35258e-08	1.8883	5.89764	78.3032	1.28494e-09		3.13695	0.0548376
19:14554927	ENSBTAG00000021144		7.05597	47.7728	1.37691e-09	3.8976	7.05593	94.5615	1.85569e-10		2.99091	0.0621867
19:14554927	ENSBTAG00000021192		7.68067	50.3593	7.88542e-10	2.33069	7.68065	99.13	1.10818e-10		3.20176	0.051875
19:14554927	ENSBTAG00000021364		6.43046	38.4551	1.27276e-08	3.95972	6.43039	78.6941	1.31147e-09		2.71541	0.0790177
19:14554927	ENSBTAG00000021370		8.49017	34.8751	3.33274e-08	-1.81032	8.49017	66.0499	7.79969e-09		8.64188	0.000806371
19:14554927	ENSBTAG00000021499		9.95589	33.7397	4.59068e-08	2.01441	9.95588	63.862	1.08836e-08		2.96244	0.0637367
19:14554927	ENSBTAG00000021512		6.70335	45.2056	2.45191e-09	2.26586	6.70331	92.9439	2.23777e-10		5.43222	0.00841437
19:14554927	ENSBTAG00000021781		7.14846	45.137	2.28089e-09	-1.29509	7.14848	90.1304	2.85039e-10		0.143458	0.866824
19:14554927	ENSBTAG00000021884		6.72994	41.3767	6.08721e-09	3.40401	6.72989	80.8227	9.92316e-10		3.36661	0.045073
19:14554927	ENSBTAG00000022185		5.37154	40.6504	7.28487e-09	2.77273	5.37143	77.8519	1.46674e-09		3.10164	0.0565266
19:14554927	ENSBTAG00000022762		4.1761	48.0202	1.18857e-09	-2.25765	4.17627	86.6943	4.33437e-10		0.569868	0.570359
19:14554927	ENSBTAG00000023343		8.57675	56.2454	2.4022e-10	4.78097	8.57673	116.079	1.90407e-11		3.33442	0.0463233
19:14554927	ENSBTAG00000025622		7.35398	33.7529	4.57338e-08	1.96028	7.35396	68.4324	5.47474e-09		7.2865	0.00209603
19:14554927	ENSBTAG00000026320		6.55148	67.0791	3.42992e-11	3.86301	6.55142	134.546	3.49586e-12		3.48533	0.0407599
19:14554927	ENSBTAG00000026327		10.0858	58.2617	1.63589e-10	4.2119	10.0858	113.261	2.51405e-11		3.84976	0.0300308
19:14554927	ENSBTAG00000026819		6.82705	36.8859	1.92458e-08	3.6137	6.827	68.9254	5.09382e-09		13.5761	3.55828e-05
19:14554927	ENSBTAG00000030209		8.8842	57.9915	1.58808e-10	2.10254	8.88419	120.182	1.1719e-11		4.20032	0.0224871
19:14554927	ENSBTAG00000030301		6.07632	33.6232	4.74614e-08	3.16161	6.07624	65.691	8.23337e-09		2.6725	0.0820438
19:14554927	ENSBTAG00000030302		6.12973	37.9781	1.44133e-08	3.74207	6.12965	74.2056	2.40655e-09		2.82684	0.0716954
19:14554927	ENSBTAG00000030503		5.93941	50.3403	7.91706e-10	3.45707	5.93932	102.695	7.50735e-11		3.30204	0.0476181
19:14554927	ENSBTAG00000030913		10.7867	38.2269	1.3168e-08	-1.87799	10.7867	56.7383	3.4162e-08		0.300385	0.742275
19:14554927	ENSBTAG00000030990		7.0779	39.8199	8.29134e-09	-1.56521	7.07791	78.379	1.26274e-09		2.78393	0.074427
19:14554927	ENSBTAG00000031718		5.72162	42.2539	4.91536e-09	2.50104	5.72153	87.1679	4.46086e-10		3.01654	0.0608254
19:14554927	ENSBTAG00000031809		8.04994	41.7172	5.6001e-09	2.18453	8.04992	73.9713	2.48586e-09		4.80443	0.0137981
19:14554927	ENSBTAG00000032137		6.11827	43.1185	3.9944e-09	3.20541	6.1182	87.3033	4.38754e-10		3.01815	0.060741
19:14554927	ENSBTAG00000032427		6.17128	42.642	4.47656e-09	3.44779	6.1712	86.7034	4.72251e-10		3.37005	0.0449415
19:14554927	ENSBTAG00000033333		4.27291	38.6064	1.22383e-08	3.32482	4.27268	74.8606	2.19885e-09		2.71032	0.079371
19:14554927	ENSBTAG00000033543		8.54713	37.7337	1.48192e-08	-1.64189	8.54714	75.6172	1.9013e-09		1.41205	0.256137
19:14554927	ENSBTAG00000034691		5.22073	39.7808	9.0619e-09	3.10666	5.2206	80.7884	9.96748e-10		3.44148	0.0422999
19:14554927	ENSBTAG00000037400		5.98159	44.0879	3.17726e-09	2.66844	5.98152	91.4383	2.66987e-10		4.57715	0.0165571
19:14554927	ENSBTAG00000037493		6.86806	34.2507	3.97082e-08	2.95995	6.86802	66.465	7.3284e-09		3.21155	0.0514421
19:14554927	ENSBTAG00000038045		4.7693	36.1737	2.33179e-08	4.0398	4.76911	71.2349	3.65121e-09		2.36793	0.107358
19:14554927	ENSBTAG00000039153		5.38507	59.4492	1.24993e-10	2.98435	5.38496	122.844	9.41779e-12		3.34495	0.0459102
19:14554927	ENSBTAG00000039658		7.2741	38.4599	1.17751e-08	-1.45726	7.27411	76.7135	1.58032e-09		0.760019	0.474634
19:14554927	ENSBTAG00000039705		5.29202	39.8585	8.79288e-09	2.48432	5.29192	82.6592	7.67201e-10		8.111	0.00116561
19:14554927	ENSBTAG00000045762		6.45297	34.5934	3.6058e-08	2.54622	6.45292	66.4811	7.31078e-09		4.06467	0.0251375
19:14554927	ENSBTAG00000045817		6.78566	36.9453	1.89422e-08	2.01025	6.78563	72.1955	3.1864e-09		2.86378	0.0694285
19:14554927	ENSBTAG00000045862		8.35643	66.6746	3.67067e-11	4.05807	8.35641	126.043	7.4373e-12		7.90351	0.0013488
19:14554927	ENSBTAG00000046248		8.70081	63.1529	6.72553e-11	5.63137	8.7008	130.561	4.95435e-12		3.14943	0.0542536
19:14554927	ENSBTAG00000046359		6.17856	41.2913	6.04995e-09	2.16774	6.17851	85.7119	5.14047e-10		4.9911	0.011895
19:14554927	ENSBTAG00000046746		5.3419	41.6035	5.54358e-09	2.41663	5.34179	84.7377	5.78248e-10		2.73496	0.0776782
19:14554927	ENSBTAG00000047229		7.98249	44.0335	3.21799e-09	5.03769	7.98246	82.6477	7.84725e-10		3.00515	0.0614263
19:14554927	ENSBTAG00000047680		5.20857	34.2281	3.99619e-08	4.87106	5.20842	69.5646	4.64166e-09		3.46206	0.0415695
19:14554927	ENSBTAG00000048345		5.65221	35.2014	3.04392e-08	-2.56924	5.65228	60.4197	1.86942e-08		0.400533	0.672758
19:14554927	ENSBTAG00000051907		7.90323	57.8893	1.75476e-10	4.22294	7.9032	110.955	3.16893e-11		3.55011	0.0385915
19:14554927	ENSBTAG00000054131		7.06037	68.5787	2.67503e-11	4.87261	7.06032	133.167	3.94049e-12		3.39414	0.0440315
19:14554927	ENSBTAG00000054195		8.90418	38.3814	1.29738e-08	3.73025	8.90417	73.4707	2.66486e-09		2.91986	0.0661304
19:23080893	ENSBTAG00000000641		8.81876	36.2231	2.48197e-08	1.80822	8.81875	75.126	2.27833e-09		7.50293	0.00179363
19:23080893	ENSBTAG00000000810		7.26486	42.4504	5.11568e-09	-4.04254	7.26488	87.7209	4.527e-10		4.1961	0.0225649
19:23080893	ENSBTAG00000001439		3.72678	41.8999	5.39166e-09	1.73348	3.72665	80.5838	1.02288e-09		3.8891	0.0290653
19:23080893	ENSBTAG00000011515		10.985	45.0839	2.58737e-09	1.73961	10.985	89.7334	3.33929e-10		7.57196	0.00170714
19:23080893	ENSBTAG00000012989		5.09074	37.8619	1.51916e-08	-2.47432	5.09079	73.1727	2.82742e-09		3.0709	0.0580414
19:23080893	ENSBTAG00000016037		5.78309	48.9258	1.10089e-09	-2.97452	5.78313	98.6081	1.20132e-10		4.0408	0.0256368
21:56675820	ENSBTAG00000010480		5.08947	29.396	3.28631e-08	-1.96176	5.08927	59.2061	4.25391e-09		10.6804	0.000208634
21:56676535	ENSBTAG00000019518		4.82999	32.481	3.14005e-08	-2.31991	4.82931	56.667	1.8368e-08		14.559	2.02278e-05
21:56676541	ENSBTAG00000019518		4.82999	32.481	3.14005e-08	-2.31991	4.82931	56.667	1.8368e-08		14.559	2.02278e-05
23:25735501	ENSBTAG00000001022		8.58549	29.8968	2.04086e-08	3.21039	8.58549	60.4548	2.46768e-09		11.6338	0.000114422
23:25735501	ENSBTAG00000039415		7.66044	36.2264	2.13994e-09	2.22892	7.66045	73.0948	2.45498e-10		11.4009	0.000132271
23:27784200	ENSBTAG00000024608		9.27763	44.1256	4.37641e-09	1.3023	9.27761	90.5127	4.05244e-10		0.570364	0.570084
23:27784200	ENSBTAG00000027412		7.20762	37.5718	2.13448e-08	1.23059	7.20758	76.4718	2.30412e-09		3.78775	0.0316222
23:27784200	ENSBTAG00000032034		7.32789	47.134	2.29998e-09	1.53333	7.32785	98.0466	1.77718e-10		9.82145	0.000364517
23:27784200	ENSBTAG00000045504		11.5675	42.0683	7.0755e-09	1.59152	11.5675	87.3852	5.85677e-10		0.716334	0.495018
23:28499874	ENSBTAG00000000054		6.20742	37.6494	1.6856e-08	-2.09563	6.20747	78.0071	1.48039e-09		3.31588	0.0470601
23:28499874	ENSBTAG00000006126		6.68701	38.8896	1.22284e-08	-1.69958	6.68704	80.3401	1.08954e-09		3.1898	0.052409
23:28499874	ENSBTAG00000006971		7.04437	41.92	5.75793e-09	-1.59995	7.04439	84.7254	6.23308e-10		3.21348	0.0513573
23:28499874	ENSBTAG00000008591		7.51289	34.5368	4.10468e-08	-2.19738	7.51291	63.4028	1.2608e-08		3.61567	0.0365205
23:28499874	ENSBTAG00000009026		7.61474	34.1826	4.31629e-08	-1.57751	7.61476	67.8788	6.09826e-09		3.17821	0.0529317
23:28499874	ENSBTAG00000014458		6.66398	39.5824	1.08924e-08	-2.71478	6.66403	74.3291	2.58377e-09		3.88604	0.0291391
23:28499874	ENSBTAG00000015833		7.39329	37.9299	1.5665e-08	-1.87456	7.39331	77.6791	1.54645e-09		2.41737	0.102745
23:28499874	ENSBTAG00000021474		7.27443	41.3591	7.02482e-09	-2.69736	7.27446	84.5702	6.79231e-10		2.97806	0.0628811
5:30718281	ENSBTAG00000032902		4.71324	42.7001	8.74444e-09	-3.11754	4.71304	77.7867	2.70491e-09		4.89787	0.0128083
