# Supplementary material for: Robust identification of regulatory variants (eQTLs) using a differential expression framework developed for RNA-sequencing
Source: J Anim Sci Biotechnol. 2023 May 5;14:62. doi: 10.1186/s40104-023-00861-0 (PMC10161580; doi:10.1186/s40104-023-00861-0)
Supplement: Supplementary file 7 — Additional file 7. Annotated eQTL results using edgeR framework and additive model. [file 40104_2023_861_MOESM7_ESM.xlsx]

## Sheet: Supplementary_table_4
Annotated eQTL results using edgeR framework and additive model.
	Statistics																											SNP related data
logFC	logCPM	F	PValue		snp	gene	CHROM	POS	SL220764.x	SL220765.x	SL220766.x	SL220767.x	SL220768.x	SL220769.x	SL220770.x	SL220771.x	SL220772.x	SL220773.x	SL220774.x	SL220775.x	SL253803.x	SL253804.x	SL253805.x	SL253806.x	SL253807.x	SL253808.x	SL253809.x	SL253810.x	SL253811.x	SL253812.x	SL253813.x	SL253814.x	SL297951.x	SL297952.x	SL297953	SL297954.x	SL297955.x	SL297956.x	SL297957.x	SL297958.x	SL297959.x	SL297960.x	SL297961.x	SL297962.x	SL297963.x	SL297964.x	SL297965.x	SL297966.x	SL297967.x
-2.59645	6.67547	62.8339	4.22369e-09		18:57565792	ENSBTAG00000019227	18	57565792	C/C	A/C	C/C	A/C	A/C	A/C	A/C	C/C	C/C	C/C	A/C	C/C	<NA>	A/C	<NA>	<NA>	A/C	C/C	A/A	A/C	C/C	A/C	A/A	A/C	A/C	A/C	<NA>	A/A	A/A	<NA>	C/C	<NA>	A/C	A/C	<NA>	<NA>	<NA>	A/C	<NA>	A/A	<NA>
1.06372	6.59635	66.0876	1.20222e-08		21:56676553	ENSBTAG00000006661	21	56676553	C/C	C/C	C/C	C/C	C/C	C/C	C/T	<NA>	<NA>	C/T	<NA>	C/C	C/T	C/T	T/T	T/T	T/T	C/T	T/T	T/T	C/C	C/T	T/T	<NA>	C/T	<NA>	<NA>	C/T	C/T	<NA>	<NA>	<NA>	T/T	<NA>	<NA>	<NA>	<NA>	<NA>	<NA>	<NA>	<NA>
2.60706	6.3502	55.7044	3.17148e-08		18:57498163	ENSBTAG00000019227	18	57498163	A/A	A/C	<NA>	A/C	A/C	<NA>	C/C	<NA>	A/A	A/A	A/C	<NA>	A/A	A/C	A/A	<NA>	A/C	A/A	<NA>	A/C	A/A	A/C	C/C	<NA>	C/C	<NA>	<NA>	C/C	C/C	<NA>	A/A	<NA>	A/C	A/C	A/A	<NA>	A/A	A/C	A/C	<NA>	<NA>
2.3187	6.38285	61.1308	3.66331e-08		18:57538713	ENSBTAG00000019227	18	57538713	G/G	G/T	<NA>	G/T	<NA>	G/T	<NA>	G/G	G/G	G/G	G/T	G/G	G/G	<NA>	G/G	G/T	<NA>	<NA>	T/T	<NA>	<NA>	G/T	T/T	G/T	G/T	<NA>	<NA>	T/T	T/T	<NA>	<NA>	G/G	G/T	G/T	<NA>	G/G	<NA>	<NA>	<NA>	<NA>	<NA>
-0.935123	6.49271	51.0254	3.85045e-08		17:72208968	ENSBTAG00000023823	17	72208968	G/G	G/G	G/G	G/G	G/G	G/G	T/G	G/G	G/G	G/G	G/G	G/G	<NA>	G/G	<NA>	<NA>	<NA>	G/G	<NA>	T/T	T/T	T/T	T/T	T/G	G/G	T/G	<NA>	T/G	T/T	<NA>	G/G	<NA>	<NA>	T/G	G/G	<NA>	<NA>	G/G	G/G	T/G	<NA>
-0.970754	7.94258	50.703	4.1803e-08		17:72208968	ENSBTAG00000000990	17	72208968	G/G	G/G	G/G	G/G	G/G	G/G	T/G	G/G	G/G	G/G	G/G	G/G	<NA>	G/G	<NA>	<NA>	<NA>	G/G	<NA>	T/T	T/T	T/T	T/T	T/G	G/G	T/G	<NA>	T/G	T/T	<NA>	G/G	<NA>	<NA>	T/G	G/G	<NA>	<NA>	G/G	G/G	T/G	<NA>
[truncated: 16 more columns]
