# Supplementary material for: Robust identification of regulatory variants (eQTLs) using a differential expression framework developed for RNA-sequencing
Source: J Anim Sci Biotechnol. 2023 May 5;14:62. doi: 10.1186/s40104-023-00861-0 (PMC10161580; doi:10.1186/s40104-023-00861-0)
Supplement: Supplementary file 8 — Additional file 8. Annotated eQTL results with edgeR framework and ANOVA model. [file 40104_2023_861_MOESM8_ESM.xlsx]

## Sheet: Supplementary_table_5
Annotated eQTL results with edgeR framework and ANOVA model.
	Statistics																														SNP related data
logCPM.anova	F.anova	PValue.anova	logFC	logCPM.contrast	F.contrast	PValue.contrast		snp	gene	CHROM	POS	SL220764.x	SL220765.x	SL220766.x	SL220767.x	SL220768.x	SL220769.x	SL220770.x	SL220771.x	SL220772.x	SL220773.x	SL220774.x	SL220775.x	SL253803.x	SL253804.x	SL253805.x	SL253806.x	SL253807.x	SL253808.x	SL253809.x	SL253810.x	SL253811.x	SL253812.x	SL253813.x	SL253814.x	SL297951.x	SL297952.x	SL297953	SL297954.x	SL297955.x	SL297956.x	SL297957.x	SL297958.x	SL297959.x	SL297960.x	SL297961.x	SL297962.x	SL297963.x	SL297964.x
8.31792	138.38	1.8643e-13	5.74407	8.31786	286.309	9.81459e-15		19:14551828	ENSBTAG00000046248	19	14551828	T/T	<NA>	T/T	<NA>	<NA>	T/T	<NA>	<NA>	<NA>	<NA>	<NA>	<NA>	A/T	T/T	A/T	A/A	A/T	T/T	A/T	A/T	T/T	A/T	A/A	<NA>	A/A	<NA>	<NA>	A/A	A/T	<NA>	<NA>	A/T	A/T	A/T	<NA>	<NA>	A/T	<NA>
5.23655	126.95	3.62936e-13	4.15527	5.23615	252.231	3.10522e-14		19:14551828	ENSBTAG00000011228	19	14551828	T/T	<NA>	T/T	<NA>	<NA>	T/T	<NA>	<NA>	<NA>	<NA>	<NA>	<NA>	A/T	T/T	A/T	A/A	A/T	T/T	A/T	A/T	T/T	A/T	A/A	<NA>	A/A	<NA>	<NA>	A/A	A/T	<NA>	<NA>	A/T	A/T	A/T	<NA>	<NA>	A/T	<NA>
9.10397	121.82	7.06567e-13	4.62639	9.10394	247.511	4.81377e-14		19:14551828	ENSBTAG00000006487	19	14551828	T/T	<NA>	T/T	<NA>	<NA>	T/T	<NA>	<NA>	<NA>	<NA>	<NA>	<NA>	A/T	T/T	A/T	A/A	A/T	T/T	A/T	A/T	T/T	A/T	A/A	<NA>	A/A	<NA>	<NA>	A/A	A/T	<NA>	<NA>	A/T	A/T	A/T	<NA>	<NA>	A/T	<NA>
8.24406	138.967	1.78311e-13	4.66344	8.244	245.553	5.24705e-14		19:14551828	ENSBTAG00000008154	19	14551828	T/T	<NA>	T/T	<NA>	<NA>	T/T	<NA>	<NA>	<NA>	<NA>	<NA>	<NA>	A/T	T/T	A/T	A/A	A/T	T/T	A/T	A/T	T/T	A/T	A/A	<NA>	A/A	<NA>	<NA>	A/A	A/T	<NA>	<NA>	A/T	A/T	A/T	<NA>	<NA>	A/T	<NA>
5.82757	119.583	6.81293e-13	3.34499	5.82733	226.274	1.0195e-13		19:14551828	ENSBTAG00000002072	19	14551828	T/T	<NA>	T/T	<NA>	<NA>	T/T	<NA>	<NA>	<NA>	<NA>	<NA>	<NA>	A/T	T/T	A/T	A/A	A/T	T/T	A/T	A/T	T/T	A/T	A/A	<NA>	A/A	<NA>	<NA>	A/A	A/T	<NA>	<NA>	A/T	A/T	A/T	<NA>	<NA>	A/T	<NA>
6.47349	102.505	3.40062e-12	2.34314	6.47337	208.043	2.5365e-13		19:14551828	ENSBTAG00000021512	19	14551828	T/T	<NA>	T/T	<NA>	<NA>	T/T	<NA>	<NA>	<NA>	<NA>	<NA>	<NA>	A/T	T/T	A/T	A/A	A/T	T/T	A/T	A/T	T/T	A/T	A/A	<NA>	A/A	<NA>	<NA>	A/A	A/T	<NA>	<NA>	A/T	A/T	A/T	<NA>	<NA>	A/T	<NA>
6.91605	104.428	3.46821e-12	4.93047	6.9159	206.96	3.30748e-13		19:14551828	ENSBTAG00000015272	19	14551828	T/T	<NA>	T/T	<NA>	<NA>	T/T	<NA>	<NA>	<NA>	<NA>	<NA>	<NA>	A/T	T/T	A/T	A/A	A/T	T/T	A/T	A/T	T/T	A/T	A/A	<NA>	A/A	<NA>	<NA>	A/A	A/T	<NA>	<NA>	A/T	A/T	A/T	<NA>	<NA>	A/T	<NA>
6.41919	101.394	4.69033e-12	5.28908	6.41899	205.746	3.52205e-13		19:14551828	ENSBTAG00000013133	19	14551828	T/T	<NA>	T/T	<NA>	<NA>	T/T	<NA>	<NA>	<NA>	<NA>	<NA>	<NA>	A/T	T/T	A/T	A/A	A/T	T/T	A/T	A/T	T/T	A/T	A/A	<NA>	A/A	<NA>	<NA>	A/A	A/T	<NA>	<NA>	A/T	A/T	A/T	<NA>	<NA>	A/T	<NA>
6.69514	109.554	2.11944e-12	4.98366	6.69496	202.76	4.11647e-13		19:14551828	ENSBTAG00000054131	19	14551828	T/T	<NA>	T/T	<NA>	<NA>	T/T	<NA>	<NA>	<NA>	<NA>	<NA>	<NA>	A/T	T/T	A/T	A/A	A/T	T/T	A/T	A/T	T/T	A/T	A/A	<NA>	A/A	<NA>	<NA>	A/A	A/T	<NA>	<NA>	A/T	A/T	A/T	<NA>	<NA>	A/T	<NA>
7.88306	104.961	3.29168e-12	5.43792	7.88298	199.915	4.7851e-13		19:14551828	ENSBTAG00000018823	19	14551828	T/T	<NA>	T/T	<NA>	<NA>	T/T	<NA>	<NA>	<NA>	<NA>	<NA>	<NA>	A/T	T/T	A/T	A/A	A/T	T/T	A/T	A/T	T/T	A/T	A/A	<NA>	A/A	<NA>	<NA>	A/A	A/T	<NA>	<NA>	A/T	A/T	A/T	<NA>	<NA>	A/T	<NA>
6.36131	144.612	1.1727e-13	4.82017	6.36109	199.321	4.93909e-13		19:14551828	ENSBTAG00000007498	19	14551828	T/T	<NA>	T/T	<NA>	<NA>	T/T	<NA>	<NA>	<NA>	<NA>	<NA>	<NA>	A/T	T/T	A/T	A/A	A/T	T/T	A/T	A/T	T/T	A/T	A/A	<NA>	A/A	<NA>	<NA>	A/A	A/T	<NA>	<NA>	A/T	A/T	A/T	<NA>	<NA>	A/T	<NA>
6.72432	94.8439	7.5776e-12	2.4948	6.72421	194.84	5.14e-13		19:14551828	ENSBTAG00000004625	19	14551828	T/T	<NA>	T/T	<NA>	<NA>	T/T	<NA>	<NA>	<NA>	<NA>	<NA>	<NA>	A/T	T/T	A/T	A/A	A/T	T/T	A/T	A/T	T/T	A/T	A/A	<NA>	A/A	<NA>	<NA>	A/A	A/T	<NA>	<NA>	A/T	A/T	A/T	<NA>	<NA>	A/T	<NA>
7.7692	95.6012	7.88889e-12	2.81156	7.76914	196.357	5.14902e-13		19:14551828	ENSBTAG00000017306	19	14551828	T/T	<NA>	T/T	<NA>	<NA>	T/T	<NA>	<NA>	<NA>	<NA>	<NA>	<NA>	A/T	T/T	A/T	A/A	A/T	T/T	A/T	A/T	T/T	A/T	A/A	<NA>	A/A	<NA>	<NA>	A/A	A/T	<NA>	<NA>	A/T	A/T	A/T	<NA>	<NA>	A/T	<NA>
5.93958	102.679	3.97557e-12	3.65478	5.93934	194.058	6.56359e-13		19:14551828	ENSBTAG00000009841	19	14551828	T/T	<NA>	T/T	<NA>	<NA>	T/T	<NA>	<NA>	<NA>	<NA>	<NA>	<NA>	A/T	T/T	A/T	A/A	A/T	T/T	A/T	A/T	T/T	A/T	A/A	<NA>	A/A	<NA>	<NA>	A/A	A/T	<NA>	<NA>	A/T	A/T	A/T	<NA>	<NA>	A/T	<NA>
6.20373	98.282	6.44716e-12	3.95538	6.20351	193.099	6.91769e-13		19:14551828	ENSBTAG00000026320	19	14551828	T/T	<NA>	T/T	<NA>	<NA>	T/T	<NA>	<NA>	<NA>	<NA>	<NA>	<NA>	A/T	T/T	A/T	A/A	A/T	T/T	A/T	A/T	T/T	A/T	A/A	<NA>	A/A	<NA>	<NA>	A/A	A/T	<NA>	<NA>	A/T	A/T	A/T	<NA>	<NA>	A/T	<NA>
5.90515	90.2998	1.46406e-11	3.38624	5.90492	188.134	8.35563e-13		19:14551828	ENSBTAG00000011292	19	14551828	T/T	<NA>	T/T	<NA>	<NA>	T/T	<NA>	<NA>	<NA>	<NA>	<NA>	<NA>	A/T	T/T	A/T	A/A	A/T	T/T	A/T	A/T	T/T	A/T	A/A	<NA>	A/A	<NA>	<NA>	A/A	A/T	<NA>	<NA>	A/T	A/T	A/T	<NA>	<NA>	A/T	<NA>
7.97202	106.803	2.75316e-12	4.11472	7.97195	188.278	9.04234e-13		19:14551828	ENSBTAG00000045862	19	14551828	T/T	<NA>	T/T	<NA>	<NA>	T/T	<NA>	<NA>	<NA>	<NA>	<NA>	<NA>	A/T	T/T	A/T	A/A	A/T	T/T	A/T	A/T	T/T	A/T	A/A	<NA>	A/A	<NA>	<NA>	A/A	A/T	<NA>	<NA>	A/T	A/T	A/T	<NA>	<NA>	A/T	<NA>
5.66383	89.7333	1.62238e-11	5.15969	5.6635	186.214	1.01597e-12		19:14551828	ENSBTAG00000014610	19	14551828	T/T	<NA>	T/T	<NA>	<NA>	T/T	<NA>	<NA>	<NA>	<NA>	<NA>	<NA>	A/T	T/T	A/T	A/A	A/T	T/T	A/T	A/T	T/T	A/T	A/A	<NA>	A/A	<NA>	<NA>	A/A	A/T	<NA>	<NA>	A/T	A/T	A/T	<NA>	<NA>	A/T	<NA>
6.34108	106.844	2.74226e-12	4.01459	6.34089	183.121	1.21251e-12		19:14551828	ENSBTAG00000003264	19	14551828	T/T	<NA>	T/T	<NA>	<NA>	T/T	<NA>	<NA>	<NA>	<NA>	<NA>	<NA>	A/T	T/T	A/T	A/A	A/T	T/T	A/T	A/T	T/T	A/T	A/A	<NA>	A/A	<NA>	<NA>	A/A	A/T	<NA>	<NA>	A/T	A/T	A/T	<NA>	<NA>	A/T	<NA>
5.59925	87.8196	2.0161e-11	3.74588	5.59898	182.711	1.24153e-12		19:14551828	ENSBTAG00000002774	19	14551828	T/T	<NA>	T/T	<NA>	<NA>	T/T	<NA>	<NA>	<NA>	<NA>	<NA>	<NA>	A/T	T/T	A/T	A/A	A/T	T/T	A/T	A/T	T/T	A/T	A/A	<NA>	A/A	<NA>	<NA>	A/A	A/T	<NA>	<NA>	A/T	A/T	A/T	<NA>	<NA>	A/T	<NA>
4.4958	93.4553	8.81608e-12	3.99643	4.49526	178.451	1.34324e-12		19:14551828	ENSBTAG00000012289	19	14551828	T/T	<NA>	T/T	<NA>	<NA>	T/T	<NA>	<NA>	<NA>	<NA>	<NA>	<NA>	A/T	T/T	A/T	A/A	A/T	T/T	A/T	A/T	T/T	A/T	A/A	<NA>	A/A	<NA>	<NA>	A/A	A/T	<NA>	<NA>	A/T	A/T	A/T	<NA>	<NA>	A/T	<NA>
5.43485	94.166	9.9605e-12	4.82886	5.43449	177.171	1.71668e-12		19:14551828	ENSBTAG00000012197	19	14551828	T/T	<NA>	T/T	<NA>	<NA>	T/T	<NA>	<NA>	<NA>	<NA>	<NA>	<NA>	A/T	T/T	A/T	A/A	A/T	T/T	A/T	A/T	T/T	A/T	A/A	<NA>	A/A	<NA>	<NA>	A/A	A/T	<NA>	<NA>	A/T	A/T	A/T	<NA>	<NA>	A/T	<NA>
8.54452	83.6343	2.73329e-11	-1.74079	8.54454	173.516	1.76986e-12		19:14551828	ENSBTAG00000016817	19	14551828	T/T	<NA>	T/T	<NA>	<NA>	T/T	<NA>	<NA>	<NA>	<NA>	<NA>	<NA>	A/T	T/T	A/T	A/A	A/T	T/T	A/T	A/T	T/T	A/T	A/A	<NA>	A/A	<NA>	<NA>	A/A	A/T	<NA>	<NA>	A/T	A/T	A/T	<NA>	<NA>	A/T	<NA>
7.22067	82.0783	3.30501e-11	2.0032	7.2206	170.879	2.08143e-12		19:14551828	ENSBTAG00000001189	19	14551828	T/T	<NA>	T/T	<NA>	<NA>	T/T	<NA>	<NA>	<NA>	<NA>	<NA>	<NA>	A/T	T/T	A/T	A/A	A/T	T/T	A/T	A/T	T/T	A/T	A/A	<NA>	A/A	<NA>	<NA>	A/A	A/T	<NA>	<NA>	A/T	A/T	A/T	<NA>	<NA>	A/T	<NA>
7.4286	86.9176	2.23675e-11	6.95206	7.42848	173.846	2.09445e-12		19:14551828	ENSBTAG00000018238	19	14551828	T/T	<NA>	T/T	<NA>	<NA>	T/T	<NA>	<NA>	<NA>	<NA>	<NA>	<NA>	A/T	T/T	A/T	A/A	A/T	T/T	A/T	A/T	T/T	A/T	A/A	<NA>	A/A	<NA>	<NA>	A/A	A/T	<NA>	<NA>	A/T	A/T	A/T	<NA>	<NA>	A/T	<NA>
8.64816	81.9819	3.34448e-11	2.18721	8.64813	169.765	2.23051e-12		19:14551828	ENSBTAG00000030209	19	14551828	T/T	<NA>	T/T	<NA>	<NA>	T/T	<NA>	<NA>	<NA>	<NA>	<NA>	<NA>	A/T	T/T	A/T	A/A	A/T	T/T	A/T	A/T	T/T	A/T	A/A	<NA>	A/A	<NA>	<NA>	A/A	A/T	<NA>	<NA>	A/T	A/T	A/T	<NA>	<NA>	A/T	<NA>
7.47114	82.0843	3.9683e-11	3.74934	7.47104	168.746	2.86029e-12		19:14551828	ENSBTAG00000016722	19	14551828	T/T	<NA>	T/T	<NA>	<NA>	T/T	<NA>	<NA>	<NA>	<NA>	<NA>	<NA>	A/T	T/T	A/T	A/A	A/T	T/T	A/T	A/T	T/T	A/T	A/A	<NA>	A/A	<NA>	<NA>	A/A	A/T	<NA>	<NA>	A/T	A/T	A/T	<NA>	<NA>	A/T	<NA>
6.55148	67.0791	3.42992e-11	3.86301	6.55142	134.546	3.49586e-12		19:14554927	ENSBTAG00000026320	19	14554927	G/G	<NA>	G/G	<NA>	G/G	G/G	G/G	<NA>	<NA>	<NA>	<NA>	G/G	T/G	G/G	T/G	T/T	T/G	G/G	T/G	T/G	G/G	T/G	T/T	G/G	T/T	<NA>	<NA>	T/T	T/G	<NA>	<NA>	T/G	T/G	T/G	<NA>	<NA>	T/G	<NA>
6.49206	82.9449	3.32011e-11	2.94163	6.49192	164.173	3.54281e-12		19:14551828	ENSBTAG00000011400	19	14551828	T/T	<NA>	T/T	<NA>	<NA>	T/T	<NA>	<NA>	<NA>	<NA>	<NA>	<NA>	A/T	T/T	A/T	A/A	A/T	T/T	A/T	A/T	T/T	A/T	A/A	<NA>	A/A	<NA>	<NA>	A/A	A/T	<NA>	<NA>	A/T	A/T	A/T	<NA>	<NA>	A/T	<NA>
6.10159	67.8087	3.03745e-11	3.2075	6.10152	134.25	3.58657e-12		19:14554927	ENSBTAG00000002072	19	14554927	G/G	<NA>	G/G	<NA>	G/G	G/G	G/G	<NA>	<NA>	<NA>	<NA>	G/G	T/G	G/G	T/G	T/T	T/G	G/G	T/G	T/G	G/G	T/G	T/T	G/G	T/T	<NA>	<NA>	T/T	T/G	<NA>	<NA>	T/G	T/G	T/G	<NA>	<NA>	T/G	<NA>
9.57231	95.3122	7.20368e-12	-1.84489	9.57232	161.344	3.81302e-12		19:14551828	ENSBTAG00000046712	19	14551828	T/T	<NA>	T/T	<NA>	<NA>	T/T	<NA>	<NA>	<NA>	<NA>	<NA>	<NA>	A/T	T/T	A/T	A/A	A/T	T/T	A/T	A/T	T/T	A/T	A/A	<NA>	A/A	<NA>	<NA>	A/A	A/T	<NA>	<NA>	A/T	A/T	A/T	<NA>	<NA>	A/T	<NA>
7.06037	68.5787	2.67503e-11	4.87261	7.06032	133.167	3.94049e-12		19:14554927	ENSBTAG00000054131	19	14554927	G/G	<NA>	G/G	<NA>	G/G	G/G	G/G	<NA>	<NA>	<NA>	<NA>	G/G	T/G	G/G	T/G	T/T	T/G	G/G	T/G	T/G	G/G	T/G	T/T	G/G	T/T	<NA>	<NA>	T/T	T/G	<NA>	<NA>	T/G	T/G	T/G	<NA>	<NA>	T/G	<NA>
9.74191	87.4629	2.10038e-11	4.3373	9.74189	163.359	4.01211e-12		19:14551828	ENSBTAG00000026327	19	14551828	T/T	<NA>	T/T	<NA>	<NA>	T/T	<NA>	<NA>	<NA>	<NA>	<NA>	<NA>	A/T	T/T	A/T	A/A	A/T	T/T	A/T	A/T	T/T	A/T	A/A	<NA>	A/A	<NA>	<NA>	A/A	A/T	<NA>	<NA>	A/T	A/T	A/T	<NA>	<NA>	A/T	<NA>
8.65948	68.8508	2.5583e-11	4.60475	8.65946	132.53	4.16568e-12		19:14554927	ENSBTAG00000008154	19	14554927	G/G	<NA>	G/G	<NA>	G/G	G/G	G/G	<NA>	<NA>	<NA>	<NA>	G/G	T/G	G/G	T/G	T/T	T/G	G/G	T/G	T/G	G/G	T/G	T/T	G/G	T/T	<NA>	<NA>	T/T	T/G	<NA>	<NA>	T/G	T/G	T/G	<NA>	<NA>	T/G	<NA>
6.72088	93.7789	1.03854e-11	3.46588	6.72074	162.147	4.33526e-12		19:14551828	ENSBTAG00000014775	19	14551828	T/T	<NA>	T/T	<NA>	<NA>	T/T	<NA>	<NA>	<NA>	<NA>	<NA>	<NA>	A/T	T/T	A/T	A/A	A/T	T/T	A/T	A/T	T/T	A/T	A/A	<NA>	A/A	<NA>	<NA>	A/A	A/T	<NA>	<NA>	A/T	A/T	A/T	<NA>	<NA>	A/T	<NA>
6.6431	77.6327	6.91184e-11	4.70204	6.64292	160.454	4.8348e-12		19:14551828	ENSBTAG00000019771	19	14551828	T/T	<NA>	T/T	<NA>	<NA>	T/T	<NA>	<NA>	<NA>	<NA>	<NA>	<NA>	A/T	T/T	A/T	A/A	A/T	T/T	A/T	A/T	T/T	A/T	A/A	<NA>	A/A	<NA>	<NA>	A/A	A/T	<NA>	<NA>	A/T	A/T	A/T	<NA>	<NA>	A/T	<NA>
9.46498	63.8263	5.97746e-11	4.51272	9.46497	130.83	4.83773e-12		19:14554927	ENSBTAG00000006487	19	14554927	G/G	<NA>	G/G	<NA>	G/G	G/G	G/G	<NA>	<NA>	<NA>	<NA>	G/G	T/G	G/G	T/G	T/T	T/G	G/G	T/G	T/G	G/G	T/G	T/T	G/G	T/T	<NA>	<NA>	T/T	T/G	<NA>	<NA>	T/G	T/G	T/G	<NA>	<NA>	T/G	<NA>
8.70081	63.1529	6.72553e-11	5.63137	8.7008	130.561	4.95435e-12		19:14554927	ENSBTAG00000046248	19	14554927	G/G	<NA>	G/G	<NA>	G/G	G/G	G/G	<NA>	<NA>	<NA>	<NA>	G/G	T/G	G/G	T/G	T/T	T/G	G/G	T/G	T/G	G/G	T/G	T/T	G/G	T/T	<NA>	<NA>	T/T	T/G	<NA>	<NA>	T/G	T/G	T/G	<NA>	<NA>	T/G	<NA>
7.53646	87.4251	2.10956e-11	4.31629	7.53636	159.687	5.08141e-12		19:14551828	ENSBTAG00000051907	19	14551828	T/T	<NA>	T/T	<NA>	<NA>	T/T	<NA>	<NA>	<NA>	<NA>	<NA>	<NA>	A/T	T/T	A/T	A/A	A/T	T/T	A/T	A/T	T/T	A/T	A/A	<NA>	A/A	<NA>	<NA>	A/A	A/T	<NA>	<NA>	A/T	A/T	A/T	<NA>	<NA>	A/T	<NA>
7.2858	77.9999	6.59576e-11	3.07117	7.28571	159.659	5.09061e-12		19:14551828	ENSBTAG00000014643	19	14551828	T/T	<NA>	T/T	<NA>	<NA>	T/T	<NA>	<NA>	<NA>	<NA>	<NA>	<NA>	A/T	T/T	A/T	A/A	A/T	T/T	A/T	A/T	T/T	A/T	A/A	<NA>	A/A	<NA>	<NA>	A/A	A/T	<NA>	<NA>	A/T	A/T	A/T	<NA>	<NA>	A/T	<NA>
5.24801	79.9253	4.32113e-11	2.87102	5.2477	156.858	5.12495e-12		19:14551828	ENSBTAG00000015900	19	14551828	T/T	<NA>	T/T	<NA>	<NA>	T/T	<NA>	<NA>	<NA>	<NA>	<NA>	<NA>	A/T	T/T	A/T	A/A	A/T	T/T	A/T	A/T	T/T	A/T	A/A	<NA>	A/A	<NA>	<NA>	A/A	A/T	<NA>	<NA>	A/T	A/T	A/T	<NA>	<NA>	A/T	<NA>
8.59069	93.7748	8.51283e-12	-2.11616	8.5907	156.82	5.13789e-12		19:14551828	ENSBTAG00000021370	19	14551828	T/T	<NA>	T/T	<NA>	<NA>	T/T	<NA>	<NA>	<NA>	<NA>	<NA>	<NA>	A/T	T/T	A/T	A/A	A/T	T/T	A/T	A/T	T/T	A/T	A/A	<NA>	A/A	<NA>	<NA>	A/A	A/T	<NA>	<NA>	A/T	A/T	A/T	<NA>	<NA>	A/T	<NA>
6.25177	66.1279	4.02531e-11	3.54147	6.25169	130.046	5.18637e-12		19:14554927	ENSBTAG00000009841	19	14554927	G/G	<NA>	G/G	<NA>	G/G	G/G	G/G	<NA>	<NA>	<NA>	<NA>	G/G	T/G	G/G	T/G	T/T	T/G	G/G	T/G	T/G	G/G	T/G	T/T	G/G	T/T	<NA>	<NA>	T/T	T/G	<NA>	<NA>	T/G	T/G	T/G	<NA>	<NA>	T/G	<NA>
6.68239	79.0432	4.83158e-11	2.49309	6.68228	156.501	5.24873e-12		19:14551828	ENSBTAG00000018884	19	14551828	T/T	<NA>	T/T	<NA>	<NA>	T/T	<NA>	<NA>	<NA>	<NA>	<NA>	<NA>	A/T	T/T	A/T	A/A	A/T	T/T	A/T	A/T	T/T	A/T	A/A	<NA>	A/A	<NA>	<NA>	A/A	A/T	<NA>	<NA>	A/T	A/T	A/T	<NA>	<NA>	A/T	<NA>
6.85291	75.7781	8.78148e-11	2.85873	6.8528	157.879	5.58725e-12		19:14551828	ENSBTAG00000012102	19	14551828	T/T	<NA>	T/T	<NA>	<NA>	T/T	<NA>	<NA>	<NA>	<NA>	<NA>	<NA>	A/T	T/T	A/T	A/A	A/T	T/T	A/T	A/T	T/T	A/T	A/A	<NA>	A/A	<NA>	<NA>	A/A	A/T	<NA>	<NA>	A/T	A/T	A/T	<NA>	<NA>	A/T	<NA>
7.28381	88.6958	1.82426e-11	3.88302	7.28371	155.92	6.50817e-12		19:14551828	ENSBTAG00000003160	19	14551828	T/T	<NA>	T/T	<NA>	<NA>	T/T	<NA>	<NA>	<NA>	<NA>	<NA>	<NA>	A/T	T/T	A/T	A/A	A/T	T/T	A/T	A/T	T/T	A/T	A/A	<NA>	A/A	<NA>	<NA>	A/A	A/T	<NA>	<NA>	A/T	A/T	A/T	<NA>	<NA>	A/T	<NA>
8.25264	74.9641	9.77025e-11	4.93713	8.25258	155.195	6.82957e-12		19:14551828	ENSBTAG00000023343	19	14551828	T/T	<NA>	T/T	<NA>	<NA>	T/T	<NA>	<NA>	<NA>	<NA>	<NA>	<NA>	A/T	T/T	A/T	A/A	A/T	T/T	A/T	A/T	T/T	A/T	A/A	<NA>	A/A	<NA>	<NA>	A/A	A/T	<NA>	<NA>	A/T	A/T	A/T	<NA>	<NA>	A/T	<NA>
8.2577	84.4993	2.4627e-11	-1.83712	8.25772	151.661	7.28734e-12		19:14551828	ENSBTAG00000008674	19	14551828	T/T	<NA>	T/T	<NA>	<NA>	T/T	<NA>	<NA>	<NA>	<NA>	<NA>	<NA>	A/T	T/T	A/T	A/A	A/T	T/T	A/T	A/T	T/T	A/T	A/A	<NA>	A/A	<NA>	<NA>	A/A	A/T	<NA>	<NA>	A/T	A/T	A/T	<NA>	<NA>	A/T	<NA>
7.97187	61.2744	9.39689e-11	2.65365	7.97185	126.168	7.35284e-12		19:14554927	ENSBTAG00000017306	19	14554927	G/G	<NA>	G/G	<NA>	G/G	G/G	G/G	<NA>	<NA>	<NA>	<NA>	G/G	T/G	G/G	T/G	T/T	T/G	G/G	T/G	T/G	G/G	T/G	T/T	G/G	T/T	<NA>	<NA>	T/T	T/G	<NA>	<NA>	T/G	T/G	T/G	<NA>	<NA>	T/G	<NA>
8.35643	66.6746	3.67067e-11	4.05807	8.35641	126.043	7.4373e-12		19:14554927	ENSBTAG00000045862	19	14554927	G/G	<NA>	G/G	<NA>	G/G	G/G	G/G	<NA>	<NA>	<NA>	<NA>	G/G	T/G	G/G	T/G	T/T	T/G	G/G	T/G	T/G	G/G	T/G	T/T	G/G	T/T	<NA>	<NA>	T/T	T/G	<NA>	<NA>	T/G	T/G	T/G	<NA>	<NA>	T/G	<NA>
6.30818	85.0958	2.29313e-11	2.23347	6.30805	151.321	7.45968e-12		19:14551828	ENSBTAG00000003476	19	14551828	T/T	<NA>	T/T	<NA>	<NA>	T/T	<NA>	<NA>	<NA>	<NA>	<NA>	<NA>	A/T	T/T	A/T	A/A	A/T	T/T	A/T	A/T	T/T	A/T	A/A	<NA>	A/A	<NA>	<NA>	A/A	A/T	<NA>	<NA>	A/T	A/T	A/T	<NA>	<NA>	A/T	<NA>
8.31079	73.7554	9.66206e-11	-1.57379	8.3108	151.039	7.60618e-12		19:14551828	ENSBTAG00000009431	19	14551828	T/T	<NA>	T/T	<NA>	<NA>	T/T	<NA>	<NA>	<NA>	<NA>	<NA>	<NA>	A/T	T/T	A/T	A/A	A/T	T/T	A/T	A/T	T/T	A/T	A/A	<NA>	A/A	<NA>	<NA>	A/A	A/T	<NA>	<NA>	A/T	A/T	A/T	<NA>	<NA>	A/T	<NA>
7.20354	62.2569	7.88064e-11	4.74705	7.20349	125.463	7.84259e-12		19:14554927	ENSBTAG00000015272	19	14554927	G/G	<NA>	G/G	<NA>	G/G	G/G	G/G	<NA>	<NA>	<NA>	<NA>	G/G	T/G	G/G	T/G	T/T	T/G	G/G	T/G	T/G	G/G	T/G	T/T	G/G	T/T	<NA>	<NA>	T/T	T/G	<NA>	<NA>	T/G	T/G	T/G	<NA>	<NA>	T/G	<NA>
5.56718	79.608	4.49767e-11	2.89635	5.56692	150.266	8.02326e-12		19:14551828	ENSBTAG00000020444	19	14551828	T/T	<NA>	T/T	<NA>	<NA>	T/T	<NA>	<NA>	<NA>	<NA>	<NA>	<NA>	A/T	T/T	A/T	A/A	A/T	T/T	A/T	A/T	T/T	A/T	A/A	<NA>	A/A	<NA>	<NA>	A/A	A/T	<NA>	<NA>	A/T	A/T	A/T	<NA>	<NA>	A/T	<NA>
5.09054	72.4494	1.19235e-10	3.19025	5.09021	150.225	8.1065e-12		19:14551828	ENSBTAG00000003052	19	14551828	T/T	<NA>	T/T	<NA>	<NA>	T/T	<NA>	<NA>	<NA>	<NA>	<NA>	<NA>	A/T	T/T	A/T	A/A	A/T	T/T	A/T	A/T	T/T	A/T	A/A	<NA>	A/A	<NA>	<NA>	A/A	A/T	<NA>	<NA>	A/T	A/T	A/T	<NA>	<NA>	A/T	<NA>
5.87885	82.337	3.84833e-11	4.29547	5.87858	152.35	8.26799e-12		19:14551828	ENSBTAG00000010626	19	14551828	T/T	<NA>	T/T	<NA>	<NA>	T/T	<NA>	<NA>	<NA>	<NA>	<NA>	<NA>	A/T	T/T	A/T	A/A	A/T	T/T	A/T	A/T	T/T	A/T	A/A	<NA>	A/A	<NA>	<NA>	A/A	A/T	<NA>	<NA>	A/T	A/T	A/T	<NA>	<NA>	A/T	<NA>
8.48155	94.9807	9.12665e-12	3.2491	8.48151	150.583	9.32444e-12		19:14551828	ENSBTAG00000018912	19	14551828	T/T	<NA>	T/T	<NA>	<NA>	T/T	<NA>	<NA>	<NA>	<NA>	<NA>	<NA>	A/T	T/T	A/T	A/A	A/T	T/T	A/T	A/T	T/T	A/T	A/A	<NA>	A/A	<NA>	<NA>	A/A	A/T	<NA>	<NA>	A/T	A/T	A/T	<NA>	<NA>	A/T	<NA>
5.38507	59.4492	1.24993e-10	2.98435	5.38496	122.844	9.41779e-12		19:14554927	ENSBTAG00000039153	19	14554927	G/G	<NA>	G/G	<NA>	G/G	G/G	G/G	<NA>	<NA>	<NA>	<NA>	G/G	T/G	G/G	T/G	T/T	T/G	G/G	T/G	T/G	G/G	T/G	T/T	G/G	T/T	<NA>	<NA>	T/T	T/G	<NA>	<NA>	T/G	T/G	T/G	<NA>	<NA>	T/G	<NA>
8.76194	92.6091	9.67756e-12	-2.40704	8.76196	147.611	9.82315e-12		19:14551828	ENSBTAG00000000990	19	14551828	T/T	<NA>	T/T	<NA>	<NA>	T/T	<NA>	<NA>	<NA>	<NA>	<NA>	<NA>	A/T	T/T	A/T	A/A	A/T	T/T	A/T	A/T	T/T	A/T	A/A	<NA>	A/A	<NA>	<NA>	A/A	A/T	<NA>	<NA>	A/T	A/T	A/T	<NA>	<NA>	A/T	<NA>
6.10978	86.899	2.24158e-11	5.22279	6.10952	149.04	1.03681e-11		19:14551828	ENSBTAG00000000810	19	14551828	T/T	<NA>	T/T	<NA>	<NA>	T/T	<NA>	<NA>	<NA>	<NA>	<NA>	<NA>	A/T	T/T	A/T	A/A	A/T	T/T	A/T	A/T	T/T	A/T	A/A	<NA>	A/A	<NA>	<NA>	A/A	A/T	<NA>	<NA>	A/T	A/T	A/T	<NA>	<NA>	A/T	<NA>
8.28574	61.8434	8.484e-11	5.35809	8.28572	122.202	1.06058e-11		19:14554927	ENSBTAG00000018823	19	14554927	G/G	<NA>	G/G	<NA>	G/G	G/G	G/G	<NA>	<NA>	<NA>	<NA>	G/G	T/G	G/G	T/G	T/T	T/G	G/G	T/G	T/G	G/G	T/G	T/T	G/G	T/T	<NA>	<NA>	T/T	T/G	<NA>	<NA>	T/G	T/G	T/G	<NA>	<NA>	T/G	<NA>
5.8401	74.2773	1.0699e-10	3.31398	5.83987	147.98	1.11578e-11		19:14551828	ENSBTAG00000032137	19	14551828	T/T	<NA>	T/T	<NA>	<NA>	T/T	<NA>	<NA>	<NA>	<NA>	<NA>	<NA>	A/T	T/T	A/T	A/A	A/T	T/T	A/T	A/T	T/T	A/T	A/A	<NA>	A/A	<NA>	<NA>	A/A	A/T	<NA>	<NA>	A/T	A/T	A/T	<NA>	<NA>	A/T	<NA>
6.0301	69.7052	1.69245e-10	2.33746	6.02995	145.365	1.13228e-11		19:14551828	ENSBTAG00000046359	19	14551828	T/T	<NA>	T/T	<NA>	<NA>	T/T	<NA>	<NA>	<NA>	<NA>	<NA>	<NA>	A/T	T/T	A/T	A/A	A/T	T/T	A/T	A/T	T/T	A/T	A/A	<NA>	A/A	<NA>	<NA>	A/A	A/T	<NA>	<NA>	A/T	A/T	A/T	<NA>	<NA>	A/T	<NA>
9.88518	70.2394	1.56934e-10	-1.72976	9.88519	145.181	1.14725e-11		19:14551828	ENSBTAG00000008753	19	14551828	T/T	<NA>	T/T	<NA>	<NA>	T/T	<NA>	<NA>	<NA>	<NA>	<NA>	<NA>	A/T	T/T	A/T	A/A	A/T	T/T	A/T	A/T	T/T	A/T	A/A	<NA>	A/A	<NA>	<NA>	A/A	A/T	<NA>	<NA>	A/T	A/T	A/T	<NA>	<NA>	A/T	<NA>
8.8842	57.9915	1.58808e-10	2.10254	8.88419	120.182	1.1719e-11		19:14554927	ENSBTAG00000030209	19	14554927	G/G	<NA>	G/G	<NA>	G/G	G/G	G/G	<NA>	<NA>	<NA>	<NA>	G/G	T/G	G/G	T/G	T/T	T/G	G/G	T/G	T/G	G/G	T/G	T/T	G/G	T/T	<NA>	<NA>	T/T	T/G	<NA>	<NA>	T/G	T/G	T/G	<NA>	<NA>	T/G	<NA>
5.26832	93.3782	9.28182e-12	3.56076	5.26797	145.834	1.2963e-11		19:14551828	ENSBTAG00000008395	19	14551828	T/T	<NA>	T/T	<NA>	<NA>	T/T	<NA>	<NA>	<NA>	<NA>	<NA>	<NA>	A/T	T/T	A/T	A/A	A/T	T/T	A/T	A/T	T/T	A/T	A/A	<NA>	A/A	<NA>	<NA>	A/A	A/T	<NA>	<NA>	A/T	A/T	A/T	<NA>	<NA>	A/T	<NA>
5.10559	68.1421	2.17865e-10	3.05968	5.10526	141.398	1.51003e-11		19:14551828	ENSBTAG00000039153	19	14551828	T/T	<NA>	T/T	<NA>	<NA>	T/T	<NA>	<NA>	<NA>	<NA>	<NA>	<NA>	A/T	T/T	A/T	A/A	A/T	T/T	A/T	A/T	T/T	A/T	A/A	<NA>	A/A	<NA>	<NA>	A/A	A/T	<NA>	<NA>	A/T	A/T	A/T	<NA>	<NA>	A/T	<NA>
6.77872	58.6166	1.53064e-10	2.85554	6.77868	118.109	1.56402e-11		19:14554927	ENSBTAG00000011400	19	14554927	G/G	<NA>	G/G	<NA>	G/G	G/G	G/G	<NA>	<NA>	<NA>	<NA>	G/G	T/G	G/G	T/G	T/T	T/G	G/G	T/G	T/G	G/G	T/G	T/T	G/G	T/T	<NA>	<NA>	T/T	T/G	<NA>	<NA>	T/G	T/G	T/G	<NA>	<NA>	T/G	<NA>
8.62985	71.3012	1.3526e-10	-1.88466	8.62986	138.999	1.79849e-11		19:14551828	ENSBTAG00000033543	19	14551828	T/T	<NA>	T/T	<NA>	<NA>	T/T	<NA>	<NA>	<NA>	<NA>	<NA>	<NA>	A/T	T/T	A/T	A/A	A/T	T/T	A/T	A/T	T/T	A/T	A/A	<NA>	A/A	<NA>	<NA>	A/A	A/T	<NA>	<NA>	A/T	A/T	A/T	<NA>	<NA>	A/T	<NA>
9.8299	68.7676	1.93464e-10	-1.62905	9.8299	138.969	1.80255e-11		19:14551828	ENSBTAG00000014129	19	14551828	T/T	<NA>	T/T	<NA>	<NA>	T/T	<NA>	<NA>	<NA>	<NA>	<NA>	<NA>	A/T	T/T	A/T	A/A	A/T	T/T	A/T	A/T	T/T	A/T	A/A	<NA>	A/A	<NA>	<NA>	A/A	A/T	<NA>	<NA>	A/T	A/T	A/T	<NA>	<NA>	A/T	<NA>
6.07012	62.9565	1.58771e-10	3.20158	6.06916	125.952	1.83478e-11		19:14554403	ENSBTAG00000002072	19	14554403	G/G	<NA>	G/G	<NA>	G/G	G/G	<NA>	<NA>	<NA>	<NA>	<NA>	G/G	A/G	G/G	A/G	A/A	A/G	G/G	A/G	A/G	G/G	A/G	A/A	G/G	A/A	<NA>	<NA>	A/A	A/G	<NA>	<NA>	A/G	A/G	<NA>	<NA>	<NA>	A/G	<NA>
7.03733	60.1918	1.05696e-10	2.28212	7.0373	115.59	1.87953e-11		19:14554927	ENSBTAG00000014583	19	14554927	G/G	<NA>	G/G	<NA>	G/G	G/G	G/G	<NA>	<NA>	<NA>	<NA>	G/G	T/G	G/G	T/G	T/T	T/G	G/G	T/G	T/G	G/G	T/G	T/T	G/G	T/T	<NA>	<NA>	T/T	T/G	<NA>	<NA>	T/G	T/G	T/G	<NA>	<NA>	T/G	<NA>
12.4563	70.3675	1.54131e-10	-2.51543	12.4563	138.391	1.88159e-11		19:14551828	ENSBTAG00000011126	19	14551828	T/T	<NA>	T/T	<NA>	<NA>	T/T	<NA>	<NA>	<NA>	<NA>	<NA>	<NA>	A/T	T/T	A/T	A/A	A/T	T/T	A/T	A/T	T/T	A/T	A/A	<NA>	A/A	<NA>	<NA>	A/A	A/T	<NA>	<NA>	A/T	A/T	A/T	<NA>	<NA>	A/T	<NA>
9.9526	67.0587	2.47876e-10	-1.53194	9.9526	138.356	1.88644e-11		19:14551828	ENSBTAG00000007515	19	14551828	T/T	<NA>	T/T	<NA>	<NA>	T/T	<NA>	<NA>	<NA>	<NA>	<NA>	<NA>	A/T	T/T	A/T	A/A	A/T	T/T	A/T	A/T	T/T	A/T	A/A	<NA>	A/A	<NA>	<NA>	A/A	A/T	<NA>	<NA>	A/T	A/T	A/T	<NA>	<NA>	A/T	<NA>
8.57675	56.2454	2.4022e-10	4.78097	8.57673	116.079	1.90407e-11		19:14554927	ENSBTAG00000023343	19	14554927	G/G	<NA>	G/G	<NA>	G/G	G/G	G/G	<NA>	<NA>	<NA>	<NA>	G/G	T/G	G/G	T/G	T/T	T/G	G/G	T/G	T/G	G/G	T/G	T/T	G/G	T/T	<NA>	<NA>	T/T	T/G	<NA>	<NA>	T/G	T/G	T/G	<NA>	<NA>	T/G	<NA>
5.64384	84.1127	2.8721e-11	3.26863	5.64356	140.448	1.90532e-11		19:14551828	ENSBTAG00000006325	19	14551828	T/T	<NA>	T/T	<NA>	<NA>	T/T	<NA>	<NA>	<NA>	<NA>	<NA>	<NA>	A/T	T/T	A/T	A/A	A/T	T/T	A/T	A/T	T/T	A/T	A/A	<NA>	A/A	<NA>	<NA>	A/A	A/T	<NA>	<NA>	A/T	A/T	A/T	<NA>	<NA>	A/T	<NA>
6.98527	64.0773	1.31893e-10	4.83013	6.9846	125.429	1.91945e-11		19:14554403	ENSBTAG00000054131	19	14554403	G/G	<NA>	G/G	<NA>	G/G	G/G	<NA>	<NA>	<NA>	<NA>	<NA>	G/G	A/G	G/G	A/G	A/A	A/G	G/G	A/G	A/G	G/G	A/G	A/A	G/G	A/A	<NA>	<NA>	A/A	A/G	<NA>	<NA>	A/G	A/G	<NA>	<NA>	<NA>	A/G	<NA>
4.69835	75.3341	7.82166e-11	2.96946	4.69794	137.682	1.98378e-11		19:14551828	ENSBTAG00000004194	19	14551828	T/T	<NA>	T/T	<NA>	<NA>	T/T	<NA>	<NA>	<NA>	<NA>	<NA>	<NA>	A/T	T/T	A/T	A/A	A/T	T/T	A/T	A/T	T/T	A/T	A/A	<NA>	A/A	<NA>	<NA>	A/A	A/T	<NA>	<NA>	A/T	A/T	A/T	<NA>	<NA>	A/T	<NA>
9.49571	75.2379	9.42474e-11	-2.83526	9.49572	139.888	1.98452e-11		19:14551828	ENSBTAG00000018717	19	14551828	T/T	<NA>	T/T	<NA>	<NA>	T/T	<NA>	<NA>	<NA>	<NA>	<NA>	<NA>	A/T	T/T	A/T	A/A	A/T	T/T	A/T	A/T	T/T	A/T	A/A	<NA>	A/A	<NA>	<NA>	A/A	A/T	<NA>	<NA>	A/T	A/T	A/T	<NA>	<NA>	A/T	<NA>
5.28161	88.0963	1.95325e-11	3.80267	5.28126	139.663	2.01743e-11		19:14551828	ENSBTAG00000007187	19	14551828	T/T	<NA>	T/T	<NA>	<NA>	T/T	<NA>	<NA>	<NA>	<NA>	<NA>	<NA>	A/T	T/T	A/T	A/A	A/T	T/T	A/T	A/T	T/T	A/T	A/A	<NA>	A/A	<NA>	<NA>	A/A	A/T	<NA>	<NA>	A/T	A/T	A/T	<NA>	<NA>	A/T	<NA>
10.0387	69.4222	1.76188e-10	-2.18654	10.0387	137.357	2.03253e-11		19:14551828	ENSBTAG00000014862	19	14551828	T/T	<NA>	T/T	<NA>	<NA>	T/T	<NA>	<NA>	<NA>	<NA>	<NA>	<NA>	A/T	T/T	A/T	A/A	A/T	T/T	A/T	A/T	T/T	A/T	A/A	<NA>	A/A	<NA>	<NA>	A/A	A/T	<NA>	<NA>	A/T	A/T	A/T	<NA>	<NA>	A/T	<NA>
6.14451	81.8407	4.08782e-11	3.97121	6.14428	139.449	2.04921e-11		19:14551828	ENSBTAG00000009201	19	14551828	T/T	<NA>	T/T	<NA>	<NA>	T/T	<NA>	<NA>	<NA>	<NA>	<NA>	<NA>	A/T	T/T	A/T	A/A	A/T	T/T	A/T	A/T	T/T	A/T	A/A	<NA>	A/A	<NA>	<NA>	A/A	A/T	<NA>	<NA>	A/T	A/T	A/T	<NA>	<NA>	A/T	<NA>
8.27793	87.674	1.69308e-11	-1.96265	8.27795	137.052	2.07951e-11		19:14551828	ENSBTAG00000017017	19	14551828	T/T	<NA>	T/T	<NA>	<NA>	T/T	<NA>	<NA>	<NA>	<NA>	<NA>	<NA>	A/T	T/T	A/T	A/A	A/T	T/T	A/T	A/T	T/T	A/T	A/A	<NA>	A/A	<NA>	<NA>	A/A	A/T	<NA>	<NA>	A/T	A/T	A/T	<NA>	<NA>	A/T	<NA>
7.03086	61.1004	2.17182e-10	2.73711	7.0304	124.306	2.11601e-11		19:14554403	ENSBTAG00000012102	19	14554403	G/G	<NA>	G/G	<NA>	G/G	G/G	<NA>	<NA>	<NA>	<NA>	<NA>	G/G	A/G	G/G	A/G	A/A	A/G	G/G	A/G	A/G	G/G	A/G	A/A	G/G	A/A	<NA>	<NA>	A/A	A/G	<NA>	<NA>	A/G	A/G	<NA>	<NA>	<NA>	A/G	<NA>
6.10877	75.3272	9.31501e-11	4.27295	6.10853	138.776	2.15279e-11		19:14551828	ENSBTAG00000011149	19	14551828	T/T	<NA>	T/T	<NA>	<NA>	T/T	<NA>	<NA>	<NA>	<NA>	<NA>	<NA>	A/T	T/T	A/T	A/A	A/T	T/T	A/T	A/T	T/T	A/T	A/A	<NA>	A/A	<NA>	<NA>	A/A	A/T	<NA>	<NA>	A/T	A/T	A/T	<NA>	<NA>	A/T	<NA>
5.5371	99.0527	5.73366e-12	3.75988	5.53678	138.625	2.17685e-11		19:14551828	ENSBTAG00000012147	19	14551828	T/T	<NA>	T/T	<NA>	<NA>	T/T	<NA>	<NA>	<NA>	<NA>	<NA>	<NA>	A/T	T/T	A/T	A/A	A/T	T/T	A/T	A/T	T/T	A/T	A/A	<NA>	A/A	<NA>	<NA>	A/A	A/T	<NA>	<NA>	A/T	A/T	A/T	<NA>	<NA>	A/T	<NA>
5.74322	66.4212	2.72264e-10	2.60692	5.74302	136.24	2.21042e-11		19:14551828	ENSBTAG00000006087	19	14551828	T/T	<NA>	T/T	<NA>	<NA>	T/T	<NA>	<NA>	<NA>	<NA>	<NA>	<NA>	A/T	T/T	A/T	A/A	A/T	T/T	A/T	A/T	T/T	A/T	A/A	<NA>	A/A	<NA>	<NA>	A/A	A/T	<NA>	<NA>	A/T	A/T	A/T	<NA>	<NA>	A/T	<NA>
6.79373	73.4047	1.01318e-10	2.38583	6.79362	136.432	2.21414e-11		19:14551828	ENSBTAG00000014583	19	14551828	T/T	<NA>	T/T	<NA>	<NA>	T/T	<NA>	<NA>	<NA>	<NA>	<NA>	<NA>	A/T	T/T	A/T	A/A	A/T	T/T	A/T	A/T	T/T	A/T	A/A	<NA>	A/A	<NA>	<NA>	A/A	A/T	<NA>	<NA>	A/T	A/T	A/T	<NA>	<NA>	A/T	<NA>
6.71789	72.5476	1.34923e-10	5.19109	6.71772	138.26	2.236e-11		19:14551828	ENSBTAG00000008355	19	14551828	T/T	<NA>	T/T	<NA>	<NA>	T/T	<NA>	<NA>	<NA>	<NA>	<NA>	<NA>	A/T	T/T	A/T	A/A	A/T	T/T	A/T	A/T	T/T	A/T	A/A	<NA>	A/A	<NA>	<NA>	A/A	A/T	<NA>	<NA>	A/T	A/T	A/T	<NA>	<NA>	A/T	<NA>
6.01	55.3321	2.86935e-10	5.03827	6.00991	114.335	2.25983e-11		19:14554927	ENSBTAG00000014610	19	14554927	G/G	<NA>	G/G	<NA>	G/G	G/G	G/G	<NA>	<NA>	<NA>	<NA>	G/G	T/G	G/G	T/G	T/T	T/G	G/G	T/G	T/G	G/G	T/G	T/T	G/G	T/T	<NA>	<NA>	T/T	T/G	<NA>	<NA>	T/G	T/G	T/G	<NA>	<NA>	T/G	<NA>
6.48446	62.17	1.81137e-10	3.82471	6.48363	123.097	2.35188e-11		19:14554403	ENSBTAG00000026320	19	14554403	G/G	<NA>	G/G	<NA>	G/G	G/G	<NA>	<NA>	<NA>	<NA>	<NA>	G/G	A/G	G/G	A/G	A/A	A/G	G/G	A/G	A/G	G/G	A/G	A/A	G/G	A/A	<NA>	<NA>	A/A	A/G	<NA>	<NA>	A/G	A/G	<NA>	<NA>	<NA>	A/G	<NA>
5.88687	68.2106	2.46662e-10	3.5957	5.88662	137.228	2.41331e-11		19:14551828	ENSBTAG00000032427	19	14551828	T/T	<NA>	T/T	<NA>	<NA>	T/T	<NA>	<NA>	<NA>	<NA>	<NA>	<NA>	A/T	T/T	A/T	A/A	A/T	T/T	A/T	A/T	T/T	A/T	A/A	<NA>	A/A	<NA>	<NA>	A/A	A/T	<NA>	<NA>	A/T	A/T	A/T	<NA>	<NA>	A/T	<NA>
9.09196	69.3404	1.78253e-10	-1.67318	9.09197	134.661	2.49144e-11		19:14551828	ENSBTAG00000019684	19	14551828	T/T	<NA>	T/T	<NA>	<NA>	T/T	<NA>	<NA>	<NA>	<NA>	<NA>	<NA>	A/T	T/T	A/T	A/A	A/T	T/T	A/T	A/T	T/T	A/T	A/A	<NA>	A/A	<NA>	<NA>	A/A	A/T	<NA>	<NA>	A/T	A/T	A/T	<NA>	<NA>	A/T	<NA>
10.0858	58.2617	1.63589e-10	4.2119	10.0858	113.261	2.51405e-11		19:14554927	ENSBTAG00000026327	19	14554927	G/G	<NA>	G/G	<NA>	G/G	G/G	G/G	<NA>	<NA>	<NA>	<NA>	G/G	T/G	G/G	T/G	T/T	T/G	G/G	T/G	T/G	G/G	T/G	T/T	G/G	T/T	<NA>	<NA>	T/T	T/G	<NA>	<NA>	T/G	T/G	T/G	<NA>	<NA>	T/G	<NA>
9.35161	68.6321	2.32286e-10	4.38979	9.35158	136.644	2.52027e-11		19:14551828	ENSBTAG00000011190	19	14551828	T/T	<NA>	T/T	<NA>	<NA>	T/T	<NA>	<NA>	<NA>	<NA>	<NA>	<NA>	A/T	T/T	A/T	A/A	A/T	T/T	A/T	A/T	T/T	A/T	A/A	<NA>	A/A	<NA>	<NA>	A/A	A/T	<NA>	<NA>	A/T	A/T	A/T	<NA>	<NA>	A/T	<NA>
8.56287	64.9945	1.13549e-10	4.54215	8.56264	122.226	2.53943e-11		19:14554403	ENSBTAG00000008154	19	14554403	G/G	<NA>	G/G	<NA>	G/G	G/G	<NA>	<NA>	<NA>	<NA>	<NA>	G/G	A/G	G/G	A/G	A/A	A/G	G/G	A/G	A/G	G/G	A/G	A/A	G/G	A/A	<NA>	<NA>	A/A	A/G	<NA>	<NA>	A/G	A/G	<NA>	<NA>	<NA>	A/G	<NA>
7.94672	60.2145	2.52914e-10	2.67243	7.94648	121.821	2.63194e-11		19:14554403	ENSBTAG00000017306	19	14554403	G/G	<NA>	G/G	<NA>	G/G	G/G	<NA>	<NA>	<NA>	<NA>	<NA>	G/G	A/G	G/G	A/G	A/A	A/G	G/G	A/G	A/G	G/G	A/G	A/A	G/G	A/A	<NA>	<NA>	A/A	A/G	<NA>	<NA>	A/G	A/G	<NA>	<NA>	<NA>	A/G	<NA>
5.99424	67.3191	2.38608e-10	2.419	5.99408	133.63	2.6956e-11		19:14551828	ENSBTAG00000003341	19	14551828	T/T	<NA>	T/T	<NA>	<NA>	T/T	<NA>	<NA>	<NA>	<NA>	<NA>	<NA>	A/T	T/T	A/T	A/A	A/T	T/T	A/T	A/T	T/T	A/T	A/A	<NA>	A/A	<NA>	<NA>	A/A	A/T	<NA>	<NA>	A/T	A/T	A/T	<NA>	<NA>	A/T	<NA>
5.85165	54.3328	3.49466e-10	3.57146	5.85156	112.421	2.73408e-11		19:14554927	ENSBTAG00000002774	19	14554927	G/G	<NA>	G/G	<NA>	G/G	G/G	G/G	<NA>	<NA>	<NA>	<NA>	G/G	T/G	G/G	T/G	T/T	T/G	G/G	T/G	T/G	G/G	T/G	T/T	G/G	T/T	<NA>	<NA>	T/T	T/G	<NA>	<NA>	T/G	T/G	T/G	<NA>	<NA>	T/G	<NA>
5.56979	68.2475	2.45367e-10	3.22202	5.56953	135.413	2.76307e-11		19:14551828	ENSBTAG00000011588	19	14551828	T/T	<NA>	T/T	<NA>	<NA>	T/T	<NA>	<NA>	<NA>	<NA>	<NA>	<NA>	A/T	T/T	A/T	A/A	A/T	T/T	A/T	A/T	T/T	A/T	A/A	<NA>	A/A	<NA>	<NA>	A/A	A/T	<NA>	<NA>	A/T	A/T	A/T	<NA>	<NA>	A/T	<NA>
8.61804	58.7485	3.26759e-10	5.58597	8.61781	120.88	2.86149e-11		19:14554403	ENSBTAG00000046248	19	14554403	G/G	<NA>	G/G	<NA>	G/G	G/G	<NA>	<NA>	<NA>	<NA>	<NA>	G/G	A/G	G/G	A/G	A/A	A/G	G/G	A/G	A/G	G/G	A/G	A/A	G/G	A/A	<NA>	<NA>	A/A	A/G	<NA>	<NA>	A/G	A/G	<NA>	<NA>	<NA>	A/G	<NA>
7.0152	54.3082	3.51182e-10	4.61309	7.01515	111.917	2.87589e-11		19:14554927	ENSBTAG00000019771	19	14554927	G/G	<NA>	G/G	<NA>	G/G	G/G	G/G	<NA>	<NA>	<NA>	<NA>	G/G	T/G	G/G	T/G	T/T	T/G	G/G	T/G	T/G	G/G	T/G	T/T	G/G	T/T	<NA>	<NA>	T/T	T/G	<NA>	<NA>	T/G	T/G	T/G	<NA>	<NA>	T/G	<NA>
7.10948	53.9795	3.74958e-10	2.76882	7.10944	111.816	2.90505e-11		19:14554927	ENSBTAG00000012102	19	14554927	G/G	<NA>	G/G	<NA>	G/G	G/G	G/G	<NA>	<NA>	<NA>	<NA>	G/G	T/G	G/G	T/G	T/T	T/G	G/G	T/G	T/G	G/G	T/G	T/T	G/G	T/T	<NA>	<NA>	T/T	T/G	<NA>	<NA>	T/G	T/G	T/G	<NA>	<NA>	T/G	<NA>
7.15111	62.7058	1.65558e-10	4.73431	7.15052	120.551	2.94675e-11		19:14554403	ENSBTAG00000015272	19	14554403	G/G	<NA>	G/G	<NA>	G/G	G/G	<NA>	<NA>	<NA>	<NA>	<NA>	G/G	A/G	G/G	A/G	A/A	A/G	G/G	A/G	A/G	G/G	A/G	A/A	G/G	A/A	<NA>	<NA>	A/A	A/G	<NA>	<NA>	A/G	A/G	<NA>	<NA>	<NA>	A/G	<NA>
7.13212	74.372	9.19172e-11	-2.64345	7.13217	132.98	3.05345e-11		19:14551828	ENSBTAG00000031950	19	14551828	T/T	<NA>	T/T	<NA>	<NA>	T/T	<NA>	<NA>	<NA>	<NA>	<NA>	<NA>	A/T	T/T	A/T	A/A	A/T	T/T	A/T	A/T	T/T	A/T	A/A	<NA>	A/A	<NA>	<NA>	A/A	A/T	<NA>	<NA>	A/T	A/T	A/T	<NA>	<NA>	A/T	<NA>
9.38107	58.9108	3.17542e-10	4.46353	9.38094	119.992	3.09798e-11		19:14554403	ENSBTAG00000006487	19	14554403	G/G	<NA>	G/G	<NA>	G/G	G/G	<NA>	<NA>	<NA>	<NA>	<NA>	G/G	A/G	G/G	A/G	A/A	A/G	G/G	A/G	A/G	G/G	A/G	A/A	G/G	A/A	<NA>	<NA>	A/A	A/G	<NA>	<NA>	A/G	A/G	<NA>	<NA>	<NA>	A/G	<NA>
7.90323	57.8893	1.75476e-10	4.22294	7.9032	110.955	3.16893e-11		19:14554927	ENSBTAG00000051907	19	14554927	G/G	<NA>	G/G	<NA>	G/G	G/G	G/G	<NA>	<NA>	<NA>	<NA>	G/G	T/G	G/G	T/G	T/T	T/G	G/G	T/G	T/G	G/G	T/G	T/T	G/G	T/T	<NA>	<NA>	T/T	T/G	<NA>	<NA>	T/G	T/G	T/G	<NA>	<NA>	T/G	<NA>
5.70981	65.0005	3.36531e-10	2.34381	5.70962	131.399	3.20217e-11		19:14551828	ENSBTAG00000014769	19	14551828	T/T	<NA>	T/T	<NA>	<NA>	T/T	<NA>	<NA>	<NA>	<NA>	<NA>	<NA>	A/T	T/T	A/T	A/A	A/T	T/T	A/T	A/T	T/T	A/T	A/A	<NA>	A/A	<NA>	<NA>	A/A	A/T	<NA>	<NA>	A/T	A/T	A/T	<NA>	<NA>	A/T	<NA>
4.719	83.0871	2.92104e-11	3.42151	4.71852	132.031	3.33632e-11		19:14551828	ENSBTAG00000003981	19	14551828	T/T	<NA>	T/T	<NA>	<NA>	T/T	<NA>	<NA>	<NA>	<NA>	<NA>	<NA>	A/T	T/T	A/T	A/A	A/T	T/T	A/T	A/T	T/T	A/T	A/A	<NA>	A/A	<NA>	<NA>	A/A	A/T	<NA>	<NA>	A/T	A/T	A/T	<NA>	<NA>	A/T	<NA>
6.19022	60.6442	2.34851e-10	3.50534	6.18927	118.926	3.40981e-11		19:14554403	ENSBTAG00000009841	19	14554403	G/G	<NA>	G/G	<NA>	G/G	G/G	<NA>	<NA>	<NA>	<NA>	<NA>	G/G	A/G	G/G	A/G	A/A	A/G	G/G	A/G	A/G	G/G	A/G	A/A	G/G	A/A	<NA>	<NA>	A/A	A/G	<NA>	<NA>	A/G	A/G	<NA>	<NA>	<NA>	A/G	<NA>
7.56218	58.8027	1.47837e-10	3.71906	7.56215	109.997	3.49293e-11		19:14554927	ENSBTAG00000003160	19	14554927	G/G	<NA>	G/G	<NA>	G/G	G/G	G/G	<NA>	<NA>	<NA>	<NA>	G/G	T/G	G/G	T/G	T/T	T/G	G/G	T/G	T/G	G/G	T/G	T/T	G/G	T/T	<NA>	<NA>	T/T	T/G	<NA>	<NA>	T/G	T/G	T/G	<NA>	<NA>	T/G	<NA>
8.15471	74.7893	8.40976e-11	-1.53992	8.15473	129.958	3.58378e-11		19:14551828	ENSBTAG00000004571	19	14551828	T/T	<NA>	T/T	<NA>	<NA>	T/T	<NA>	<NA>	<NA>	<NA>	<NA>	<NA>	A/T	T/T	A/T	A/A	A/T	T/T	A/T	A/T	T/T	A/T	A/A	<NA>	A/A	<NA>	<NA>	A/A	A/T	<NA>	<NA>	A/T	A/T	A/T	<NA>	<NA>	A/T	<NA>
8.99622	69.2043	1.81744e-10	-1.49191	8.99623	129.877	3.60673e-11		19:14551828	ENSBTAG00000020026	19	14551828	T/T	<NA>	T/T	<NA>	<NA>	T/T	<NA>	<NA>	<NA>	<NA>	<NA>	<NA>	A/T	T/T	A/T	A/A	A/T	T/T	A/T	A/T	T/T	A/T	A/A	<NA>	A/A	<NA>	<NA>	A/A	A/T	<NA>	<NA>	A/T	A/T	A/T	<NA>	<NA>	A/T	<NA>
6.19892	52.8341	4.72297e-10	3.27465	6.19885	109.549	3.65633e-11		19:14554927	ENSBTAG00000011292	19	14554927	G/G	<NA>	G/G	<NA>	G/G	G/G	G/G	<NA>	<NA>	<NA>	<NA>	G/G	T/G	G/G	T/G	T/T	T/G	G/G	T/G	T/G	G/G	T/G	T/T	G/G	T/T	<NA>	<NA>	T/T	T/G	<NA>	<NA>	T/G	T/G	T/G	<NA>	<NA>	T/G	<NA>
5.83996	68.0203	2.9329e-11	3.62742	5.83986	109.261	3.76592e-11		19:14554927	ENSBTAG00000012147	19	14554927	G/G	<NA>	G/G	<NA>	G/G	G/G	G/G	<NA>	<NA>	<NA>	<NA>	G/G	T/G	G/G	T/G	T/T	T/G	G/G	T/G	T/G	G/G	T/G	T/T	G/G	T/T	<NA>	<NA>	T/T	T/G	<NA>	<NA>	T/G	T/G	T/G	<NA>	<NA>	T/G	<NA>
5.47933	62.4883	4.94344e-10	2.61976	5.47907	128.775	3.93392e-11		19:14551828	ENSBTAG00000031718	19	14551828	T/T	<NA>	T/T	<NA>	<NA>	T/T	<NA>	<NA>	<NA>	<NA>	<NA>	<NA>	A/T	T/T	A/T	A/A	A/T	T/T	A/T	A/T	T/T	A/T	A/A	<NA>	A/A	<NA>	<NA>	A/A	A/T	<NA>	<NA>	A/T	A/T	A/T	<NA>	<NA>	A/T	<NA>
7.81095	66.565	2.66545e-10	-1.38111	7.81096	128.411	4.04899e-11		19:14551828	ENSBTAG00000009231	19	14551828	T/T	<NA>	T/T	<NA>	<NA>	T/T	<NA>	<NA>	<NA>	<NA>	<NA>	<NA>	A/T	T/T	A/T	A/A	A/T	T/T	A/T	A/T	T/T	A/T	A/A	<NA>	A/A	<NA>	<NA>	A/A	A/T	<NA>	<NA>	A/T	A/T	A/T	<NA>	<NA>	A/T	<NA>
6.72106	53.0169	4.55093e-10	5.11582	6.721	108.483	4.07948e-11		19:14554927	ENSBTAG00000013133	19	14554927	G/G	<NA>	G/G	<NA>	G/G	G/G	G/G	<NA>	<NA>	<NA>	<NA>	G/G	T/G	G/G	T/G	T/T	T/G	G/G	T/G	T/G	G/G	T/G	T/T	G/G	T/T	<NA>	<NA>	T/T	T/G	<NA>	<NA>	T/G	T/G	T/G	<NA>	<NA>	T/G	<NA>
6.99869	57.9896	1.72186e-10	3.32742	6.99864	108.106	4.2412e-11		19:14554927	ENSBTAG00000014775	19	14554927	G/G	<NA>	G/G	<NA>	G/G	G/G	G/G	<NA>	<NA>	<NA>	<NA>	G/G	T/G	G/G	T/G	T/T	T/G	G/G	T/G	T/G	G/G	T/G	T/T	G/G	T/T	<NA>	<NA>	T/T	T/G	<NA>	<NA>	T/G	T/G	T/G	<NA>	<NA>	T/G	<NA>
5.02807	62.2321	7.7969e-11	3.31746	5.02792	107.658	4.44268e-11		19:14554927	ENSBTAG00000003981	19	14554927	G/G	<NA>	G/G	<NA>	G/G	G/G	G/G	<NA>	<NA>	<NA>	<NA>	G/G	T/G	G/G	T/G	T/T	T/G	G/G	T/G	T/G	G/G	T/G	T/T	G/G	T/T	<NA>	<NA>	T/T	T/G	<NA>	<NA>	T/G	T/G	T/G	<NA>	<NA>	T/G	<NA>
8.27692	62.5198	1.70797e-10	4.01082	8.27666	115.578	4.63117e-11		19:14554403	ENSBTAG00000045862	19	14554403	G/G	<NA>	G/G	<NA>	G/G	G/G	<NA>	<NA>	<NA>	<NA>	<NA>	G/G	A/G	G/G	A/G	A/A	A/G	G/G	A/G	A/G	G/G	A/G	A/A	G/G	A/A	<NA>	<NA>	A/A	A/G	<NA>	<NA>	A/G	A/G	<NA>	<NA>	<NA>	A/G	<NA>
6.01401	51.7733	5.77118e-10	2.52885	6.01394	106.481	4.84022e-11		19:14554927	ENSBTAG00000006087	19	14554927	G/G	<NA>	G/G	<NA>	G/G	G/G	G/G	<NA>	<NA>	<NA>	<NA>	G/G	T/G	G/G	T/G	T/T	T/G	G/G	T/G	T/G	G/G	T/G	T/T	G/G	T/T	<NA>	<NA>	T/T	T/G	<NA>	<NA>	T/G	T/G	T/G	<NA>	<NA>	T/G	<NA>
8.20242	60.8322	2.27388e-10	5.3129	8.20213	115.044	4.866e-11		19:14554403	ENSBTAG00000018823	19	14554403	G/G	<NA>	G/G	<NA>	G/G	G/G	<NA>	<NA>	<NA>	<NA>	<NA>	G/G	A/G	G/G	A/G	A/A	A/G	G/G	A/G	A/G	G/G	A/G	A/A	G/G	A/A	<NA>	<NA>	A/A	A/G	<NA>	<NA>	A/G	A/G	<NA>	<NA>	<NA>	A/G	<NA>
5.57729	61.0599	6.18766e-10	2.31626	5.57709	126.038	4.89465e-11		19:14551828	ENSBTAG00000003543	19	14551828	T/T	<NA>	T/T	<NA>	<NA>	T/T	<NA>	<NA>	<NA>	<NA>	<NA>	<NA>	A/T	T/T	A/T	A/A	A/T	T/T	A/T	A/T	T/T	A/T	A/A	<NA>	A/A	<NA>	<NA>	A/A	A/T	<NA>	<NA>	A/T	A/T	A/T	<NA>	<NA>	A/T	<NA>
9.31297	69.6076	1.71606e-10	-2.03952	9.31298	125.955	4.92775e-11		19:14551828	ENSBTAG00000007974	19	14551828	T/T	<NA>	T/T	<NA>	<NA>	T/T	<NA>	<NA>	<NA>	<NA>	<NA>	<NA>	A/T	T/T	A/T	A/A	A/T	T/T	A/T	A/T	T/T	A/T	A/A	<NA>	A/A	<NA>	<NA>	A/A	A/T	<NA>	<NA>	A/T	A/T	A/T	<NA>	<NA>	A/T	<NA>
5.72532	64.0924	4.51306e-10	3.89417	5.72502	127.806	4.95764e-11		19:14551828	ENSBTAG00000013440	19	14551828	T/T	<NA>	T/T	<NA>	<NA>	T/T	<NA>	<NA>	<NA>	<NA>	<NA>	<NA>	A/T	T/T	A/T	A/A	A/T	T/T	A/T	A/T	T/T	A/T	A/A	<NA>	A/A	<NA>	<NA>	A/A	A/T	<NA>	<NA>	A/T	A/T	A/T	<NA>	<NA>	A/T	<NA>
7.90269	74.8286	9.94632e-11	-2.98274	7.90273	127.283	5.16665e-11		19:14551828	ENSBTAG00000052123	19	14551828	T/T	<NA>	T/T	<NA>	<NA>	T/T	<NA>	<NA>	<NA>	<NA>	<NA>	<NA>	A/T	T/T	A/T	A/A	A/T	T/T	A/T	A/T	T/T	A/T	A/A	<NA>	A/A	<NA>	<NA>	A/A	A/T	<NA>	<NA>	A/T	A/T	A/T	<NA>	<NA>	A/T	<NA>
6.26708	66.1135	3.34168e-10	3.9841	6.26686	125.348	6.02703e-11		19:14551828	ENSBTAG00000012232	19	14551828	T/T	<NA>	T/T	<NA>	<NA>	T/T	<NA>	<NA>	<NA>	<NA>	<NA>	<NA>	A/T	T/T	A/T	A/A	A/T	T/T	A/T	A/T	T/T	A/T	A/A	<NA>	A/A	<NA>	<NA>	A/A	A/T	<NA>	<NA>	A/T	A/T	A/T	<NA>	<NA>	A/T	<NA>
5.62674	61.4757	6.74113e-10	3.55807	5.62644	125.142	6.12698e-11		19:14551828	ENSBTAG00000030503	19	14551828	T/T	<NA>	T/T	<NA>	<NA>	T/T	<NA>	<NA>	<NA>	<NA>	<NA>	<NA>	A/T	T/T	A/T	A/A	A/T	T/T	A/T	A/T	T/T	A/T	A/A	<NA>	A/A	<NA>	<NA>	A/A	A/T	<NA>	<NA>	A/T	A/T	A/T	<NA>	<NA>	A/T	<NA>
8.71631	62.8018	4.70848e-10	-1.77922	8.71632	123.114	6.20938e-11		19:14551828	ENSBTAG00000007299	19	14551828	T/T	<NA>	T/T	<NA>	<NA>	T/T	<NA>	<NA>	<NA>	<NA>	<NA>	<NA>	A/T	T/T	A/T	A/A	A/T	T/T	A/T	A/T	T/T	A/T	A/A	<NA>	A/A	<NA>	<NA>	A/A	A/T	<NA>	<NA>	A/T	A/T	A/T	<NA>	<NA>	A/T	<NA>
6.45056	56.8722	2.12928e-10	5.08312	6.45049	104.46	6.21537e-11		19:14554927	ENSBTAG00000000810	19	14554927	G/G	<NA>	G/G	<NA>	G/G	G/G	G/G	<NA>	<NA>	<NA>	<NA>	G/G	T/G	G/G	T/G	T/T	T/G	G/G	T/G	T/G	G/G	T/G	T/T	G/G	T/T	<NA>	<NA>	T/T	T/G	<NA>	<NA>	T/G	T/G	T/G	<NA>	<NA>	T/G	<NA>
5.94655	54.9685	6.48623e-10	5.01076	5.94528	112.404	6.23239e-11		19:14554403	ENSBTAG00000014610	19	14554403	G/G	<NA>	G/G	<NA>	G/G	G/G	<NA>	<NA>	<NA>	<NA>	<NA>	G/G	A/G	G/G	A/G	A/A	A/G	G/G	A/G	A/G	G/G	A/G	A/A	G/G	A/A	<NA>	<NA>	A/A	A/G	<NA>	<NA>	A/G	A/G	<NA>	<NA>	<NA>	A/G	<NA>
6.3942	63.0252	5.30643e-10	3.90667	6.39402	124.438	6.48422e-11		19:14551828	ENSBTAG00000003759	19	14551828	T/T	<NA>	T/T	<NA>	<NA>	T/T	<NA>	<NA>	<NA>	<NA>	<NA>	<NA>	A/T	T/T	A/T	A/A	A/T	T/T	A/T	A/T	T/T	A/T	A/A	<NA>	A/A	<NA>	<NA>	A/A	A/T	<NA>	<NA>	A/T	A/T	A/T	<NA>	<NA>	A/T	<NA>
7.21384	58.6098	9.19026e-10	-1.46309	7.21387	122.356	6.60935e-11		19:14551828	ENSBTAG00000031335	19	14551828	T/T	<NA>	T/T	<NA>	<NA>	T/T	<NA>	<NA>	<NA>	<NA>	<NA>	<NA>	A/T	T/T	A/T	A/A	A/T	T/T	A/T	A/T	T/T	A/T	A/A	<NA>	A/A	<NA>	<NA>	A/A	A/T	<NA>	<NA>	A/T	A/T	A/T	<NA>	<NA>	A/T	<NA>
5.33899	54.3635	7.26428e-10	2.96105	5.33762	111.526	6.75667e-11		19:14554403	ENSBTAG00000039153	19	14554403	G/G	<NA>	G/G	<NA>	G/G	G/G	<NA>	<NA>	<NA>	<NA>	<NA>	G/G	A/G	G/G	A/G	A/A	A/G	G/G	A/G	A/G	G/G	A/G	A/A	G/G	A/A	<NA>	<NA>	A/A	A/G	<NA>	<NA>	A/G	A/G	<NA>	<NA>	<NA>	A/G	<NA>
5.83731	67.008	2.49727e-10	-2.28607	5.83744	122.036	6.78712e-11		19:14551828	ENSBTAG00000027843	19	14551828	T/T	<NA>	T/T	<NA>	<NA>	T/T	<NA>	<NA>	<NA>	<NA>	<NA>	<NA>	A/T	T/T	A/T	A/A	A/T	T/T	A/T	A/T	T/T	A/T	A/A	<NA>	A/A	<NA>	<NA>	A/A	A/T	<NA>	<NA>	A/T	A/T	A/T	<NA>	<NA>	A/T	<NA>
7.7233	51.1053	6.74262e-10	6.74588	7.72326	103.419	6.94546e-11		19:14554927	ENSBTAG00000018238	19	14554927	G/G	<NA>	G/G	<NA>	G/G	G/G	G/G	<NA>	<NA>	<NA>	<NA>	G/G	T/G	G/G	T/G	T/T	T/G	G/G	T/G	T/G	G/G	T/G	T/T	G/G	T/T	<NA>	<NA>	T/T	T/G	<NA>	<NA>	T/G	T/G	T/G	<NA>	<NA>	T/G	<NA>
7.78579	62.4817	4.94854e-10	-2.02882	7.78582	121.402	7.15338e-11		19:14551828	ENSBTAG00000017832	19	14551828	T/T	<NA>	T/T	<NA>	<NA>	T/T	<NA>	<NA>	<NA>	<NA>	<NA>	<NA>	A/T	T/T	A/T	A/A	A/T	T/T	A/T	A/T	T/T	A/T	A/A	<NA>	A/A	<NA>	<NA>	A/A	A/T	<NA>	<NA>	A/T	A/T	A/T	<NA>	<NA>	A/T	<NA>
6.62698	65.6536	3.57569e-10	2.70227	6.62685	122.99	7.29079e-11		19:14551828	ENSBTAG00000005676	19	14551828	T/T	<NA>	T/T	<NA>	<NA>	T/T	<NA>	<NA>	<NA>	<NA>	<NA>	<NA>	A/T	T/T	A/T	A/A	A/T	T/T	A/T	A/T	T/T	A/T	A/A	<NA>	A/A	<NA>	<NA>	A/A	A/T	<NA>	<NA>	A/T	A/T	A/T	<NA>	<NA>	A/T	<NA>
6.93492	56.1126	5.24988e-10	4.57123	6.93426	110.609	7.39469e-11		19:14554403	ENSBTAG00000019771	19	14554403	G/G	<NA>	G/G	<NA>	G/G	G/G	<NA>	<NA>	<NA>	<NA>	<NA>	G/G	A/G	G/G	A/G	A/A	A/G	G/G	A/G	A/G	G/G	A/G	A/A	G/G	A/A	<NA>	<NA>	A/A	A/G	<NA>	<NA>	A/G	A/G	<NA>	<NA>	<NA>	A/G	<NA>
5.11057	63.1157	5.23358e-10	4.00675	5.11015	122.636	7.50403e-11		19:14551828	ENSBTAG00000000857	19	14551828	T/T	<NA>	T/T	<NA>	<NA>	T/T	<NA>	<NA>	<NA>	<NA>	<NA>	<NA>	A/T	T/T	A/T	A/A	A/T	T/T	A/T	A/T	T/T	A/T	A/A	<NA>	A/A	<NA>	<NA>	A/A	A/T	<NA>	<NA>	A/T	A/T	A/T	<NA>	<NA>	A/T	<NA>
5.93941	50.3403	7.91706e-10	3.45707	5.93932	102.695	7.50735e-11		19:14554927	ENSBTAG00000030503	19	14554927	G/G	<NA>	G/G	<NA>	G/G	G/G	G/G	<NA>	<NA>	<NA>	<NA>	G/G	T/G	G/G	T/G	T/T	T/G	G/G	T/G	T/G	G/G	T/G	T/T	G/G	T/T	<NA>	<NA>	T/T	T/G	<NA>	<NA>	T/G	T/G	T/G	<NA>	<NA>	T/G	<NA>
5.10139	59.7522	7.62944e-10	2.51732	5.1011	120.637	7.6245e-11		19:14551828	ENSBTAG00000046746	19	14551828	T/T	<NA>	T/T	<NA>	<NA>	T/T	<NA>	<NA>	<NA>	<NA>	<NA>	<NA>	A/T	T/T	A/T	A/A	A/T	T/T	A/T	A/T	T/T	A/T	A/A	<NA>	A/A	<NA>	<NA>	A/A	A/T	<NA>	<NA>	A/T	A/T	A/T	<NA>	<NA>	A/T	<NA>
6.18065	53.5084	8.54069e-10	3.28121	6.17973	110.204	7.68827e-11		19:14554403	ENSBTAG00000011292	19	14554403	G/G	<NA>	G/G	<NA>	G/G	G/G	<NA>	<NA>	<NA>	<NA>	<NA>	G/G	A/G	G/G	A/G	A/A	A/G	G/G	A/G	A/G	G/G	A/G	A/A	G/G	A/A	<NA>	<NA>	A/A	A/G	<NA>	<NA>	A/G	A/G	<NA>	<NA>	<NA>	A/G	<NA>
8.47454	54.3061	7.34318e-10	4.71486	8.4743	110.125	7.74699e-11		19:14554403	ENSBTAG00000023343	19	14554403	G/G	<NA>	G/G	<NA>	G/G	G/G	<NA>	<NA>	<NA>	<NA>	<NA>	G/G	A/G	G/G	A/G	A/A	A/G	G/G	A/G	A/G	G/G	A/G	A/A	G/G	A/A	<NA>	<NA>	A/A	A/G	<NA>	<NA>	A/G	A/G	<NA>	<NA>	<NA>	A/G	<NA>
4.99671	53.0951	4.26674e-10	2.91182	4.99658	101.93	7.83429e-11		19:14554927	ENSBTAG00000004194	19	14554927	G/G	<NA>	G/G	<NA>	G/G	G/G	G/G	<NA>	<NA>	<NA>	<NA>	G/G	T/G	G/G	T/G	T/T	T/G	G/G	T/G	T/G	G/G	T/G	T/T	G/G	T/T	<NA>	<NA>	T/T	T/G	<NA>	<NA>	T/G	T/G	T/G	<NA>	<NA>	T/G	<NA>
6.71588	56.2761	5.095e-10	2.8207	6.71528	109.853	7.95223e-11		19:14554403	ENSBTAG00000011400	19	14554403	G/G	<NA>	G/G	<NA>	G/G	G/G	<NA>	<NA>	<NA>	<NA>	<NA>	G/G	A/G	G/G	A/G	A/A	A/G	G/G	A/G	A/G	G/G	A/G	A/A	G/G	A/A	<NA>	<NA>	A/A	A/G	<NA>	<NA>	A/G	A/G	<NA>	<NA>	<NA>	A/G	<NA>
4.76996	51.4763	6.24165e-10	3.85821	4.76978	102.062	8.03885e-11		19:14554927	ENSBTAG00000012289	19	14554927	G/G	<NA>	G/G	<NA>	G/G	G/G	G/G	<NA>	<NA>	<NA>	<NA>	G/G	T/G	G/G	T/G	T/T	T/G	G/G	T/G	T/G	G/G	T/G	T/T	G/G	T/T	<NA>	<NA>	T/T	T/G	<NA>	<NA>	T/G	T/G	T/G	<NA>	<NA>	T/G	<NA>
9.6584	50.6142	7.47312e-10	4.22955	9.6584	101.981	8.10914e-11		19:14554927	ENSBTAG00000011190	19	14554927	G/G	<NA>	G/G	<NA>	G/G	G/G	G/G	<NA>	<NA>	<NA>	<NA>	G/G	T/G	G/G	T/G	T/T	T/G	G/G	T/G	T/G	G/G	T/G	T/T	G/G	T/T	<NA>	<NA>	T/T	T/G	<NA>	<NA>	T/G	T/G	T/G	<NA>	<NA>	T/G	<NA>
7.57085	49.6097	9.246e-10	2.96985	7.57082	101.87	8.20754e-11		19:14554927	ENSBTAG00000014643	19	14554927	G/G	<NA>	G/G	<NA>	G/G	G/G	G/G	<NA>	<NA>	<NA>	<NA>	G/G	T/G	G/G	T/G	T/T	T/G	G/G	T/G	T/G	G/G	T/G	T/T	G/G	T/T	<NA>	<NA>	T/T	T/G	<NA>	<NA>	T/G	T/G	T/G	<NA>	<NA>	T/G	<NA>
7.95995	58.4254	9.47326e-10	-1.32727	7.95997	119.698	8.24905e-11		19:14551828	ENSBTAG00000001518	19	14551828	T/T	<NA>	T/T	<NA>	<NA>	T/T	<NA>	<NA>	<NA>	<NA>	<NA>	<NA>	A/T	T/T	A/T	A/A	A/T	T/T	A/T	A/T	T/T	A/T	A/A	<NA>	A/A	<NA>	<NA>	A/A	A/T	<NA>	<NA>	A/T	A/T	A/T	<NA>	<NA>	A/T	<NA>
8.85028	52.6416	9.65667e-10	2.08701	8.85016	108.799	8.2809e-11		19:14554403	ENSBTAG00000030209	19	14554403	G/G	<NA>	G/G	<NA>	G/G	G/G	<NA>	<NA>	<NA>	<NA>	<NA>	G/G	A/G	G/G	A/G	A/A	A/G	G/G	A/G	A/G	G/G	A/G	A/A	G/G	A/A	<NA>	<NA>	A/A	A/G	<NA>	<NA>	A/G	A/G	<NA>	<NA>	<NA>	A/G	<NA>
8.74552	56.942	2.10101e-10	3.09266	8.74551	101.296	8.73512e-11		19:14554927	ENSBTAG00000018912	19	14554927	G/G	<NA>	G/G	<NA>	G/G	G/G	G/G	<NA>	<NA>	<NA>	<NA>	G/G	T/G	G/G	T/G	T/T	T/G	G/G	T/G	T/G	G/G	T/G	T/T	G/G	T/T	<NA>	<NA>	T/T	T/G	<NA>	<NA>	T/G	T/G	T/G	<NA>	<NA>	T/G	<NA>
6.0145	50.2467	8.07534e-10	3.7454	6.01441	100.99	9.03157e-11		19:14554927	ENSBTAG00000013440	19	14554927	G/G	<NA>	G/G	<NA>	G/G	G/G	G/G	<NA>	<NA>	<NA>	<NA>	G/G	T/G	G/G	T/G	T/T	T/G	G/G	T/G	T/G	G/G	T/G	T/T	G/G	T/T	<NA>	<NA>	T/T	T/G	<NA>	<NA>	T/G	T/G	T/G	<NA>	<NA>	T/G	<NA>
8.9172	57.3496	1.13252e-09	-1.4589	8.91721	118.608	9.04525e-11		19:14551828	ENSBTAG00000020518	19	14551828	T/T	<NA>	T/T	<NA>	<NA>	T/T	<NA>	<NA>	<NA>	<NA>	<NA>	<NA>	A/T	T/T	A/T	A/A	A/T	T/T	A/T	A/T	T/T	A/T	A/A	<NA>	A/A	<NA>	<NA>	A/A	A/T	<NA>	<NA>	A/T	A/T	A/T	<NA>	<NA>	A/T	<NA>
6.72419	61.4258	6.79377e-10	4.01333	6.72403	119.495	9.72389e-11		19:14551828	ENSBTAG00000021144	19	14551828	T/T	<NA>	T/T	<NA>	<NA>	T/T	<NA>	<NA>	<NA>	<NA>	<NA>	<NA>	A/T	T/T	A/T	A/A	A/T	T/T	A/T	A/T	T/T	A/T	A/A	<NA>	A/A	<NA>	<NA>	A/A	A/T	<NA>	<NA>	A/T	A/T	A/T	<NA>	<NA>	A/T	<NA>
5.02468	58.2895	9.68803e-10	1.9654	5.02447	117.676	9.7914e-11		19:14551828	ENSBTAG00000011311	19	14551828	T/T	<NA>	T/T	<NA>	<NA>	T/T	<NA>	<NA>	<NA>	<NA>	<NA>	<NA>	A/T	T/T	A/T	A/A	A/T	T/T	A/T	A/T	T/T	A/T	A/A	<NA>	A/A	<NA>	<NA>	A/A	A/T	<NA>	<NA>	A/T	A/T	A/T	<NA>	<NA>	A/T	<NA>
5.81578	52.4308	1.0505e-09	3.56021	5.81465	107.207	1.029e-10		19:14554403	ENSBTAG00000002774	19	14554403	G/G	<NA>	G/G	<NA>	G/G	G/G	<NA>	<NA>	<NA>	<NA>	<NA>	G/G	A/G	G/G	A/G	A/A	A/G	G/G	A/G	A/G	G/G	A/G	A/A	G/G	A/A	<NA>	<NA>	A/A	A/G	<NA>	<NA>	A/G	A/G	<NA>	<NA>	<NA>	A/G	<NA>
5.96496	56.9295	1.40255e-09	3.48083	5.96474	118.557	1.0518e-10		19:14551828	ENSBTAG00000020311	19	14551828	T/T	<NA>	T/T	<NA>	<NA>	T/T	<NA>	<NA>	<NA>	<NA>	<NA>	<NA>	A/T	T/T	A/T	A/A	A/T	T/T	A/T	A/T	T/T	A/T	A/A	<NA>	A/A	<NA>	<NA>	A/A	A/T	<NA>	<NA>	A/T	A/T	A/T	<NA>	<NA>	A/T	<NA>
6.92823	48.2298	1.24565e-09	2.35129	6.92819	99.4698	1.0673e-10		19:14554927	ENSBTAG00000004625	19	14554927	G/G	<NA>	G/G	<NA>	G/G	G/G	G/G	<NA>	<NA>	<NA>	<NA>	G/G	T/G	G/G	T/G	T/T	T/G	G/G	T/G	T/G	G/G	T/G	T/T	G/G	T/T	<NA>	<NA>	T/T	T/G	<NA>	<NA>	T/G	T/G	T/G	<NA>	<NA>	T/G	<NA>
5.5246	56.4508	2.30885e-10	3.61888	5.52448	99.3048	1.08694e-10		19:14554927	ENSBTAG00000007187	19	14554927	G/G	<NA>	G/G	<NA>	G/G	G/G	G/G	<NA>	<NA>	<NA>	<NA>	G/G	T/G	G/G	T/G	T/T	T/G	G/G	T/G	T/G	G/G	T/G	T/T	G/G	T/T	<NA>	<NA>	T/T	T/G	<NA>	<NA>	T/G	T/G	T/G	<NA>	<NA>	T/G	<NA>
8.98788	54.1496	1.23819e-09	4.3477	8.98788	111.292	1.09227e-10		19:14553701	ENSBTAG00000006487	19	14553701	A/A	<NA>	A/A	<NA>	<NA>	A/A	A/A	<NA>	<NA>	<NA>	<NA>	<NA>	G/A	A/A	G/A	G/G	G/A	A/A	G/A	G/A	<NA>	G/A	G/G	A/A	G/G	<NA>	<NA>	G/G	G/A	<NA>	<NA>	G/A	G/A	G/A	<NA>	<NA>	G/A	<NA>
8.22063	53.5922	1.37078e-09	5.48907	8.22063	111.245	1.09699e-10		19:14553701	ENSBTAG00000046248	19	14553701	A/A	<NA>	A/A	<NA>	<NA>	A/A	A/A	<NA>	<NA>	<NA>	<NA>	<NA>	G/A	A/A	G/A	G/G	G/A	A/A	G/A	G/A	<NA>	G/A	G/G	A/A	G/G	<NA>	<NA>	G/G	G/A	<NA>	<NA>	G/A	G/A	G/A	<NA>	<NA>	G/A	<NA>
5.41933	55.6766	1.50343e-09	1.96182	5.41913	116.246	1.10695e-10		19:14551828	ENSBTAG00000006268	19	14551828	T/T	<NA>	T/T	<NA>	<NA>	T/T	<NA>	<NA>	<NA>	<NA>	<NA>	<NA>	A/T	T/T	A/T	A/A	A/T	T/T	A/T	A/T	T/T	A/T	A/A	<NA>	A/A	<NA>	<NA>	A/A	A/T	<NA>	<NA>	A/T	A/T	A/T	<NA>	<NA>	A/T	<NA>
7.68067	50.3593	7.88542e-10	2.33069	7.68065	99.13	1.10818e-10		19:14554927	ENSBTAG00000021192	19	14554927	G/G	<NA>	G/G	<NA>	G/G	G/G	G/G	<NA>	<NA>	<NA>	<NA>	G/G	T/G	G/G	T/G	T/T	T/G	G/G	T/G	T/G	G/G	T/G	T/T	G/G	T/T	<NA>	<NA>	T/T	T/G	<NA>	<NA>	T/G	T/G	T/G	<NA>	<NA>	T/G	<NA>
6.38349	62.1582	6.0629e-10	4.37186	6.38329	117.814	1.1197e-10		19:14551828	ENSBTAG00000011491	19	14551828	T/T	<NA>	T/T	<NA>	<NA>	T/T	<NA>	<NA>	<NA>	<NA>	<NA>	<NA>	A/T	T/T	A/T	A/A	A/T	T/T	A/T	A/T	T/T	A/T	A/A	<NA>	A/A	<NA>	<NA>	A/A	A/T	<NA>	<NA>	A/T	A/T	A/T	<NA>	<NA>	A/T	<NA>
6.88864	63.1572	4.45672e-10	1.97479	6.88857	116.094	1.12153e-10		19:14551828	ENSBTAG00000011729	19	14551828	T/T	<NA>	T/T	<NA>	<NA>	T/T	<NA>	<NA>	<NA>	<NA>	<NA>	<NA>	A/T	T/T	A/T	A/A	A/T	T/T	A/T	A/T	T/T	A/T	A/A	<NA>	A/A	<NA>	<NA>	A/A	A/T	<NA>	<NA>	A/T	A/T	A/T	<NA>	<NA>	A/T	<NA>
9.11683	71.8069	1.261e-10	-1.66366	9.11684	116.058	1.12505e-10		19:14551828	ENSBTAG00000004371	19	14551828	T/T	<NA>	T/T	<NA>	<NA>	T/T	<NA>	<NA>	<NA>	<NA>	<NA>	<NA>	A/T	T/T	A/T	A/A	A/T	T/T	A/T	A/T	T/T	A/T	A/A	<NA>	A/A	<NA>	<NA>	A/A	A/T	<NA>	<NA>	A/T	A/T	A/T	<NA>	<NA>	A/T	<NA>
7.83645	75.8076	7.62994e-11	2.30051	7.83641	117.566	1.14333e-10		19:14551828	ENSBTAG00000031809	19	14551828	T/T	<NA>	T/T	<NA>	<NA>	T/T	<NA>	<NA>	<NA>	<NA>	<NA>	<NA>	A/T	T/T	A/T	A/A	A/T	T/T	A/T	A/T	T/T	A/T	A/A	<NA>	A/A	<NA>	<NA>	A/A	A/T	<NA>	<NA>	A/T	A/T	A/T	<NA>	<NA>	A/T	<NA>
7.01057	54.8102	6.59029e-10	2.2754	7.01011	105.956	1.14982e-10		19:14554403	ENSBTAG00000014583	19	14554403	G/G	<NA>	G/G	<NA>	G/G	G/G	<NA>	<NA>	<NA>	<NA>	<NA>	G/G	A/G	G/G	A/G	A/A	A/G	G/G	A/G	A/G	G/G	A/G	A/A	G/G	A/A	<NA>	<NA>	A/A	A/G	<NA>	<NA>	A/G	A/G	<NA>	<NA>	<NA>	A/G	<NA>
5.47889	59.1073	9.816e-10	3.50876	5.47859	117.422	1.15735e-10		19:14551828	ENSBTAG00000013084	19	14551828	T/T	<NA>	T/T	<NA>	<NA>	T/T	<NA>	<NA>	<NA>	<NA>	<NA>	<NA>	A/T	T/T	A/T	A/A	A/T	T/T	A/T	A/T	T/T	A/T	A/A	<NA>	A/A	<NA>	<NA>	A/A	A/T	<NA>	<NA>	A/T	A/T	A/T	<NA>	<NA>	A/T	<NA>
7.40834	61.0769	7.17517e-10	2.39624	7.40827	117.401	1.15947e-10		19:14551828	ENSBTAG00000021192	19	14551828	T/T	<NA>	T/T	<NA>	<NA>	T/T	<NA>	<NA>	<NA>	<NA>	<NA>	<NA>	A/T	T/T	A/T	A/A	A/T	T/T	A/T	A/T	T/T	A/T	A/A	<NA>	A/A	<NA>	<NA>	A/A	A/T	<NA>	<NA>	A/T	A/T	A/T	<NA>	<NA>	A/T	<NA>
5.24214	56.9517	1.39739e-09	3.22022	5.24183	117.394	1.16017e-10		19:14551828	ENSBTAG00000013697	19	14551828	T/T	<NA>	T/T	<NA>	<NA>	T/T	<NA>	<NA>	<NA>	<NA>	<NA>	<NA>	A/T	T/T	A/T	A/A	A/T	T/T	A/T	A/T	T/T	A/T	A/A	<NA>	A/A	<NA>	<NA>	A/A	A/T	<NA>	<NA>	A/T	A/T	A/T	<NA>	<NA>	A/T	<NA>
5.71142	56.9555	1.33979e-09	2.68778	5.7112	116.689	1.16242e-10		19:14551828	ENSBTAG00000008076	19	14551828	T/T	<NA>	T/T	<NA>	<NA>	T/T	<NA>	<NA>	<NA>	<NA>	<NA>	<NA>	A/T	T/T	A/T	A/A	A/T	T/T	A/T	A/T	T/T	A/T	A/A	<NA>	A/A	<NA>	<NA>	A/A	A/T	<NA>	<NA>	A/T	A/T	A/T	<NA>	<NA>	A/T	<NA>
6.82599	67.157	2.87022e-10	2.86804	6.82587	117.176	1.18172e-10		19:14551828	ENSBTAG00000019067	19	14551828	T/T	<NA>	T/T	<NA>	<NA>	T/T	<NA>	<NA>	<NA>	<NA>	<NA>	<NA>	A/T	T/T	A/T	A/A	A/T	T/T	A/T	A/T	T/T	A/T	A/A	<NA>	A/A	<NA>	<NA>	A/A	A/T	<NA>	<NA>	A/T	A/T	A/T	<NA>	<NA>	A/T	<NA>
9.74941	56.2112	1.37226e-09	-1.60348	9.74942	115.401	1.19088e-10		19:14551828	ENSBTAG00000007895	19	14551828	T/T	<NA>	T/T	<NA>	<NA>	T/T	<NA>	<NA>	<NA>	<NA>	<NA>	<NA>	A/T	T/T	A/T	A/A	A/T	T/T	A/T	A/T	T/T	A/T	A/A	<NA>	A/A	<NA>	<NA>	A/A	A/T	<NA>	<NA>	A/T	A/T	A/T	<NA>	<NA>	A/T	<NA>
5.78309	48.9258	1.10089e-09	-2.97452	5.78313	98.6081	1.20132e-10		19:23080893	ENSBTAG00000016037	19	23080893	G/A	G/A	G/A	G/A	G/G	G/G	G/A	G/A	G/G	G/A	G/A	G/A	<NA>	G/G	<NA>	<NA>	<NA>	G/G	<NA>	A/A	G/A	A/A	A/A	A/A	A/A	<NA>	<NA>	G/A	A/A	<NA>	<NA>	<NA>	A/A	A/A	<NA>	<NA>	A/A	<NA>
5.35184	47.5516	1.4457e-09	3.08892	5.35172	98.2525	1.22173e-10		19:14554927	ENSBTAG00000003052	19	14554927	G/G	<NA>	G/G	<NA>	G/G	G/G	G/G	<NA>	<NA>	<NA>	<NA>	G/G	T/G	G/G	T/G	T/T	T/G	G/G	T/G	T/G	G/G	T/G	T/T	G/G	T/T	<NA>	<NA>	T/T	T/G	<NA>	<NA>	T/G	T/G	T/G	<NA>	<NA>	T/G	<NA>
8.21008	57.0062	7.44771e-10	4.47457	8.21008	109.703	1.26603e-10		19:14553701	ENSBTAG00000008154	19	14553701	A/A	<NA>	A/A	<NA>	<NA>	A/A	A/A	<NA>	<NA>	<NA>	<NA>	<NA>	G/A	A/A	G/A	G/G	G/A	A/A	G/A	G/A	<NA>	G/A	G/G	A/A	G/G	<NA>	<NA>	G/G	G/A	<NA>	<NA>	G/A	G/A	G/A	<NA>	<NA>	G/A	<NA>
6.22993	63.0197	5.31089e-10	2.76766	6.22978	116.315	1.27154e-10		19:14551828	ENSBTAG00000002683	19	14551828	T/T	<NA>	T/T	<NA>	<NA>	T/T	<NA>	<NA>	<NA>	<NA>	<NA>	<NA>	A/T	T/T	A/T	A/A	A/T	T/T	A/T	A/T	T/T	A/T	A/A	<NA>	A/A	<NA>	<NA>	A/A	A/T	<NA>	<NA>	A/T	A/T	A/T	<NA>	<NA>	A/T	<NA>
10.0109	56.1583	5.20607e-10	4.17248	10.0108	105.07	1.27199e-10		19:14554403	ENSBTAG00000026327	19	14554403	G/G	<NA>	G/G	<NA>	G/G	G/G	<NA>	<NA>	<NA>	<NA>	<NA>	G/G	A/G	G/G	A/G	A/A	A/G	G/G	A/G	A/G	G/G	A/G	A/A	G/G	A/A	<NA>	<NA>	A/A	A/G	<NA>	<NA>	A/G	A/G	<NA>	<NA>	<NA>	A/G	<NA>
6.62094	56.2699	8.47307e-10	4.75631	6.62095	109.521	1.28776e-10		19:14553701	ENSBTAG00000054131	19	14553701	A/A	<NA>	A/A	<NA>	<NA>	A/A	A/A	<NA>	<NA>	<NA>	<NA>	<NA>	G/A	A/A	G/A	G/G	G/A	A/A	G/A	G/A	<NA>	G/A	G/G	A/A	G/G	<NA>	<NA>	G/G	G/A	<NA>	<NA>	G/A	G/A	G/A	<NA>	<NA>	G/A	<NA>
7.04138	49.9162	8.66149e-10	5.04014	7.04133	97.6991	1.29972e-10		19:14554927	ENSBTAG00000008355	19	14554927	G/G	<NA>	G/G	<NA>	G/G	G/G	G/G	<NA>	<NA>	<NA>	<NA>	G/G	T/G	G/G	T/G	T/T	T/G	G/G	T/G	T/G	G/G	T/G	T/T	G/G	T/T	<NA>	<NA>	T/T	T/G	<NA>	<NA>	T/G	T/G	T/G	<NA>	<NA>	T/G	<NA>
5.11208	95.8735	6.78167e-12	3.15985	5.11173	115.721	1.33775e-10		19:14551828	ENSBTAG00000015798	19	14551828	T/T	<NA>	T/T	<NA>	<NA>	T/T	<NA>	<NA>	<NA>	<NA>	<NA>	<NA>	A/T	T/T	A/T	A/A	A/T	T/T	A/T	A/T	T/T	A/T	A/A	<NA>	A/A	<NA>	<NA>	A/A	A/T	<NA>	<NA>	A/T	A/T	A/T	<NA>	<NA>	A/T	<NA>
7.77929	48.7175	1.12026e-09	2.82122	7.77926	97.3638	1.34956e-10		19:14554927	ENSBTAG00000002830	19	14554927	G/G	<NA>	G/G	<NA>	G/G	G/G	G/G	<NA>	<NA>	<NA>	<NA>	G/G	T/G	G/G	T/G	T/T	T/G	G/G	T/G	T/G	G/G	T/G	T/T	G/G	T/T	<NA>	<NA>	T/T	T/G	<NA>	<NA>	T/G	T/G	T/G	<NA>	<NA>	T/G	<NA>
5.96013	53.3265	4.27475e-10	3.18708	5.96005	97.357	1.35059e-10		19:14554927	ENSBTAG00000006325	19	14554927	G/G	<NA>	G/G	<NA>	G/G	G/G	G/G	<NA>	<NA>	<NA>	<NA>	G/G	T/G	G/G	T/G	T/T	T/G	G/G	T/G	T/G	G/G	T/G	T/T	G/G	T/T	<NA>	<NA>	T/T	T/G	<NA>	<NA>	T/G	T/G	T/G	<NA>	<NA>	T/G	<NA>
10.9307	62.5164	5.08792e-10	-2.51577	10.9307	114.531	1.36394e-10		19:14551828	ENSBTAG00000020550	19	14551828	T/T	<NA>	T/T	<NA>	<NA>	T/T	<NA>	<NA>	<NA>	<NA>	<NA>	<NA>	A/T	T/T	A/T	A/A	A/T	T/T	A/T	A/T	T/T	A/T	A/A	<NA>	A/A	<NA>	<NA>	A/A	A/T	<NA>	<NA>	A/T	A/T	A/T	<NA>	<NA>	A/T	<NA>
7.8269	58.411	3.46872e-10	4.18144	7.82653	104.137	1.39684e-10		19:14554403	ENSBTAG00000051907	19	14554403	G/G	<NA>	G/G	<NA>	G/G	G/G	<NA>	<NA>	<NA>	<NA>	<NA>	G/G	A/G	G/G	A/G	A/A	A/G	G/G	A/G	A/G	G/G	A/G	A/A	G/G	A/A	<NA>	<NA>	A/A	A/G	<NA>	<NA>	A/G	A/G	<NA>	<NA>	<NA>	A/G	<NA>
5.24019	54.9672	1.69894e-09	1.89162	5.23998	113.515	1.40426e-10		19:14551828	ENSBTAG00000013277	19	14551828	T/T	<NA>	T/T	<NA>	<NA>	T/T	<NA>	<NA>	<NA>	<NA>	<NA>	<NA>	A/T	T/T	A/T	A/A	A/T	T/T	A/T	A/T	T/T	A/T	A/A	<NA>	A/A	<NA>	<NA>	A/A	A/T	<NA>	<NA>	A/T	A/T	A/T	<NA>	<NA>	A/T	<NA>
6.35018	57.6411	1.19341e-10	-4.12589	6.35016	93.5622	1.44066e-10		18:57498163	ENSBTAG00000019227	18	57498163	A/A	A/C	<NA>	A/C	A/C	<NA>	C/C	<NA>	A/A	A/A	A/C	<NA>	A/A	A/C	A/A	<NA>	A/C	A/A	<NA>	A/C	A/A	A/C	C/C	<NA>	C/C	<NA>	<NA>	C/C	C/C	<NA>	A/A	<NA>	A/C	A/C	A/A	<NA>	A/A	A/C
12.3065	56.5004	1.30654e-09	-1.61282	12.3065	113.179	1.44638e-10		19:14551828	ENSBTAG00000018588	19	14551828	T/T	<NA>	T/T	<NA>	<NA>	T/T	<NA>	<NA>	<NA>	<NA>	<NA>	<NA>	A/T	T/T	A/T	A/A	A/T	T/T	A/T	A/T	T/T	A/T	A/A	<NA>	A/A	<NA>	<NA>	A/A	A/T	<NA>	<NA>	A/T	A/T	A/T	<NA>	<NA>	A/T	<NA>
7.08283	56.6982	1.26354e-09	-1.53969	7.08286	113.155	1.44939e-10		19:14551828	ENSBTAG00000004590	19	14551828	T/T	<NA>	T/T	<NA>	<NA>	T/T	<NA>	<NA>	<NA>	<NA>	<NA>	<NA>	A/T	T/T	A/T	A/A	A/T	T/T	A/T	A/T	T/T	A/T	A/A	<NA>	A/A	<NA>	<NA>	A/A	A/T	<NA>	<NA>	A/T	A/T	A/T	<NA>	<NA>	A/T	<NA>
7.51497	66.1556	3.32113e-10	4.56989	7.51487	114.751	1.45411e-10		19:14551828	ENSBTAG00000001794	19	14551828	T/T	<NA>	T/T	<NA>	<NA>	T/T	<NA>	<NA>	<NA>	<NA>	<NA>	<NA>	A/T	T/T	A/T	A/A	A/T	T/T	A/T	A/T	T/T	A/T	A/A	<NA>	A/A	<NA>	<NA>	A/A	A/T	<NA>	<NA>	A/T	A/T	A/T	<NA>	<NA>	A/T	<NA>
5.02012	61.3057	6.92258e-10	3.75758	5.01969	114.225	1.52172e-10		19:14551828	ENSBTAG00000014349	19	14551828	T/T	<NA>	T/T	<NA>	<NA>	T/T	<NA>	<NA>	<NA>	<NA>	<NA>	<NA>	A/T	T/T	A/T	A/A	A/T	T/T	A/T	A/T	T/T	A/T	A/A	<NA>	A/A	<NA>	<NA>	A/A	A/T	<NA>	<NA>	A/T	A/T	A/T	<NA>	<NA>	A/T	<NA>
6.18015	67.4851	2.73731e-10	3.22779	6.17995	114.155	1.531e-10		19:14551828	ENSBTAG00000015889	19	14551828	T/T	<NA>	T/T	<NA>	<NA>	T/T	<NA>	<NA>	<NA>	<NA>	<NA>	<NA>	A/T	T/T	A/T	A/A	A/T	T/T	A/T	A/T	T/T	A/T	A/A	<NA>	A/A	<NA>	<NA>	A/A	A/T	<NA>	<NA>	A/T	A/T	A/T	<NA>	<NA>	A/T	<NA>
5.30812	55.8107	1.6923e-09	4.73136	5.30773	113.822	1.57587e-10		19:14551828	ENSBTAG00000007058	19	14551828	T/T	<NA>	T/T	<NA>	<NA>	T/T	<NA>	<NA>	<NA>	<NA>	<NA>	<NA>	A/T	T/T	A/T	A/A	A/T	T/T	A/T	A/T	T/T	A/T	A/A	<NA>	A/A	<NA>	<NA>	A/A	A/T	<NA>	<NA>	A/T	A/T	A/T	<NA>	<NA>	A/T	<NA>
6.66373	50.4834	7.68173e-10	3.89203	6.66367	95.7621	1.61756e-10		19:14554927	ENSBTAG00000003264	19	14554927	G/G	<NA>	G/G	<NA>	G/G	G/G	G/G	<NA>	<NA>	<NA>	<NA>	G/G	T/G	G/G	T/G	T/T	T/G	G/G	T/G	T/G	G/G	T/G	T/T	G/G	T/T	<NA>	<NA>	T/T	T/G	<NA>	<NA>	T/G	T/G	T/G	<NA>	<NA>	T/G	<NA>
5.95839	56.3593	5.01816e-10	3.72521	5.95721	102.634	1.62655e-10		19:14554403	ENSBTAG00000013440	19	14554403	G/G	<NA>	G/G	<NA>	G/G	G/G	<NA>	<NA>	<NA>	<NA>	<NA>	G/G	A/G	G/G	A/G	A/A	A/G	G/G	A/G	A/G	G/G	A/G	A/A	G/G	A/A	<NA>	<NA>	A/A	A/G	<NA>	<NA>	A/G	A/G	<NA>	<NA>	<NA>	A/G	<NA>
6.15631	53.1155	1.49644e-09	3.75855	6.15632	106.945	1.64278e-10		19:14553701	ENSBTAG00000026320	19	14553701	A/A	<NA>	A/A	<NA>	<NA>	A/A	A/A	<NA>	<NA>	<NA>	<NA>	<NA>	G/A	A/A	G/A	G/G	G/A	A/A	G/A	G/A	<NA>	G/A	G/G	A/A	G/G	<NA>	<NA>	G/G	G/A	<NA>	<NA>	G/A	G/A	G/A	<NA>	<NA>	G/A	<NA>
9.68263	59.5181	7.92416e-10	-1.45459	9.68263	111.677	1.65242e-10		19:14551828	ENSBTAG00000005796	19	14551828	T/T	<NA>	T/T	<NA>	<NA>	T/T	<NA>	<NA>	<NA>	<NA>	<NA>	<NA>	A/T	T/T	A/T	A/A	A/T	T/T	A/T	A/T	T/T	A/T	A/A	<NA>	A/A	<NA>	<NA>	A/A	A/T	<NA>	<NA>	A/T	A/T	A/T	<NA>	<NA>	A/T	<NA>
6.88437	49.2911	9.89905e-10	2.58604	6.88433	95.5477	1.65755e-10		19:14554927	ENSBTAG00000005676	19	14554927	G/G	<NA>	G/G	<NA>	G/G	G/G	G/G	<NA>	<NA>	<NA>	<NA>	G/G	T/G	G/G	T/G	T/T	T/G	G/G	T/G	T/G	G/G	T/G	T/T	G/G	T/T	<NA>	<NA>	T/T	T/G	<NA>	<NA>	T/G	T/G	T/G	<NA>	<NA>	T/G	<NA>
6.75266	52.8806	1.5629e-09	4.60265	6.75267	106.79	1.66735e-10		19:14553701	ENSBTAG00000015272	19	14553701	A/A	<NA>	A/A	<NA>	<NA>	A/A	A/A	<NA>	<NA>	<NA>	<NA>	<NA>	G/A	A/A	G/A	G/G	G/A	A/A	G/A	G/A	<NA>	G/A	G/G	A/A	G/G	<NA>	<NA>	G/G	G/A	<NA>	<NA>	G/A	G/A	G/A	<NA>	<NA>	G/A	<NA>
6.32975	53.8444	2.18002e-09	2.31193	6.32963	111.913	1.67861e-10		19:14551828	ENSBTAG00000008147	19	14551828	T/T	<NA>	T/T	<NA>	<NA>	T/T	<NA>	<NA>	<NA>	<NA>	<NA>	<NA>	A/T	T/T	A/T	A/A	A/T	T/T	A/T	A/T	T/T	A/T	A/A	<NA>	A/A	<NA>	<NA>	A/A	A/T	<NA>	<NA>	A/T	A/T	A/T	<NA>	<NA>	A/T	<NA>
8.68154	56.43	1.32221e-09	-1.67164	8.68155	111.389	1.69546e-10		19:14551828	ENSBTAG00000019404	19	14551828	T/T	<NA>	T/T	<NA>	<NA>	T/T	<NA>	<NA>	<NA>	<NA>	<NA>	<NA>	A/T	T/T	A/T	A/A	A/T	T/T	A/T	A/T	T/T	A/T	A/A	<NA>	A/A	<NA>	<NA>	A/A	A/T	<NA>	<NA>	A/T	A/T	A/T	<NA>	<NA>	A/T	<NA>
6.98671	53.5379	2.18222e-09	-1.39994	6.98675	111.323	1.70552e-10		19:14551828	ENSBTAG00000014102	19	14551828	T/T	<NA>	T/T	<NA>	<NA>	T/T	<NA>	<NA>	<NA>	<NA>	<NA>	<NA>	A/T	T/T	A/T	A/A	A/T	T/T	A/T	A/T	T/T	A/T	A/A	<NA>	A/A	<NA>	<NA>	A/A	A/T	<NA>	<NA>	A/T	A/T	A/T	<NA>	<NA>	A/T	<NA>
9.40542	70.2753	1.56144e-10	-2.10696	9.40543	111.429	1.70675e-10		19:14551828	ENSBTAG00000015346	19	14551828	T/T	<NA>	T/T	<NA>	<NA>	T/T	<NA>	<NA>	<NA>	<NA>	<NA>	<NA>	A/T	T/T	A/T	A/A	A/T	T/T	A/T	A/T	T/T	A/T	A/A	<NA>	A/A	<NA>	<NA>	A/A	A/T	<NA>	<NA>	A/T	A/T	A/T	<NA>	<NA>	A/T	<NA>
5.74062	62.1966	6.02706e-10	3.41528	5.74036	112.711	1.73631e-10		19:14551828	ENSBTAG00000006619	19	14551828	T/T	<NA>	T/T	<NA>	<NA>	T/T	<NA>	<NA>	<NA>	<NA>	<NA>	<NA>	A/T	T/T	A/T	A/A	A/T	T/T	A/T	A/T	T/T	A/T	A/A	<NA>	A/A	<NA>	<NA>	A/A	A/T	<NA>	<NA>	A/T	A/T	A/T	<NA>	<NA>	A/T	<NA>
6.54309	49.3697	9.11708e-10	2.16695	6.54304	94.6874	1.73852e-10		19:14554927	ENSBTAG00000003476	19	14554927	G/G	<NA>	G/G	<NA>	G/G	G/G	G/G	<NA>	<NA>	<NA>	<NA>	G/G	T/G	G/G	T/G	T/T	T/G	G/G	T/G	T/G	G/G	T/G	T/T	G/G	T/T	<NA>	<NA>	T/T	T/G	<NA>	<NA>	T/G	T/G	T/G	<NA>	<NA>	T/G	<NA>
5.82118	48.4182	1.19552e-09	2.78418	5.82109	95.0929	1.74595e-10		19:14554927	ENSBTAG00000020444	19	14554927	G/G	<NA>	G/G	<NA>	G/G	G/G	G/G	<NA>	<NA>	<NA>	<NA>	G/G	T/G	G/G	T/G	T/T	T/G	G/G	T/G	T/G	G/G	T/G	T/T	G/G	T/T	<NA>	<NA>	T/T	T/G	<NA>	<NA>	T/G	T/G	T/G	<NA>	<NA>	T/G	<NA>
7.59998	61.5016	6.71391e-10	4.23252	7.59988	112.491	1.77014e-10		19:14551828	ENSBTAG00000006495	19	14551828	T/T	<NA>	T/T	<NA>	<NA>	T/T	<NA>	<NA>	<NA>	<NA>	<NA>	<NA>	A/T	T/T	A/T	A/A	A/T	T/T	A/T	A/T	T/T	A/T	A/A	<NA>	A/A	<NA>	<NA>	A/A	A/T	<NA>	<NA>	A/T	A/T	A/T	<NA>	<NA>	A/T	<NA>
7.32789	47.134	2.29998e-09	1.53333	7.32785	98.0466	1.77718e-10		23:27784200	ENSBTAG00000032034	23	27784200	C/G	C/G	C/G	<NA>	G/G	C/G	G/G	<NA>	<NA>	<NA>	<NA>	G/G	C/G	C/G	C/C	C/C	C/C	C/G	C/C	C/C	C/G	C/C	C/C	C/C	C/G	<NA>	<NA>	G/G	C/C	<NA>	<NA>	<NA>	C/G	C/C	<NA>	<NA>	C/G	<NA>
5.54364	48.4902	1.17693e-09	3.45564	5.54353	94.8688	1.79135e-10		19:14554927	ENSBTAG00000010504	19	14554927	G/G	<NA>	G/G	<NA>	G/G	G/G	G/G	<NA>	<NA>	<NA>	<NA>	G/G	T/G	G/G	T/G	T/T	T/G	G/G	T/G	T/G	G/G	T/G	T/T	G/G	T/T	<NA>	<NA>	T/T	T/G	<NA>	<NA>	T/G	T/G	T/G	<NA>	<NA>	T/G	<NA>
5.02201	49.4111	1.74493e-09	1.88538	5.02081	100.724	1.79843e-10		19:14554403	ENSBTAG00000006245	19	14554403	G/G	<NA>	G/G	<NA>	G/G	G/G	<NA>	<NA>	<NA>	<NA>	<NA>	G/G	A/G	G/G	A/G	A/A	A/G	G/G	A/G	A/G	G/G	A/G	A/A	G/G	A/A	<NA>	<NA>	A/A	A/G	<NA>	<NA>	A/G	A/G	<NA>	<NA>	<NA>	A/G	<NA>
7.84809	54.8393	1.73705e-09	-1.84198	7.84812	110.66	1.80997e-10		19:14551828	ENSBTAG00000006225	19	14551828	T/T	<NA>	T/T	<NA>	<NA>	T/T	<NA>	<NA>	<NA>	<NA>	<NA>	<NA>	A/T	T/T	A/T	A/A	A/T	T/T	A/T	A/T	T/T	A/T	A/A	<NA>	A/A	<NA>	<NA>	A/A	A/T	<NA>	<NA>	A/T	A/T	A/T	<NA>	<NA>	A/T	<NA>
6.67245	54.04	3.70454e-10	4.65626	6.67238	94.5962	1.8483e-10		19:14554927	ENSBTAG00000007498	19	14554927	G/G	<NA>	G/G	<NA>	G/G	G/G	G/G	<NA>	<NA>	<NA>	<NA>	G/G	T/G	G/G	T/G	T/T	T/G	G/G	T/G	T/G	G/G	T/G	T/T	G/G	T/T	<NA>	<NA>	T/T	T/G	<NA>	<NA>	T/G	T/G	T/G	<NA>	<NA>	T/G	<NA>
7.05597	47.7728	1.37691e-09	3.8976	7.05593	94.5615	1.85569e-10		19:14554927	ENSBTAG00000021144	19	14554927	G/G	<NA>	G/G	<NA>	G/G	G/G	G/G	<NA>	<NA>	<NA>	<NA>	G/G	T/G	G/G	T/G	T/T	T/G	G/G	T/G	T/G	G/G	T/G	T/T	G/G	T/T	<NA>	<NA>	T/T	T/G	<NA>	<NA>	T/G	T/G	T/G	<NA>	<NA>	T/G	<NA>
6.2132	46.686	1.69673e-09	2.29605	6.21314	94.2277	1.8573e-10		19:14554927	ENSBTAG00000003341	19	14554927	G/G	<NA>	G/G	<NA>	G/G	G/G	G/G	<NA>	<NA>	<NA>	<NA>	G/G	T/G	G/G	T/G	T/T	T/G	G/G	T/G	T/G	G/G	T/G	T/T	G/G	T/T	<NA>	<NA>	T/T	T/G	<NA>	<NA>	T/G	T/G	T/G	<NA>	<NA>	T/G	<NA>
5.75041	53.3311	1.43813e-09	3.10936	5.75042	105.62	1.8656e-10		19:14553701	ENSBTAG00000002072	19	14553701	A/A	<NA>	A/A	<NA>	<NA>	A/A	A/A	<NA>	<NA>	<NA>	<NA>	<NA>	G/A	A/A	G/A	G/G	G/A	A/A	G/A	G/A	<NA>	G/A	G/G	A/A	G/G	<NA>	<NA>	G/G	G/A	<NA>	<NA>	G/A	G/A	G/A	<NA>	<NA>	G/A	<NA>
5.58279	46.2923	1.91475e-09	4.05871	5.58267	94.3603	1.89916e-10		19:14554927	ENSBTAG00000011228	19	14554927	G/G	<NA>	G/G	<NA>	G/G	G/G	G/G	<NA>	<NA>	<NA>	<NA>	G/G	T/G	G/G	T/G	T/T	T/G	G/G	T/G	T/G	G/G	T/G	T/T	G/G	T/T	<NA>	<NA>	T/T	T/G	<NA>	<NA>	T/G	T/G	T/G	<NA>	<NA>	T/G	<NA>
5.70573	47.8436	1.35562e-09	4.64256	5.70561	94.287	1.91525e-10		19:14554927	ENSBTAG00000012197	19	14554927	G/G	<NA>	G/G	<NA>	G/G	G/G	G/G	<NA>	<NA>	<NA>	<NA>	G/G	T/G	G/G	T/G	T/T	T/G	G/G	T/G	T/G	G/G	T/G	T/T	G/G	T/T	<NA>	<NA>	T/T	T/G	<NA>	<NA>	T/G	T/G	T/G	<NA>	<NA>	T/G	<NA>
4.92916	45.2457	2.22425e-09	1.78518	4.92905	93.3343	1.94962e-10		19:14554927	ENSBTAG00000010480	19	14554927	G/G	<NA>	G/G	<NA>	G/G	G/G	G/G	<NA>	<NA>	<NA>	<NA>	G/G	T/G	G/G	T/G	T/T	T/G	G/G	T/G	T/G	G/G	T/G	T/T	G/G	T/T	<NA>	<NA>	T/T	T/G	<NA>	<NA>	T/G	T/G	T/G	<NA>	<NA>	T/G	<NA>
4.7616	52.5809	2.58846e-09	-2.14426	4.76177	109.795	1.95668e-10		19:14551828	ENSBTAG00000039391	19	14551828	T/T	<NA>	T/T	<NA>	<NA>	T/T	<NA>	<NA>	<NA>	<NA>	<NA>	<NA>	A/T	T/T	A/T	A/A	A/T	T/T	A/T	A/T	T/T	A/T	A/A	<NA>	A/A	<NA>	<NA>	A/A	A/T	<NA>	<NA>	A/T	A/T	A/T	<NA>	<NA>	A/T	<NA>
6.96292	56.5441	4.85184e-10	3.32738	6.96235	100.725	1.97879e-10		19:14554403	ENSBTAG00000014775	19	14554403	G/G	<NA>	G/G	<NA>	G/G	G/G	<NA>	<NA>	<NA>	<NA>	<NA>	G/G	A/G	G/G	A/G	A/A	A/G	G/G	A/G	A/G	G/G	A/G	A/A	G/G	A/A	<NA>	<NA>	A/A	A/G	<NA>	<NA>	A/G	A/G	<NA>	<NA>	<NA>	A/G	<NA>
7.00103	60.5822	7.7565e-10	2.85897	7.00092	111.197	1.98406e-10		19:14551828	ENSBTAG00000018271	19	14551828	T/T	<NA>	T/T	<NA>	<NA>	T/T	<NA>	<NA>	<NA>	<NA>	<NA>	<NA>	A/T	T/T	A/T	A/A	A/T	T/T	A/T	A/T	T/T	A/T	A/A	<NA>	A/A	<NA>	<NA>	A/A	A/T	<NA>	<NA>	A/T	A/T	A/T	<NA>	<NA>	A/T	<NA>
7.12624	55.0594	1.92311e-09	2.75561	7.12614	111.176	1.9877e-10		19:14551828	ENSBTAG00000010230	19	14551828	T/T	<NA>	T/T	<NA>	<NA>	T/T	<NA>	<NA>	<NA>	<NA>	<NA>	<NA>	A/T	T/T	A/T	A/A	A/T	T/T	A/T	A/T	T/T	A/T	A/A	<NA>	A/A	<NA>	<NA>	A/A	A/T	<NA>	<NA>	A/T	A/T	A/T	<NA>	<NA>	A/T	<NA>
7.50304	55.3492	6.04307e-10	3.69196	7.50261	100.631	1.99817e-10		19:14554403	ENSBTAG00000003160	19	14554403	G/G	<NA>	G/G	<NA>	G/G	G/G	<NA>	<NA>	<NA>	<NA>	<NA>	G/G	A/G	G/G	A/G	A/A	A/G	G/G	A/G	A/G	G/G	A/G	A/A	G/G	A/A	<NA>	<NA>	A/A	A/G	<NA>	<NA>	A/G	A/G	<NA>	<NA>	<NA>	A/G	<NA>
11.0604	57.0958	1.18174e-09	-1.72273	11.0604	109.512	2.00746e-10		19:14551828	ENSBTAG00000021039	19	14551828	T/T	<NA>	T/T	<NA>	<NA>	T/T	<NA>	<NA>	<NA>	<NA>	<NA>	<NA>	A/T	T/T	A/T	A/A	A/T	T/T	A/T	A/T	T/T	A/T	A/A	<NA>	A/A	<NA>	<NA>	A/A	A/T	<NA>	<NA>	A/T	A/T	A/T	<NA>	<NA>	A/T	<NA>
6.67211	49.974	1.7063e-09	5.10391	6.6713	100.524	2.02044e-10		19:14554403	ENSBTAG00000013133	19	14554403	G/G	<NA>	G/G	<NA>	G/G	G/G	<NA>	<NA>	<NA>	<NA>	<NA>	G/G	A/G	G/G	A/G	A/A	A/G	G/G	A/G	A/G	G/G	A/G	A/A	G/G	A/A	<NA>	<NA>	A/A	A/G	<NA>	<NA>	A/G	A/G	<NA>	<NA>	<NA>	A/G	<NA>
5.96036	49.9121	1.7277e-09	2.50178	5.95949	100.408	2.04008e-10		19:14554403	ENSBTAG00000006087	19	14554403	G/G	<NA>	G/G	<NA>	G/G	G/G	<NA>	<NA>	<NA>	<NA>	<NA>	G/G	A/G	G/G	A/G	A/A	A/G	G/G	A/G	A/G	G/G	A/G	A/A	G/G	A/A	<NA>	<NA>	A/A	A/G	<NA>	<NA>	A/G	A/G	<NA>	<NA>	<NA>	A/G	<NA>
6.33857	64.2832	4.38035e-10	2.66468	6.33843	110.308	2.14703e-10		19:14551828	ENSBTAG00000017942	19	14551828	T/T	<NA>	T/T	<NA>	<NA>	T/T	<NA>	<NA>	<NA>	<NA>	<NA>	<NA>	A/T	T/T	A/T	A/A	A/T	T/T	A/T	A/T	T/T	A/T	A/A	<NA>	A/A	<NA>	<NA>	A/A	A/T	<NA>	<NA>	A/T	A/T	A/T	<NA>	<NA>	A/T	<NA>
6.77117	45.2981	2.40042e-09	3.55884	6.77112	93.2201	2.16697e-10		19:14554927	ENSBTAG00000003707	19	14554927	G/G	<NA>	G/G	<NA>	G/G	G/G	G/G	<NA>	<NA>	<NA>	<NA>	G/G	T/G	G/G	T/G	T/T	T/G	G/G	T/G	T/G	G/G	T/G	T/T	G/G	T/T	<NA>	<NA>	T/T	T/G	<NA>	<NA>	T/G	T/G	T/G	<NA>	<NA>	T/G	<NA>
6.35977	61.5595	6.65353e-10	3.13546	6.3596	110.203	2.16738e-10		19:14551828	ENSBTAG00000019556	19	14551828	T/T	<NA>	T/T	<NA>	<NA>	T/T	<NA>	<NA>	<NA>	<NA>	<NA>	<NA>	A/T	T/T	A/T	A/A	A/T	T/T	A/T	A/T	T/T	A/T	A/A	<NA>	A/A	<NA>	<NA>	A/A	A/T	<NA>	<NA>	A/T	A/T	A/T	<NA>	<NA>	A/T	<NA>
6.68322	57.7985	1.21476e-09	3.43127	6.68307	110.176	2.17258e-10		19:14551828	ENSBTAG00000000312	19	14551828	T/T	<NA>	T/T	<NA>	<NA>	T/T	<NA>	<NA>	<NA>	<NA>	<NA>	<NA>	A/T	T/T	A/T	A/A	A/T	T/T	A/T	A/T	T/T	A/T	A/A	<NA>	A/A	<NA>	<NA>	A/A	A/T	<NA>	<NA>	A/T	A/T	A/T	<NA>	<NA>	A/T	<NA>
5.79645	64.6369	1.20349e-10	3.61185	5.79519	99.8123	2.17557e-10		19:14554403	ENSBTAG00000012147	19	14554403	G/G	<NA>	G/G	<NA>	G/G	G/G	<NA>	<NA>	<NA>	<NA>	<NA>	G/G	A/G	G/G	A/G	A/A	A/G	G/G	A/G	A/G	G/G	A/G	A/A	G/G	A/A	<NA>	<NA>	A/A	A/G	<NA>	<NA>	A/G	A/G	<NA>	<NA>	<NA>	A/G	<NA>
5.89761	52.7898	1.58944e-09	3.46395	5.89762	103.976	2.18822e-10		19:14553701	ENSBTAG00000009841	19	14553701	A/A	<NA>	A/A	<NA>	<NA>	A/A	A/A	<NA>	<NA>	<NA>	<NA>	<NA>	G/A	A/A	G/A	G/G	G/A	A/A	G/A	G/A	<NA>	G/A	G/G	A/A	G/G	<NA>	<NA>	G/G	G/A	<NA>	<NA>	G/A	G/A	G/A	<NA>	<NA>	G/A	<NA>
5.16716	54.9553	1.95772e-09	4.52096	5.16673	109.885	2.22967e-10		19:14551828	ENSBTAG00000009211	19	14551828	T/T	<NA>	T/T	<NA>	<NA>	T/T	<NA>	<NA>	<NA>	<NA>	<NA>	<NA>	A/T	T/T	A/T	A/A	A/T	T/T	A/T	A/T	T/T	A/T	A/A	<NA>	A/A	<NA>	<NA>	A/A	A/T	<NA>	<NA>	A/T	A/T	A/T	<NA>	<NA>	A/T	<NA>
5.03741	52.7931	2.85366e-09	3.00354	5.03707	109.592	2.23777e-10		19:14551828	ENSBTAG00000009384	19	14551828	T/T	<NA>	T/T	<NA>	<NA>	T/T	<NA>	<NA>	<NA>	<NA>	<NA>	<NA>	A/T	T/T	A/T	A/A	A/T	T/T	A/T	A/T	T/T	A/T	A/A	<NA>	A/A	<NA>	<NA>	A/A	A/T	<NA>	<NA>	A/T	A/T	A/T	<NA>	<NA>	A/T	<NA>
6.70335	45.2056	2.45191e-09	2.26586	6.70331	92.9439	2.23777e-10		19:14554927	ENSBTAG00000021512	19	14554927	G/G	<NA>	G/G	<NA>	G/G	G/G	G/G	<NA>	<NA>	<NA>	<NA>	G/G	T/G	G/G	T/G	T/T	T/G	G/G	T/G	T/G	G/G	T/G	T/T	G/G	T/T	<NA>	<NA>	T/T	T/G	<NA>	<NA>	T/G	T/G	T/G	<NA>	<NA>	T/G	<NA>
6.13105	53.6349	2.46058e-09	4.09035	6.13083	109.808	2.24521e-10		19:14551828	ENSBTAG00000021364	19	14551828	T/T	<NA>	T/T	<NA>	<NA>	T/T	<NA>	<NA>	<NA>	<NA>	<NA>	<NA>	A/T	T/T	A/T	A/A	A/T	T/T	A/T	A/T	T/T	A/T	A/A	<NA>	A/A	<NA>	<NA>	A/A	A/T	<NA>	<NA>	A/T	A/T	A/T	<NA>	<NA>	A/T	<NA>
5.06018	44.2624	2.79719e-09	1.92858	5.06008	92.1262	2.24714e-10		19:14554927	ENSBTAG00000006245	19	14554927	G/G	<NA>	G/G	<NA>	G/G	G/G	G/G	<NA>	<NA>	<NA>	<NA>	G/G	T/G	G/G	T/G	T/T	T/G	G/G	T/G	T/G	G/G	T/G	T/T	G/G	T/T	<NA>	<NA>	T/T	T/G	<NA>	<NA>	T/G	T/G	T/G	<NA>	<NA>	T/G	<NA>
6.42694	53.1471	2.68062e-09	3.63287	6.42677	109.629	2.28149e-10		19:14551828	ENSBTAG00000003707	19	14551828	T/T	<NA>	T/T	<NA>	<NA>	T/T	<NA>	<NA>	<NA>	<NA>	<NA>	<NA>	A/T	T/T	A/T	A/A	A/T	T/T	A/T	A/T	T/T	A/T	A/A	<NA>	A/A	<NA>	<NA>	A/A	A/T	<NA>	<NA>	A/T	A/T	A/T	<NA>	<NA>	A/T	<NA>
9.89327	52.9191	2.43618e-09	-1.35702	9.89327	108.002	2.30368e-10		19:14551828	ENSBTAG00000012698	19	14551828	T/T	<NA>	T/T	<NA>	<NA>	T/T	<NA>	<NA>	<NA>	<NA>	<NA>	<NA>	A/T	T/T	A/T	A/A	A/T	T/T	A/T	A/T	T/T	A/T	A/A	<NA>	A/A	<NA>	<NA>	A/A	A/T	<NA>	<NA>	A/T	A/T	A/T	<NA>	<NA>	A/T	<NA>
7.71821	54.4866	7.09817e-10	2.80086	7.71789	99.258	2.30524e-10		19:14554403	ENSBTAG00000002830	19	14554403	G/G	<NA>	G/G	<NA>	G/G	G/G	<NA>	<NA>	<NA>	<NA>	<NA>	G/G	A/G	G/G	A/G	A/A	A/G	G/G	A/G	A/G	G/G	A/G	A/A	G/G	A/A	<NA>	<NA>	A/A	A/G	<NA>	<NA>	A/G	A/G	<NA>	<NA>	<NA>	A/G	<NA>
6.38986	52.8418	9.7035e-10	5.05502	6.38885	99.1112	2.34099e-10		19:14554403	ENSBTAG00000000810	19	14554403	G/G	<NA>	G/G	<NA>	G/G	G/G	<NA>	<NA>	<NA>	<NA>	<NA>	G/G	A/G	G/G	A/G	A/A	A/G	G/G	A/G	A/G	G/G	A/G	A/A	G/G	A/A	<NA>	<NA>	A/A	A/G	<NA>	<NA>	A/G	A/G	<NA>	<NA>	<NA>	A/G	<NA>
7.52171	55.0485	1.92671e-09	2.93726	7.52163	109.293	2.35131e-10		19:14551828	ENSBTAG00000002830	19	14551828	T/T	<NA>	T/T	<NA>	<NA>	T/T	<NA>	<NA>	<NA>	<NA>	<NA>	<NA>	A/T	T/T	A/T	A/A	A/T	T/T	A/T	A/T	T/T	A/T	A/A	<NA>	A/A	<NA>	<NA>	A/A	A/T	<NA>	<NA>	A/T	A/T	A/T	<NA>	<NA>	A/T	<NA>
5.22421	56.7558	1.44375e-09	3.54616	5.22386	109.044	2.4046e-10		19:14551828	ENSBTAG00000010504	19	14551828	T/T	<NA>	T/T	<NA>	<NA>	T/T	<NA>	<NA>	<NA>	<NA>	<NA>	<NA>	A/T	T/T	A/T	A/A	A/T	T/T	A/T	A/T	T/T	A/T	A/A	<NA>	A/A	<NA>	<NA>	A/A	A/T	<NA>	<NA>	A/T	A/T	A/T	<NA>	<NA>	A/T	<NA>
6.48799	48.0867	1.28525e-09	2.65606	6.48793	92.2569	2.42482e-10		19:14554927	ENSBTAG00000002683	19	14554927	G/G	<NA>	G/G	<NA>	G/G	G/G	G/G	<NA>	<NA>	<NA>	<NA>	G/G	T/G	G/G	T/G	T/T	T/G	G/G	T/G	T/G	G/G	T/G	T/T	G/G	T/T	<NA>	<NA>	T/T	T/G	<NA>	<NA>	T/G	T/G	T/G	<NA>	<NA>	T/G	<NA>
7.93916	54.4844	1.16526e-09	3.92937	7.93916	102.911	2.42911e-10		19:14553701	ENSBTAG00000045862	19	14553701	A/A	<NA>	A/A	<NA>	<NA>	A/A	A/A	<NA>	<NA>	<NA>	<NA>	<NA>	G/A	A/A	G/A	G/G	G/A	A/A	G/A	G/A	<NA>	G/A	G/G	A/A	G/G	<NA>	<NA>	G/G	G/A	<NA>	<NA>	G/A	G/A	G/A	<NA>	<NA>	G/A	<NA>
6.44708	47.8863	1.34298e-09	4.15977	6.44701	92.2151	2.43673e-10		19:14554927	ENSBTAG00000011149	19	14554927	G/G	<NA>	G/G	<NA>	G/G	G/G	G/G	<NA>	<NA>	<NA>	<NA>	G/G	T/G	G/G	T/G	T/T	T/G	G/G	T/G	T/G	G/G	T/G	T/T	G/G	T/T	<NA>	<NA>	T/T	T/G	<NA>	<NA>	T/G	T/G	T/G	<NA>	<NA>	T/G	<NA>
7.66044	36.2264	2.13994e-09	2.22892	7.66045	73.0948	2.45498e-10		23:25735501	ENSBTAG00000039415	23	25735501	T/T	G/G	G/T	G/G	G/T	G/T	T/T	<NA>	G/G	G/G	G/G	G/T	T/T	G/T	G/T	T/T	G/T	T/T	T/T	G/T	T/T	T/T	T/T	G/T	T/T	<NA>	<NA>	G/T	T/T	<NA>	G/T	T/T	T/T	T/T	T/T	T/T	T/T	G/G
7.13287	53.4908	2.20051e-09	-1.61638	7.13291	107.225	2.47445e-10		19:14551828	ENSBTAG00000021637	19	14551828	T/T	<NA>	T/T	<NA>	<NA>	T/T	<NA>	<NA>	<NA>	<NA>	<NA>	<NA>	A/T	T/T	A/T	A/A	A/T	T/T	A/T	A/T	T/T	A/T	A/A	<NA>	A/A	<NA>	<NA>	A/A	A/T	<NA>	<NA>	A/T	A/T	A/T	<NA>	<NA>	A/T	<NA>
8.01393	68.689	2.30414e-10	-3.16425	8.01398	108.563	2.51119e-10		19:14551828	ENSBTAG00000052243	19	14551828	T/T	<NA>	T/T	<NA>	<NA>	T/T	<NA>	<NA>	<NA>	<NA>	<NA>	<NA>	A/T	T/T	A/T	A/A	A/T	T/T	A/T	A/T	T/T	A/T	A/A	<NA>	A/A	<NA>	<NA>	A/A	A/T	<NA>	<NA>	A/T	A/T	A/T	<NA>	<NA>	A/T	<NA>
5.83904	53.2857	2.61599e-09	2.96385	5.83883	108.207	2.59349e-10		19:14551828	ENSBTAG00000005830	19	14551828	T/T	<NA>	T/T	<NA>	<NA>	T/T	<NA>	<NA>	<NA>	<NA>	<NA>	<NA>	A/T	T/T	A/T	A/A	A/T	T/T	A/T	A/T	T/T	A/T	A/A	<NA>	A/A	<NA>	<NA>	A/A	A/T	<NA>	<NA>	A/T	A/T	A/T	<NA>	<NA>	A/T	<NA>
6.08066	90.0404	1.5674e-11	3.22785	6.08045	108.17	2.60214e-10		19:14551828	ENSBTAG00000007128	19	14551828	T/T	<NA>	T/T	<NA>	<NA>	T/T	<NA>	<NA>	<NA>	<NA>	<NA>	<NA>	A/T	T/T	A/T	A/A	A/T	T/T	A/T	A/T	T/T	A/T	A/A	<NA>	A/A	<NA>	<NA>	A/A	A/T	<NA>	<NA>	A/T	A/T	A/T	<NA>	<NA>	A/T	<NA>
7.36342	54.2883	1.91218e-09	-1.63962	7.36345	106.666	2.60544e-10		19:14551828	ENSBTAG00000039658	19	14551828	T/T	<NA>	T/T	<NA>	<NA>	T/T	<NA>	<NA>	<NA>	<NA>	<NA>	<NA>	A/T	T/T	A/T	A/A	A/T	T/T	A/T	A/T	T/T	A/T	A/A	<NA>	A/A	<NA>	<NA>	A/A	A/T	<NA>	<NA>	A/T	A/T	A/T	<NA>	<NA>	A/T	<NA>
6.27026	57.7843	1.21761e-09	3.23268	6.27007	108.06	2.62812e-10		19:14551828	ENSBTAG00000019216	19	14551828	T/T	<NA>	T/T	<NA>	<NA>	T/T	<NA>	<NA>	<NA>	<NA>	<NA>	<NA>	A/T	T/T	A/T	A/A	A/T	T/T	A/T	A/T	T/T	A/T	A/A	<NA>	A/A	<NA>	<NA>	A/A	A/T	<NA>	<NA>	A/T	A/T	A/T	<NA>	<NA>	A/T	<NA>
4.9752	57.5805	4.02271e-10	3.28509	4.97327	97.9902	2.63426e-10		19:14554403	ENSBTAG00000003981	19	14554403	G/G	<NA>	G/G	<NA>	G/G	G/G	<NA>	<NA>	<NA>	<NA>	<NA>	G/G	A/G	G/G	A/G	A/A	A/G	G/G	A/G	A/G	G/G	A/G	A/A	G/G	A/A	<NA>	<NA>	A/A	A/G	<NA>	<NA>	A/G	A/G	<NA>	<NA>	<NA>	A/G	<NA>
5.98159	44.0879	3.17726e-09	2.66844	5.98152	91.4383	2.66987e-10		19:14554927	ENSBTAG00000037400	19	14554927	G/G	<NA>	G/G	<NA>	G/G	G/G	G/G	<NA>	<NA>	<NA>	<NA>	G/G	T/G	G/G	T/G	T/T	T/G	G/G	T/G	T/G	G/G	T/G	T/T	G/G	T/T	<NA>	<NA>	T/T	T/G	<NA>	<NA>	T/G	T/G	T/G	<NA>	<NA>	T/G	<NA>
6.88642	52.6914	2.53761e-09	-1.57932	6.88647	106.295	2.69686e-10		19:14551828	ENSBTAG00000026660	19	14551828	T/T	<NA>	T/T	<NA>	<NA>	T/T	<NA>	<NA>	<NA>	<NA>	<NA>	<NA>	A/T	T/T	A/T	A/A	A/T	T/T	A/T	A/T	T/T	A/T	A/A	<NA>	A/A	<NA>	<NA>	A/A	A/T	<NA>	<NA>	A/T	A/T	A/T	<NA>	<NA>	A/T	<NA>
7.84745	51.384	2.06914e-09	5.24809	7.84746	101.812	2.70811e-10		19:14553701	ENSBTAG00000018823	19	14553701	A/A	<NA>	A/A	<NA>	<NA>	A/A	A/A	<NA>	<NA>	<NA>	<NA>	<NA>	G/A	A/A	G/A	G/G	G/A	A/A	G/A	G/A	<NA>	G/A	G/G	A/A	G/G	<NA>	<NA>	G/G	G/A	<NA>	<NA>	G/A	G/A	G/A	<NA>	<NA>	G/A	<NA>
5.48945	44.2977	3.02528e-09	3.05637	5.48935	91.1529	2.76145e-10		19:14554927	ENSBTAG00000013697	19	14554927	G/G	<NA>	G/G	<NA>	G/G	G/G	G/G	<NA>	<NA>	<NA>	<NA>	G/G	T/G	G/G	T/G	T/T	T/G	G/G	T/G	T/G	G/G	T/G	T/T	G/G	T/T	<NA>	<NA>	T/T	T/G	<NA>	<NA>	T/G	T/G	T/G	<NA>	<NA>	T/G	<NA>
5.30324	44.0192	3.22885e-09	2.8963	5.30312	91.0835	2.78421e-10		19:14554927	ENSBTAG00000009384	19	14554927	G/G	<NA>	G/G	<NA>	G/G	G/G	G/G	<NA>	<NA>	<NA>	<NA>	G/G	T/G	G/G	T/G	T/T	T/G	G/G	T/G	T/G	G/G	T/G	T/T	G/G	T/T	<NA>	<NA>	T/T	T/G	<NA>	<NA>	T/G	T/G	T/G	<NA>	<NA>	T/G	<NA>
4.21906	51.4966	3.5991e-09	3.54237	4.21848	107.394	2.79229e-10		19:14551828	ENSBTAG00000019767	19	14551828	T/T	<NA>	T/T	<NA>	<NA>	T/T	<NA>	<NA>	<NA>	<NA>	<NA>	<NA>	A/T	T/T	A/T	A/A	A/T	T/T	A/T	A/T	T/T	A/T	A/A	<NA>	A/A	<NA>	<NA>	A/A	A/T	<NA>	<NA>	A/T	A/T	A/T	<NA>	<NA>	A/T	<NA>
8.19304	55.5661	1.76393e-09	6.42185	8.19298	107.295	2.81754e-10		19:14551828	ENSBTAG00000002468	19	14551828	T/T	<NA>	T/T	<NA>	<NA>	T/T	<NA>	<NA>	<NA>	<NA>	<NA>	<NA>	A/T	T/T	A/T	A/A	A/T	T/T	A/T	A/T	T/T	A/T	A/A	<NA>	A/A	<NA>	<NA>	A/A	A/T	<NA>	<NA>	A/T	A/T	A/T	<NA>	<NA>	A/T	<NA>
5.85885	49.805	1.76544e-09	3.40481	5.85766	97.3323	2.82463e-10		19:14554403	ENSBTAG00000030503	19	14554403	G/G	<NA>	G/G	<NA>	G/G	G/G	<NA>	<NA>	<NA>	<NA>	<NA>	G/G	A/G	G/G	A/G	A/A	A/G	G/G	A/G	A/G	G/G	A/G	A/A	G/G	A/A	<NA>	<NA>	A/A	A/G	<NA>	<NA>	A/G	A/G	<NA>	<NA>	<NA>	A/G	<NA>
6.5619	51.1689	3.3456e-09	-1.87885	6.56195	105.736	2.84088e-10		19:14551828	ENSBTAG00000005064	19	14551828	T/T	<NA>	T/T	<NA>	<NA>	T/T	<NA>	<NA>	<NA>	<NA>	<NA>	<NA>	A/T	T/T	A/T	A/A	A/T	T/T	A/T	A/T	T/T	A/T	A/A	<NA>	A/A	<NA>	<NA>	A/A	A/T	<NA>	<NA>	A/T	A/T	A/T	<NA>	<NA>	A/T	<NA>
6.68692	53.1869	2.66189e-09	3.12336	6.68679	107.17	2.8499e-10		19:14551828	ENSBTAG00000004755	19	14551828	T/T	<NA>	T/T	<NA>	<NA>	T/T	<NA>	<NA>	<NA>	<NA>	<NA>	<NA>	A/T	T/T	A/T	A/A	A/T	T/T	A/T	A/T	T/T	A/T	A/A	<NA>	A/A	<NA>	<NA>	A/A	A/T	<NA>	<NA>	A/T	A/T	A/T	<NA>	<NA>	A/T	<NA>
7.14846	45.137	2.28089e-09	-1.29509	7.14848	90.1304	2.85039e-10		19:14554927	ENSBTAG00000021781	19	14554927	G/G	<NA>	G/G	<NA>	G/G	G/G	G/G	<NA>	<NA>	<NA>	<NA>	G/G	T/G	G/G	T/G	T/T	T/G	G/G	T/G	T/G	G/G	T/G	T/T	G/G	T/T	<NA>	<NA>	T/T	T/G	<NA>	<NA>	T/G	T/G	T/G	<NA>	<NA>	T/G	<NA>
9.64987	57.5834	1.25855e-09	-2.68789	9.64988	107.15	2.85505e-10		19:14551828	ENSBTAG00000002869	19	14551828	T/T	<NA>	T/T	<NA>	<NA>	T/T	<NA>	<NA>	<NA>	<NA>	<NA>	<NA>	A/T	T/T	A/T	A/A	A/T	T/T	A/T	A/T	T/T	A/T	A/A	<NA>	A/A	<NA>	<NA>	A/A	A/T	<NA>	<NA>	A/T	A/T	A/T	<NA>	<NA>	A/T	<NA>
7.781	51.4676	3.30996e-09	-2.07053	7.78103	105.906	2.88093e-10		19:14551828	ENSBTAG00000047637	19	14551828	T/T	<NA>	T/T	<NA>	<NA>	T/T	<NA>	<NA>	<NA>	<NA>	<NA>	<NA>	A/T	T/T	A/T	A/A	A/T	T/T	A/T	A/T	T/T	A/T	A/A	<NA>	A/A	<NA>	<NA>	A/A	A/T	<NA>	<NA>	A/T	A/T	A/T	<NA>	<NA>	A/T	<NA>
7.35978	62.4689	4.95837e-10	-1.96395	7.35982	105.554	2.88956e-10		19:14551828	ENSBTAG00000021754	19	14551828	T/T	<NA>	T/T	<NA>	<NA>	T/T	<NA>	<NA>	<NA>	<NA>	<NA>	<NA>	A/T	T/T	A/T	A/A	A/T	T/T	A/T	A/T	T/T	A/T	A/A	<NA>	A/A	<NA>	<NA>	A/A	A/T	<NA>	<NA>	A/T	A/T	A/T	<NA>	<NA>	A/T	<NA>
6.98184	46.583	1.79358e-09	3.30389	6.98179	90.6964	2.91499e-10		19:14554927	ENSBTAG00000000312	19	14554927	G/G	<NA>	G/G	<NA>	G/G	G/G	G/G	<NA>	<NA>	<NA>	<NA>	G/G	T/G	G/G	T/G	T/T	T/G	G/G	T/G	T/G	G/G	T/G	T/T	G/G	T/T	<NA>	<NA>	T/T	T/G	<NA>	<NA>	T/G	T/G	T/G	<NA>	<NA>	T/G	<NA>
5.50392	52.5909	2.65169e-09	2.47793	5.50372	105.392	2.97908e-10		19:14551828	ENSBTAG00000020115	19	14551828	T/T	<NA>	T/T	<NA>	<NA>	T/T	<NA>	<NA>	<NA>	<NA>	<NA>	<NA>	A/T	T/T	A/T	A/A	A/T	T/T	A/T	A/T	T/T	A/T	A/A	<NA>	A/A	<NA>	<NA>	A/A	A/T	<NA>	<NA>	A/T	A/T	A/T	<NA>	<NA>	A/T	<NA>
6.96886	44.539	2.86003e-09	2.45729	6.96882	90.1624	3.10627e-10		19:14554927	ENSBTAG00000018884	19	14554927	G/G	<NA>	G/G	<NA>	G/G	G/G	G/G	<NA>	<NA>	<NA>	<NA>	G/G	T/G	G/G	T/G	T/T	T/G	G/G	T/G	T/G	G/G	T/G	T/T	G/G	T/T	<NA>	<NA>	T/T	T/G	<NA>	<NA>	T/G	T/G	T/G	<NA>	<NA>	T/G	<NA>
7.53416	55.3669	1.82475e-09	3.49042	7.53408	106.026	3.16539e-10		19:14551828	ENSBTAG00000006422	19	14551828	T/T	<NA>	T/T	<NA>	<NA>	T/T	<NA>	<NA>	<NA>	<NA>	<NA>	<NA>	A/T	T/T	A/T	A/A	A/T	T/T	A/T	A/T	T/T	A/T	A/A	<NA>	A/A	<NA>	<NA>	A/A	A/T	<NA>	<NA>	A/T	A/T	A/T	<NA>	<NA>	A/T	<NA>
7.67421	48.6047	2.25469e-09	6.73663	7.67376	96.2129	3.18349e-10		19:14554403	ENSBTAG00000018238	19	14554403	G/G	<NA>	G/G	<NA>	G/G	G/G	<NA>	<NA>	<NA>	<NA>	<NA>	G/G	A/G	G/G	A/G	A/A	A/G	G/G	A/G	A/G	G/G	A/G	A/A	G/G	A/A	<NA>	<NA>	A/A	A/G	<NA>	<NA>	A/G	A/G	<NA>	<NA>	<NA>	A/G	<NA>
10.5402	55.3452	1.59152e-09	-1.80925	10.5402	104.479	3.19606e-10		19:14551828	ENSBTAG00000019603	19	14551828	T/T	<NA>	T/T	<NA>	<NA>	T/T	<NA>	<NA>	<NA>	<NA>	<NA>	<NA>	A/T	T/T	A/T	A/A	A/T	T/T	A/T	A/T	T/T	A/T	A/A	<NA>	A/A	<NA>	<NA>	A/A	A/T	<NA>	<NA>	A/T	A/T	A/T	<NA>	<NA>	A/T	<NA>
4.95316	52.3633	3.08024e-09	5.08689	4.95269	105.846	3.21817e-10		19:14551828	ENSBTAG00000047680	19	14551828	T/T	<NA>	T/T	<NA>	<NA>	T/T	<NA>	<NA>	<NA>	<NA>	<NA>	<NA>	A/T	T/T	A/T	A/A	A/T	T/T	A/T	A/T	T/T	A/T	A/A	<NA>	A/A	<NA>	<NA>	A/A	A/T	<NA>	<NA>	A/T	A/T	A/T	<NA>	<NA>	A/T	<NA>
7.40409	43.0292	3.91702e-09	1.90223	7.40407	89.2463	3.29927e-10		19:14554927	ENSBTAG00000001189	19	14554927	G/G	<NA>	G/G	<NA>	G/G	G/G	G/G	<NA>	<NA>	<NA>	<NA>	G/G	T/G	G/G	T/G	T/T	T/G	G/G	T/G	T/G	G/G	T/G	T/T	G/G	T/T	<NA>	<NA>	T/T	T/G	<NA>	<NA>	T/G	T/G	T/G	<NA>	<NA>	T/G	<NA>
5.37618	57.5156	1.27271e-09	3.59669	5.37582	105.537	3.31153e-10		19:14551828	ENSBTAG00000016988	19	14551828	T/T	<NA>	T/T	<NA>	<NA>	T/T	<NA>	<NA>	<NA>	<NA>	<NA>	<NA>	A/T	T/T	A/T	A/A	A/T	T/T	A/T	A/T	T/T	A/T	A/A	<NA>	A/A	<NA>	<NA>	A/A	A/T	<NA>	<NA>	A/T	A/T	A/T	<NA>	<NA>	A/T	<NA>
9.40203	51.1443	3.36074e-09	-1.37684	9.40204	104.096	3.31386e-10		19:14551828	ENSBTAG00000015034	19	14551828	T/T	<NA>	T/T	<NA>	<NA>	T/T	<NA>	<NA>	<NA>	<NA>	<NA>	<NA>	A/T	T/T	A/T	A/A	A/T	T/T	A/T	A/T	T/T	A/T	A/A	<NA>	A/A	<NA>	<NA>	A/A	A/T	<NA>	<NA>	A/T	A/T	A/T	<NA>	<NA>	A/T	<NA>
8.25974	48.1504	3.88335e-09	4.79352	8.25975	99.7887	3.31661e-10		19:14553701	ENSBTAG00000023343	19	14553701	A/A	<NA>	A/A	<NA>	<NA>	A/A	A/A	<NA>	<NA>	<NA>	<NA>	<NA>	G/A	A/A	G/A	G/G	G/A	A/A	G/A	G/A	<NA>	G/A	G/G	A/A	G/G	<NA>	<NA>	G/G	G/A	<NA>	<NA>	G/A	G/A	G/A	<NA>	<NA>	G/A	<NA>
10.985	45.0839	2.58737e-09	1.73961	10.985	89.7334	3.33929e-10		19:23080893	ENSBTAG00000011515	19	23080893	G/A	G/A	G/A	G/A	G/G	G/G	G/A	G/A	G/G	G/A	G/A	G/A	<NA>	G/G	<NA>	<NA>	<NA>	G/G	<NA>	A/A	G/A	A/A	A/A	A/A	A/A	<NA>	<NA>	G/A	A/A	<NA>	<NA>	<NA>	A/A	A/A	<NA>	<NA>	A/A	<NA>
7.52274	46.5339	3.47834e-09	2.94214	7.52237	95.7558	3.34386e-10		19:14554403	ENSBTAG00000014643	19	14554403	G/G	<NA>	G/G	<NA>	G/G	G/G	<NA>	<NA>	<NA>	<NA>	<NA>	G/G	A/G	G/G	A/G	A/A	A/G	G/G	A/G	A/G	G/G	A/G	A/A	G/G	A/A	<NA>	<NA>	A/A	A/G	<NA>	<NA>	A/G	A/G	<NA>	<NA>	<NA>	A/G	<NA>
5.7429	44.5696	2.8398e-09	3.34835	5.7428	89.5379	3.34721e-10		19:14554927	ENSBTAG00000013084	19	14554927	G/G	<NA>	G/G	<NA>	G/G	G/G	G/G	<NA>	<NA>	<NA>	<NA>	G/G	T/G	G/G	T/G	T/T	T/G	G/G	T/G	T/G	G/G	T/G	T/T	G/G	T/T	<NA>	<NA>	T/T	T/G	<NA>	<NA>	T/G	T/G	T/G	<NA>	<NA>	T/G	<NA>
6.36197	43.4254	3.71364e-09	2.60587	6.36192	89.511	3.35801e-10		19:14554927	ENSBTAG00000018938	19	14554927	G/G	<NA>	G/G	<NA>	G/G	G/G	G/G	<NA>	<NA>	<NA>	<NA>	G/G	T/G	G/G	T/G	T/T	T/G	G/G	T/G	T/G	G/G	T/G	T/T	G/G	T/T	<NA>	<NA>	T/T	T/G	<NA>	<NA>	T/G	T/G	T/G	<NA>	<NA>	T/G	<NA>
6.67156	44.6683	2.77549e-09	3.74094	6.6715	89.493	3.36529e-10		19:14554927	ENSBTAG00000003759	19	14554927	G/G	<NA>	G/G	<NA>	G/G	G/G	G/G	<NA>	<NA>	<NA>	<NA>	G/G	T/G	G/G	T/G	T/T	T/G	G/G	T/G	T/G	G/G	T/G	T/T	G/G	T/T	<NA>	<NA>	T/T	T/G	<NA>	<NA>	T/G	T/G	T/G	<NA>	<NA>	T/G	<NA>
6.61308	45.783	2.14884e-09	3.8844	6.61302	89.4234	3.39353e-10		19:14554927	ENSBTAG00000012232	19	14554927	G/G	<NA>	G/G	<NA>	G/G	G/G	G/G	<NA>	<NA>	<NA>	<NA>	G/G	T/G	G/G	T/G	T/T	T/G	G/G	T/G	T/G	G/G	T/G	T/T	G/G	T/T	<NA>	<NA>	T/T	T/G	<NA>	<NA>	T/G	T/G	T/G	<NA>	<NA>	T/G	<NA>
6.04235	43.7902	3.40721e-09	3.39011	6.04228	89.4181	3.39569e-10		19:14554927	ENSBTAG00000011625	19	14554927	G/G	<NA>	G/G	<NA>	G/G	G/G	G/G	<NA>	<NA>	<NA>	<NA>	G/G	T/G	G/G	T/G	T/T	T/G	G/G	T/G	T/G	G/G	T/G	T/T	G/G	T/T	<NA>	<NA>	T/T	T/G	<NA>	<NA>	T/G	T/G	T/G	<NA>	<NA>	T/G	<NA>
7.63764	58.0384	1.16788e-09	5.1795	7.63754	105.215	3.41186e-10		19:14551828	ENSBTAG00000047229	19	14551828	T/T	<NA>	T/T	<NA>	<NA>	T/T	<NA>	<NA>	<NA>	<NA>	<NA>	<NA>	A/T	T/T	A/T	A/A	A/T	T/T	A/T	A/T	T/T	A/T	A/A	<NA>	A/A	<NA>	<NA>	A/A	A/T	<NA>	<NA>	A/T	A/T	A/T	<NA>	<NA>	A/T	<NA>
9.78441	42.6607	4.09785e-09	-1.59455	9.78442	88.5721	3.44174e-10		19:14554927	ENSBTAG00000008753	19	14554927	G/G	<NA>	G/G	<NA>	G/G	G/G	G/G	<NA>	<NA>	<NA>	<NA>	G/G	T/G	G/G	T/G	T/T	T/G	G/G	T/G	T/G	G/G	T/G	T/T	G/G	T/T	<NA>	<NA>	T/T	T/G	<NA>	<NA>	T/G	T/G	T/G	<NA>	<NA>	T/G	<NA>
6.56146	50.5593	4.26942e-09	3.70864	6.56132	105.07	3.45795e-10		19:14551828	ENSBTAG00000006740	19	14551828	T/T	<NA>	T/T	<NA>	<NA>	T/T	<NA>	<NA>	<NA>	<NA>	<NA>	<NA>	A/T	T/T	A/T	A/A	A/T	T/T	A/T	A/T	T/T	A/T	A/A	<NA>	A/A	<NA>	<NA>	A/A	A/T	<NA>	<NA>	A/T	A/T	A/T	<NA>	<NA>	A/T	<NA>
7.27762	50.5516	1.47895e-09	2.06282	7.27729	95.2627	3.46524e-10		19:14554403	ENSBTAG00000015779	19	14554403	G/G	<NA>	G/G	<NA>	G/G	G/G	<NA>	<NA>	<NA>	<NA>	<NA>	G/G	A/G	G/G	A/G	A/A	A/G	G/G	A/G	A/G	G/G	A/G	A/A	G/G	A/A	<NA>	<NA>	A/A	A/G	<NA>	<NA>	A/G	A/G	<NA>	<NA>	<NA>	A/G	<NA>
6.79076	46.4809	1.83517e-09	3.51297	6.79071	89.2022	3.48495e-10		19:14554927	ENSBTAG00000019096	19	14554927	G/G	<NA>	G/G	<NA>	G/G	G/G	G/G	<NA>	<NA>	<NA>	<NA>	G/G	T/G	G/G	T/G	T/T	T/G	G/G	T/G	T/G	G/G	T/G	T/T	G/G	T/T	<NA>	<NA>	T/T	T/G	<NA>	<NA>	T/G	T/G	T/G	<NA>	<NA>	T/G	<NA>
6.07488	50.813	4.07551e-09	2.65642	6.07471	104.856	3.5273e-10		19:14551828	ENSBTAG00000018938	19	14551828	T/T	<NA>	T/T	<NA>	<NA>	T/T	<NA>	<NA>	<NA>	<NA>	<NA>	<NA>	A/T	T/T	A/T	A/A	A/T	T/T	A/T	A/T	T/T	A/T	A/A	<NA>	A/A	<NA>	<NA>	A/A	A/T	<NA>	<NA>	A/T	A/T	A/T	<NA>	<NA>	A/T	<NA>
9.32165	64.1205	3.84498e-10	-2.12935	9.32165	103.922	3.5404e-10		19:14551828	ENSBTAG00000000641	19	14551828	T/T	<NA>	T/T	<NA>	<NA>	T/T	<NA>	<NA>	<NA>	<NA>	<NA>	<NA>	A/T	T/T	A/T	A/A	A/T	T/T	A/T	A/T	T/T	A/T	A/A	<NA>	A/A	<NA>	<NA>	A/A	A/T	<NA>	<NA>	A/T	A/T	A/T	<NA>	<NA>	A/T	<NA>
6.16098	53.2509	2.63203e-09	2.87788	6.16081	104.81	3.54261e-10		19:14551828	ENSBTAG00000003820	19	14551828	T/T	<NA>	T/T	<NA>	<NA>	T/T	<NA>	<NA>	<NA>	<NA>	<NA>	<NA>	A/T	T/T	A/T	A/A	A/T	T/T	A/T	A/T	T/T	A/T	A/A	<NA>	A/A	<NA>	<NA>	A/A	A/T	<NA>	<NA>	A/T	A/T	A/T	<NA>	<NA>	A/T	<NA>
5.5059	44.2091	3.08846e-09	2.73739	5.5058	89.0346	3.55596e-10		19:14554927	ENSBTAG00000015900	19	14554927	G/G	<NA>	G/G	<NA>	G/G	G/G	G/G	<NA>	<NA>	<NA>	<NA>	G/G	T/G	G/G	T/G	T/T	T/G	G/G	T/G	T/G	G/G	T/G	T/T	G/G	T/T	<NA>	<NA>	T/T	T/G	<NA>	<NA>	T/G	T/G	T/G	<NA>	<NA>	T/G	<NA>
5.50196	52.5193	1.03265e-09	3.62238	5.50051	94.8672	3.6811e-10		19:14554403	ENSBTAG00000007187	19	14554403	G/G	<NA>	G/G	<NA>	G/G	G/G	<NA>	<NA>	<NA>	<NA>	<NA>	G/G	A/G	G/G	A/G	A/A	A/G	G/G	A/G	A/G	G/G	A/G	A/A	G/G	A/A	<NA>	<NA>	A/A	A/G	<NA>	<NA>	A/G	A/G	<NA>	<NA>	<NA>	A/G	<NA>
8.6771	74.9251	8.25879e-11	-2.0712	8.67712	103.37	3.72965e-10		19:14551828	ENSBTAG00000016007	19	14551828	T/T	<NA>	T/T	<NA>	<NA>	T/T	<NA>	<NA>	<NA>	<NA>	<NA>	<NA>	A/T	T/T	A/T	A/A	A/T	T/T	A/T	A/T	T/T	A/T	A/A	<NA>	A/A	<NA>	<NA>	A/A	A/T	<NA>	<NA>	A/T	A/T	A/T	<NA>	<NA>	A/T	<NA>
5.45071	48.9688	2.09241e-09	3.05295	5.44939	94.6037	3.78803e-10		19:14554403	ENSBTAG00000013697	19	14554403	G/G	<NA>	G/G	<NA>	G/G	G/G	<NA>	<NA>	<NA>	<NA>	<NA>	G/G	A/G	G/G	A/G	A/A	A/G	G/G	A/G	A/G	G/G	A/G	A/A	G/G	A/A	<NA>	<NA>	A/A	A/G	<NA>	<NA>	A/G	A/G	<NA>	<NA>	<NA>	A/G	<NA>
5.96454	66.8325	3.00856e-10	3.36745	5.96432	104.068	3.79628e-10		19:14551828	ENSBTAG00000001131	19	14551828	T/T	<NA>	T/T	<NA>	<NA>	T/T	<NA>	<NA>	<NA>	<NA>	<NA>	<NA>	A/T	T/T	A/T	A/A	A/T	T/T	A/T	A/T	T/T	A/T	A/A	<NA>	A/A	<NA>	<NA>	A/A	A/T	<NA>	<NA>	A/T	A/T	A/T	<NA>	<NA>	A/T	<NA>
9.61962	60.6523	7.67117e-10	-3.14628	9.61963	104.018	3.81414e-10		19:14551828	ENSBTAG00000001161	19	14551828	T/T	<NA>	T/T	<NA>	<NA>	T/T	<NA>	<NA>	<NA>	<NA>	<NA>	<NA>	A/T	T/T	A/T	A/A	A/T	T/T	A/T	A/T	T/T	A/T	A/A	<NA>	A/A	<NA>	<NA>	A/A	A/T	<NA>	<NA>	A/T	A/T	A/T	<NA>	<NA>	A/T	<NA>
6.55805	45.905	2.09008e-09	3.10207	6.55799	88.4093	3.83498e-10		19:14554927	ENSBTAG00000019216	19	14554927	G/G	<NA>	G/G	<NA>	G/G	G/G	G/G	<NA>	<NA>	<NA>	<NA>	G/G	T/G	G/G	T/G	T/T	T/G	G/G	T/G	T/G	G/G	T/G	T/T	G/G	T/T	<NA>	<NA>	T/T	T/G	<NA>	<NA>	T/G	T/G	T/G	<NA>	<NA>	T/G	<NA>
3.99406	55.4166	1.73293e-09	3.44233	3.99338	103.789	3.8549e-10		19:14551828	ENSBTAG00000033333	19	14551828	T/T	<NA>	T/T	<NA>	<NA>	T/T	<NA>	<NA>	<NA>	<NA>	<NA>	<NA>	A/T	T/T	A/T	A/A	A/T	T/T	A/T	A/T	T/T	A/T	A/A	<NA>	A/A	<NA>	<NA>	A/A	A/T	<NA>	<NA>	A/T	A/T	A/T	<NA>	<NA>	A/T	<NA>
7.6887	47.5219	4.40606e-09	2.56504	7.68871	98.2272	3.88701e-10		19:14553701	ENSBTAG00000017306	19	14553701	A/A	<NA>	A/A	<NA>	<NA>	A/A	A/A	<NA>	<NA>	<NA>	<NA>	<NA>	G/A	A/A	G/A	G/G	G/A	A/A	G/A	G/A	<NA>	G/A	G/G	A/A	G/G	<NA>	<NA>	G/G	G/A	<NA>	<NA>	G/A	G/A	G/A	<NA>	<NA>	G/A	<NA>
9.86393	53.4352	2.2223e-09	-1.49963	9.86394	102.409	3.89062e-10		19:14551828	ENSBTAG00000006707	19	14551828	T/T	<NA>	T/T	<NA>	<NA>	T/T	<NA>	<NA>	<NA>	<NA>	<NA>	<NA>	A/T	T/T	A/T	A/A	A/T	T/T	A/T	A/T	T/T	A/T	A/A	<NA>	A/A	<NA>	<NA>	A/A	A/T	<NA>	<NA>	A/T	A/T	A/T	<NA>	<NA>	A/T	<NA>
8.44351	50.0379	4.12624e-09	-1.40032	8.44352	102.344	3.91493e-10		19:14551828	ENSBTAG00000046786	19	14551828	T/T	<NA>	T/T	<NA>	<NA>	T/T	<NA>	<NA>	<NA>	<NA>	<NA>	<NA>	A/T	T/T	A/T	A/A	A/T	T/T	A/T	A/T	T/T	A/T	A/A	<NA>	A/A	<NA>	<NA>	A/A	A/T	<NA>	<NA>	A/T	A/T	A/T	<NA>	<NA>	A/T	<NA>
5.69425	44.6194	2.80713e-09	-2.60257	5.69434	88.2146	3.92655e-10		19:14554927	ENSBTAG00000001068	19	14554927	G/G	<NA>	G/G	<NA>	G/G	G/G	G/G	<NA>	<NA>	<NA>	<NA>	G/G	T/G	G/G	T/G	T/T	T/G	G/G	T/G	T/G	G/G	T/G	T/T	G/G	T/T	<NA>	<NA>	T/T	T/G	<NA>	<NA>	T/G	T/G	T/G	<NA>	<NA>	T/G	<NA>
4.71106	49.0854	2.04313e-09	3.82681	4.70875	94.2643	3.93072e-10		19:14554403	ENSBTAG00000012289	19	14554403	G/G	<NA>	G/G	<NA>	G/G	G/G	<NA>	<NA>	<NA>	<NA>	<NA>	G/G	A/G	G/G	A/G	A/A	A/G	G/G	A/G	A/G	G/G	A/G	A/A	G/G	A/A	<NA>	<NA>	A/A	A/G	<NA>	<NA>	A/G	A/G	<NA>	<NA>	<NA>	A/G	<NA>
9.62448	46.7278	3.33781e-09	4.23165	9.62438	94.1226	3.99198e-10		19:14554403	ENSBTAG00000011190	19	14554403	G/G	<NA>	G/G	<NA>	G/G	G/G	<NA>	<NA>	<NA>	<NA>	<NA>	G/G	A/G	G/G	A/G	A/A	A/G	G/G	A/G	A/G	G/G	A/G	A/A	G/G	A/A	<NA>	<NA>	A/A	A/G	<NA>	<NA>	A/G	A/G	<NA>	<NA>	<NA>	A/G	<NA>
6.48164	55.3196	1.8395e-09	3.64447	6.48146	103.434	4.02899e-10		19:14551828	ENSBTAG00000019096	19	14551828	T/T	<NA>	T/T	<NA>	<NA>	T/T	<NA>	<NA>	<NA>	<NA>	<NA>	<NA>	A/T	T/T	A/T	A/A	A/T	T/T	A/T	A/T	T/T	A/T	A/A	<NA>	A/A	<NA>	<NA>	A/A	A/T	<NA>	<NA>	A/T	A/T	A/T	<NA>	<NA>	A/T	<NA>
6.72983	45.1547	2.48076e-09	4.27223	6.72977	87.9835	4.03835e-10		19:14554927	ENSBTAG00000011491	19	14554927	G/G	<NA>	G/G	<NA>	G/G	G/G	G/G	<NA>	<NA>	<NA>	<NA>	G/G	T/G	G/G	T/G	T/T	T/G	G/G	T/G	T/G	G/G	T/G	T/T	G/G	T/T	<NA>	<NA>	T/T	T/G	<NA>	<NA>	T/G	T/G	T/G	<NA>	<NA>	T/G	<NA>
9.27763	44.1256	4.37641e-09	1.3023	9.27761	90.5127	4.05244e-10		23:27784200	ENSBTAG00000024608	23	27784200	C/G	C/G	C/G	<NA>	G/G	C/G	G/G	<NA>	<NA>	<NA>	<NA>	G/G	C/G	C/G	C/C	C/C	C/C	C/G	C/C	C/C	C/G	C/C	C/C	C/C	C/G	<NA>	<NA>	G/G	C/C	<NA>	<NA>	<NA>	C/G	C/C	<NA>	<NA>	C/G	<NA>
7.72581	49.2678	4.77019e-09	-1.31655	7.72583	101.46	4.26236e-10		19:14551828	ENSBTAG00000007871	19	14551828	T/T	<NA>	T/T	<NA>	<NA>	T/T	<NA>	<NA>	<NA>	<NA>	<NA>	<NA>	A/T	T/T	A/T	A/A	A/T	T/T	A/T	A/T	T/T	A/T	A/A	<NA>	A/A	<NA>	<NA>	A/A	A/T	<NA>	<NA>	A/T	A/T	A/T	<NA>	<NA>	A/T	<NA>
6.41518	51.4582	3.62417e-09	3.27493	6.415	102.819	4.26965e-10		19:14551828	ENSBTAG00000019915	19	14551828	T/T	<NA>	T/T	<NA>	<NA>	T/T	<NA>	<NA>	<NA>	<NA>	<NA>	<NA>	A/T	T/T	A/T	A/A	A/T	T/T	A/T	A/T	T/T	A/T	A/A	<NA>	A/A	<NA>	<NA>	A/A	A/T	<NA>	<NA>	A/T	A/T	A/T	<NA>	<NA>	A/T	<NA>
8.7219	52.458	1.04497e-09	3.09969	8.72172	93.4786	4.28369e-10		19:14554403	ENSBTAG00000018912	19	14554403	G/G	<NA>	G/G	<NA>	G/G	G/G	<NA>	<NA>	<NA>	<NA>	<NA>	G/G	A/G	G/G	A/G	A/A	A/G	G/G	A/G	A/G	G/G	A/G	A/A	G/G	A/A	<NA>	<NA>	A/A	A/G	<NA>	<NA>	A/G	A/G	<NA>	<NA>	<NA>	A/G	<NA>
4.1761	48.0202	1.18857e-09	-2.25765	4.17627	86.6943	4.33437e-10		19:14554927	ENSBTAG00000022762	19	14554927	G/G	<NA>	G/G	<NA>	G/G	G/G	G/G	<NA>	<NA>	<NA>	<NA>	G/G	T/G	G/G	T/G	T/T	T/G	G/G	T/G	T/G	G/G	T/G	T/T	G/G	T/T	<NA>	<NA>	T/T	T/G	<NA>	<NA>	T/G	T/G	T/G	<NA>	<NA>	T/G	<NA>
6.99271	51.4275	1.27776e-09	5.03071	6.99206	93.2874	4.37469e-10		19:14554403	ENSBTAG00000008355	19	14554403	G/G	<NA>	G/G	<NA>	G/G	G/G	<NA>	<NA>	<NA>	<NA>	<NA>	G/G	A/G	G/G	A/G	A/A	A/G	G/G	A/G	A/G	G/G	A/G	A/A	G/G	A/A	<NA>	<NA>	A/A	A/G	<NA>	<NA>	A/G	A/G	<NA>	<NA>	<NA>	A/G	<NA>
6.11827	43.1185	3.9944e-09	3.20541	6.1182	87.3033	4.38754e-10		19:14554927	ENSBTAG00000032137	19	14554927	G/G	<NA>	G/G	<NA>	G/G	G/G	G/G	<NA>	<NA>	<NA>	<NA>	G/G	T/G	G/G	T/G	T/T	T/G	G/G	T/G	T/G	G/G	T/G	T/T	G/G	T/T	<NA>	<NA>	T/T	T/G	<NA>	<NA>	T/G	T/G	T/G	<NA>	<NA>	T/G	<NA>
6.42011	65.2626	3.23531e-10	-1.90739	6.42018	101.092	4.41663e-10		19:14551828	ENSBTAG00000019010	19	14551828	T/T	<NA>	T/T	<NA>	<NA>	T/T	<NA>	<NA>	<NA>	<NA>	<NA>	<NA>	A/T	T/T	A/T	A/A	A/T	T/T	A/T	A/T	T/T	A/T	A/A	<NA>	A/A	<NA>	<NA>	A/A	A/T	<NA>	<NA>	A/T	A/T	A/T	<NA>	<NA>	A/T	<NA>
4.97009	49.2209	1.98741e-09	2.91012	4.96837	93.177	4.42815e-10		19:14554403	ENSBTAG00000004194	19	14554403	G/G	<NA>	G/G	<NA>	G/G	G/G	<NA>	<NA>	<NA>	<NA>	<NA>	G/G	A/G	G/G	A/G	A/A	A/G	G/G	A/G	A/G	G/G	A/G	A/A	G/G	A/A	<NA>	<NA>	A/A	A/G	<NA>	<NA>	A/G	A/G	<NA>	<NA>	<NA>	A/G	<NA>
5.72162	42.2539	4.91536e-09	2.50104	5.72153	87.1679	4.46086e-10		19:14554927	ENSBTAG00000031718	19	14554927	G/G	<NA>	G/G	<NA>	G/G	G/G	G/G	<NA>	<NA>	<NA>	<NA>	G/G	T/G	G/G	T/G	T/T	T/G	G/G	T/G	T/G	G/G	T/G	T/T	G/G	T/T	<NA>	<NA>	T/T	T/G	<NA>	<NA>	T/G	T/G	T/G	<NA>	<NA>	T/G	<NA>
7.26486	42.4504	5.11568e-09	-4.04254	7.26488	87.7209	4.527e-10		19:23080893	ENSBTAG00000000810	19	23080893	G/A	G/A	G/A	G/A	G/G	G/G	G/A	G/A	G/G	G/A	G/A	G/A	<NA>	G/G	<NA>	<NA>	<NA>	G/G	<NA>	A/A	G/A	A/A	A/A	A/A	A/A	<NA>	<NA>	G/A	A/A	<NA>	<NA>	<NA>	A/A	A/A	<NA>	<NA>	A/A	<NA>
4.27712	58.6504	9.12923e-10	-2.56952	4.27748	100.648	4.61125e-10		19:14551828	ENSBTAG00000022762	19	14551828	T/T	<NA>	T/T	<NA>	<NA>	T/T	<NA>	<NA>	<NA>	<NA>	<NA>	<NA>	A/T	T/T	A/T	A/A	A/T	T/T	A/T	A/T	T/T	A/T	A/A	<NA>	A/A	<NA>	<NA>	A/A	A/T	<NA>	<NA>	A/T	A/T	A/T	<NA>	<NA>	A/T	<NA>
8.82524	52.1302	2.80762e-09	-1.78255	8.82525	100.577	4.64303e-10		19:14551828	ENSBTAG00000020439	19	14551828	T/T	<NA>	T/T	<NA>	<NA>	T/T	<NA>	<NA>	<NA>	<NA>	<NA>	<NA>	A/T	T/T	A/T	A/A	A/T	T/T	A/T	A/T	T/T	A/T	A/A	<NA>	A/A	<NA>	<NA>	A/A	A/T	<NA>	<NA>	A/T	A/T	A/T	<NA>	<NA>	A/T	<NA>
5.78515	48.8372	5.88329e-09	2.8212	5.78495	101.791	4.707e-10		19:14551828	ENSBTAG00000037400	19	14551828	T/T	<NA>	T/T	<NA>	<NA>	T/T	<NA>	<NA>	<NA>	<NA>	<NA>	<NA>	A/T	T/T	A/T	A/A	A/T	T/T	A/T	A/T	T/T	A/T	A/A	<NA>	A/A	<NA>	<NA>	A/A	A/T	<NA>	<NA>	A/T	A/T	A/T	<NA>	<NA>	A/T	<NA>
6.17128	42.642	4.47656e-09	3.44779	6.1712	86.7034	4.72251e-10		19:14554927	ENSBTAG00000032427	19	14554927	G/G	<NA>	G/G	<NA>	G/G	G/G	G/G	<NA>	<NA>	<NA>	<NA>	G/G	T/G	G/G	T/G	T/T	T/G	G/G	T/G	T/G	G/G	T/G	T/T	G/G	T/T	<NA>	<NA>	T/T	T/G	<NA>	<NA>	T/G	T/G	T/G	<NA>	<NA>	T/G	<NA>
5.1036	42.056	5.1568e-09	4.21649	5.10344	86.6379	4.76073e-10		19:14554927	ENSBTAG00000008412	19	14554927	G/G	<NA>	G/G	<NA>	G/G	G/G	G/G	<NA>	<NA>	<NA>	<NA>	G/G	T/G	G/G	T/G	T/T	T/G	G/G	T/G	T/G	G/G	T/G	T/T	G/G	T/T	<NA>	<NA>	T/T	T/G	<NA>	<NA>	T/G	T/G	T/G	<NA>	<NA>	T/G	<NA>
6.58483	41.7726	5.52488e-09	2.24349	6.58479	86.5984	4.7839e-10		19:14554927	ENSBTAG00000008147	19	14554927	G/G	<NA>	G/G	<NA>	G/G	G/G	G/G	<NA>	<NA>	<NA>	<NA>	G/G	T/G	G/G	T/G	T/T	T/G	G/G	T/G	T/G	G/G	T/G	T/T	G/G	T/T	<NA>	<NA>	T/T	T/G	<NA>	<NA>	T/G	T/G	T/G	<NA>	<NA>	T/G	<NA>
5.30196	44.7666	5.09742e-09	3.07416	5.30054	92.3406	4.85688e-10		19:14554403	ENSBTAG00000003052	19	14554403	G/G	<NA>	G/G	<NA>	G/G	G/G	<NA>	<NA>	<NA>	<NA>	<NA>	G/G	A/G	G/G	A/G	A/A	A/G	G/G	A/G	A/G	G/G	A/G	A/A	G/G	A/A	<NA>	<NA>	A/A	A/G	<NA>	<NA>	A/G	A/G	<NA>	<NA>	<NA>	A/G	<NA>
6.36094	57.9168	1.1914e-09	3.95977	6.36074	101.447	4.86415e-10		19:14551828	ENSBTAG00000020780	19	14551828	T/T	<NA>	T/T	<NA>	<NA>	T/T	<NA>	<NA>	<NA>	<NA>	<NA>	<NA>	A/T	T/T	A/T	A/A	A/T	T/T	A/T	A/T	T/T	A/T	A/A	<NA>	A/A	<NA>	<NA>	A/A	A/T	<NA>	<NA>	A/T	A/T	A/T	<NA>	<NA>	A/T	<NA>
5.04383	45.7773	5.94455e-09	2.84929	5.04385	95.2331	4.94006e-10		19:14553701	ENSBTAG00000039153	19	14553701	A/A	<NA>	A/A	<NA>	<NA>	A/A	A/A	<NA>	<NA>	<NA>	<NA>	<NA>	G/A	A/A	G/A	G/G	G/A	A/A	G/A	G/A	<NA>	G/A	G/G	A/A	G/G	<NA>	<NA>	G/G	G/A	<NA>	<NA>	G/A	G/A	G/A	<NA>	<NA>	G/A	<NA>
6.70896	42.879	4.22935e-09	3.17415	6.70891	86.233	5.0043e-10		19:14554927	ENSBTAG00000019915	19	14554927	G/G	<NA>	G/G	<NA>	G/G	G/G	G/G	<NA>	<NA>	<NA>	<NA>	G/G	T/G	G/G	T/G	T/T	T/G	G/G	T/G	T/G	G/G	T/G	T/T	G/G	T/T	<NA>	<NA>	T/T	T/G	<NA>	<NA>	T/G	T/G	T/G	<NA>	<NA>	T/G	<NA>
5.5116	48.2278	1.24621e-09	3.39807	5.51149	86.135	5.06525e-10		19:14554927	ENSBTAG00000008395	19	14554927	G/G	<NA>	G/G	<NA>	G/G	G/G	G/G	<NA>	<NA>	<NA>	<NA>	G/G	T/G	G/G	T/G	T/T	T/G	G/G	T/G	T/G	G/G	T/G	T/T	G/G	T/T	<NA>	<NA>	T/T	T/G	<NA>	<NA>	T/G	T/G	T/G	<NA>	<NA>	T/G	<NA>
7.82113	56.7362	1.25548e-09	-1.6679	7.82116	99.6729	5.0711e-10		19:14551828	ENSBTAG00000001171	19	14551828	T/T	<NA>	T/T	<NA>	<NA>	T/T	<NA>	<NA>	<NA>	<NA>	<NA>	<NA>	A/T	T/T	A/T	A/A	A/T	T/T	A/T	A/T	T/T	A/T	A/A	<NA>	A/A	<NA>	<NA>	A/A	A/T	<NA>	<NA>	A/T	A/T	A/T	<NA>	<NA>	A/T	<NA>
5.84781	52.9472	2.77688e-09	3.9079	5.84755	100.885	5.13291e-10		19:14551828	ENSBTAG00000030302	19	14551828	T/T	<NA>	T/T	<NA>	<NA>	T/T	<NA>	<NA>	<NA>	<NA>	<NA>	<NA>	A/T	T/T	A/T	A/A	A/T	T/T	A/T	A/T	T/T	A/T	A/A	<NA>	A/A	<NA>	<NA>	A/A	A/T	<NA>	<NA>	A/T	A/T	A/T	<NA>	<NA>	A/T	<NA>
6.17856	41.2913	6.04995e-09	2.16774	6.17851	85.7119	5.14047e-10		19:14554927	ENSBTAG00000046359	19	14554927	G/G	<NA>	G/G	<NA>	G/G	G/G	G/G	<NA>	<NA>	<NA>	<NA>	G/G	T/G	G/G	T/G	T/T	T/G	G/G	T/G	T/G	G/G	T/G	T/T	G/G	T/T	<NA>	<NA>	T/T	T/G	<NA>	<NA>	T/G	T/G	T/G	<NA>	<NA>	T/G	<NA>
6.18633	47.6213	2.73637e-09	2.30594	6.1856	91.7289	5.15115e-10		19:14554403	ENSBTAG00000003341	19	14554403	G/G	<NA>	G/G	<NA>	G/G	G/G	<NA>	<NA>	<NA>	<NA>	<NA>	G/G	A/G	G/G	A/G	A/A	A/G	G/G	A/G	A/G	G/G	A/G	A/A	G/G	A/A	<NA>	<NA>	A/A	A/G	<NA>	<NA>	A/G	A/G	<NA>	<NA>	<NA>	A/G	<NA>
6.44401	46.32	1.90283e-09	3.83911	6.44394	85.99	5.15691e-10		19:14554927	ENSBTAG00000009201	19	14554927	G/G	<NA>	G/G	<NA>	G/G	G/G	G/G	<NA>	<NA>	<NA>	<NA>	G/G	T/G	G/G	T/G	T/T	T/G	G/G	T/G	T/G	G/G	T/G	T/T	G/G	T/T	<NA>	<NA>	T/T	T/G	<NA>	<NA>	T/G	T/G	T/G	<NA>	<NA>	T/G	<NA>
6.08706	49.1348	5.56255e-09	3.85601	6.08683	100.835	5.15764e-10		19:14551828	ENSBTAG00000013556	19	14551828	T/T	<NA>	T/T	<NA>	<NA>	T/T	<NA>	<NA>	<NA>	<NA>	<NA>	<NA>	A/T	T/T	A/T	A/A	A/T	T/T	A/T	A/T	T/T	A/T	A/A	<NA>	A/A	<NA>	<NA>	A/A	A/T	<NA>	<NA>	A/T	A/T	A/T	<NA>	<NA>	A/T	<NA>
5.41568	42.6894	4.42586e-09	4.31751	5.41554	85.8518	5.24586e-10		19:14554927	ENSBTAG00000009211	19	14554927	G/G	<NA>	G/G	<NA>	G/G	G/G	G/G	<NA>	<NA>	<NA>	<NA>	G/G	T/G	G/G	T/G	T/T	T/G	G/G	T/G	T/G	G/G	T/G	T/T	G/G	T/T	<NA>	<NA>	T/T	T/G	<NA>	<NA>	T/G	T/G	T/G	<NA>	<NA>	T/G	<NA>
5.84701	42.4992	4.6329e-09	3.09318	5.84692	85.799	5.28034e-10		19:14554927	ENSBTAG00000011588	19	14554927	G/G	<NA>	G/G	<NA>	G/G	G/G	G/G	<NA>	<NA>	<NA>	<NA>	G/G	T/G	G/G	T/G	T/T	T/G	G/G	T/G	T/G	G/G	T/G	T/T	G/G	T/T	<NA>	<NA>	T/T	T/G	<NA>	<NA>	T/G	T/G	T/G	<NA>	<NA>	T/G	<NA>
5.04712	47.6652	6.66786e-09	2.56767	5.04682	99.2364	5.37125e-10		19:14551828	ENSBTAG00000039705	19	14551828	T/T	<NA>	T/T	<NA>	<NA>	T/T	<NA>	<NA>	<NA>	<NA>	<NA>	<NA>	A/T	T/T	A/T	A/A	A/T	T/T	A/T	A/T	T/T	A/T	A/A	<NA>	A/A	<NA>	<NA>	A/A	A/T	<NA>	<NA>	A/T	A/T	A/T	<NA>	<NA>	A/T	<NA>
4.91675	49.6873	5.01634e-09	3.19429	4.91635	100.311	5.42452e-10		19:14551828	ENSBTAG00000034691	19	14551828	T/T	<NA>	T/T	<NA>	<NA>	T/T	<NA>	<NA>	<NA>	<NA>	<NA>	<NA>	A/T	T/T	A/T	A/A	A/T	T/T	A/T	A/T	T/T	A/T	A/A	<NA>	A/A	<NA>	<NA>	A/A	A/T	<NA>	<NA>	A/T	A/T	A/T	<NA>	<NA>	A/T	<NA>
7.93815	45.0624	2.534e-09	4.12553	7.93813	85.5269	5.46168e-10		19:14554927	ENSBTAG00000006495	19	14554927	G/G	<NA>	G/G	<NA>	G/G	G/G	G/G	<NA>	<NA>	<NA>	<NA>	G/G	T/G	G/G	T/G	T/T	T/G	G/G	T/G	T/G	G/G	T/G	T/T	G/G	T/T	<NA>	<NA>	T/T	T/G	<NA>	<NA>	T/G	T/G	T/G	<NA>	<NA>	T/G	<NA>
6.64308	59.2859	8.22868e-10	-2.07913	6.64317	98.8572	5.49422e-10		19:14551828	ENSBTAG00000034871	19	14551828	T/T	<NA>	T/T	<NA>	<NA>	T/T	<NA>	<NA>	<NA>	<NA>	<NA>	<NA>	A/T	T/T	A/T	A/A	A/T	T/T	A/T	A/T	T/T	A/T	A/A	<NA>	A/A	<NA>	<NA>	A/A	A/T	<NA>	<NA>	A/T	A/T	A/T	<NA>	<NA>	A/T	<NA>
9.67085	48.8431	3.38392e-09	4.10639	9.67085	94.8789	5.5009e-10		19:14553701	ENSBTAG00000026327	19	14553701	A/A	<NA>	A/A	<NA>	<NA>	A/A	A/A	<NA>	<NA>	<NA>	<NA>	<NA>	G/A	A/A	G/A	G/G	G/A	A/A	G/A	G/A	<NA>	G/A	G/G	A/A	G/G	<NA>	<NA>	G/G	G/A	<NA>	<NA>	G/A	G/A	G/A	<NA>	<NA>	G/A	<NA>
5.41281	41.0022	6.15614e-09	1.77726	5.41273	84.7763	5.50735e-10		19:14554927	ENSBTAG00000013277	19	14554927	G/G	<NA>	G/G	<NA>	G/G	G/G	G/G	<NA>	<NA>	<NA>	<NA>	G/G	T/G	G/G	T/G	T/T	T/G	G/G	T/G	T/G	G/G	T/G	T/T	G/G	T/T	<NA>	<NA>	T/T	T/G	<NA>	<NA>	T/G	T/G	T/G	<NA>	<NA>	T/G	<NA>
10.9165	48.6256	5.39103e-09	-1.85164	10.9165	98.7377	5.55935e-10		19:14551828	ENSBTAG00000031723	19	14551828	T/T	<NA>	T/T	<NA>	<NA>	T/T	<NA>	<NA>	<NA>	<NA>	<NA>	<NA>	A/T	T/T	A/T	A/A	A/T	T/T	A/T	A/T	T/T	A/T	A/A	<NA>	A/A	<NA>	<NA>	A/A	A/T	<NA>	<NA>	A/T	A/T	A/T	<NA>	<NA>	A/T	<NA>
9.55954	58.5757	1.06984e-09	-2.73608	9.55955	99.9177	5.63462e-10		19:14551828	ENSBTAG00000054942	19	14551828	T/T	<NA>	T/T	<NA>	<NA>	T/T	<NA>	<NA>	<NA>	<NA>	<NA>	<NA>	A/T	T/T	A/T	A/A	A/T	T/T	A/T	A/T	T/T	A/T	A/A	<NA>	A/A	<NA>	<NA>	A/A	A/T	<NA>	<NA>	A/T	A/T	A/T	<NA>	<NA>	A/T	<NA>
4.92725	48.0408	6.84492e-09	2.98203	4.92687	99.8687	5.66142e-10		19:14551828	ENSBTAG00000048485	19	14551828	T/T	<NA>	T/T	<NA>	<NA>	T/T	<NA>	<NA>	<NA>	<NA>	<NA>	<NA>	A/T	T/T	A/T	A/A	A/T	T/T	A/T	A/T	T/T	A/T	A/A	<NA>	A/A	<NA>	<NA>	A/A	A/T	<NA>	<NA>	A/T	A/T	A/T	<NA>	<NA>	A/T	<NA>
10.4849	62.7503	5.53454e-10	-2.91606	10.4849	99.7079	5.75025e-10		19:14551828	ENSBTAG00000032369	19	14551828	T/T	<NA>	T/T	<NA>	<NA>	T/T	<NA>	<NA>	<NA>	<NA>	<NA>	<NA>	A/T	T/T	A/T	A/A	A/T	T/T	A/T	A/T	T/T	A/T	A/A	<NA>	A/A	<NA>	<NA>	A/A	A/T	<NA>	<NA>	A/T	A/T	A/T	<NA>	<NA>	A/T	<NA>
5.3419	41.6035	5.54358e-09	2.41663	5.34179	84.7377	5.78248e-10		19:14554927	ENSBTAG00000046746	19	14554927	G/G	<NA>	G/G	<NA>	G/G	G/G	G/G	<NA>	<NA>	<NA>	<NA>	G/G	T/G	G/G	T/G	T/T	T/G	G/G	T/G	T/G	G/G	T/G	T/T	G/G	T/T	<NA>	<NA>	T/T	T/G	<NA>	<NA>	T/G	T/G	T/G	<NA>	<NA>	T/G	<NA>
4.72149	50.0572	4.68343e-09	4.48557	4.72095	99.5467	5.84085e-10		19:14551828	ENSBTAG00000016696	19	14551828	T/T	<NA>	T/T	<NA>	<NA>	T/T	<NA>	<NA>	<NA>	<NA>	<NA>	<NA>	A/T	T/T	A/T	A/A	A/T	T/T	A/T	A/T	T/T	A/T	A/A	<NA>	A/A	<NA>	<NA>	A/A	A/T	<NA>	<NA>	A/T	A/T	A/T	<NA>	<NA>	A/T	<NA>
11.5675	42.0683	7.0755e-09	1.59152	11.5675	87.3852	5.85677e-10		23:27784200	ENSBTAG00000045504	23	27784200	C/G	C/G	C/G	<NA>	G/G	C/G	G/G	<NA>	<NA>	<NA>	<NA>	G/G	C/G	C/G	C/C	C/C	C/C	C/G	C/C	C/C	C/G	C/C	C/C	C/C	C/G	<NA>	<NA>	G/G	C/C	<NA>	<NA>	<NA>	C/G	C/C	<NA>	<NA>	C/G	<NA>
6.89131	43.9679	6.08196e-09	2.33246	6.89086	90.662	5.85845e-10		19:14554403	ENSBTAG00000004625	19	14554403	G/G	<NA>	G/G	<NA>	G/G	G/G	<NA>	<NA>	<NA>	<NA>	<NA>	G/G	A/G	G/G	A/G	A/A	A/G	G/G	A/G	A/G	G/G	A/G	A/A	G/G	A/A	<NA>	<NA>	A/A	A/G	<NA>	<NA>	A/G	A/G	<NA>	<NA>	<NA>	A/G	<NA>
5.33849	48.0727	5.9962e-09	1.77968	5.33831	98.0794	5.93354e-10		19:14551828	ENSBTAG00000004457	19	14551828	T/T	<NA>	T/T	<NA>	<NA>	T/T	<NA>	<NA>	<NA>	<NA>	<NA>	<NA>	A/T	T/T	A/T	A/A	A/T	T/T	A/T	A/T	T/T	A/T	A/A	<NA>	A/A	<NA>	<NA>	A/A	A/T	<NA>	<NA>	A/T	A/T	A/T	<NA>	<NA>	A/T	<NA>
4.76391	44.0853	5.92527e-09	4.27011	4.76164	90.4758	5.98255e-10		19:14554403	ENSBTAG00000017010	19	14554403	G/G	<NA>	G/G	<NA>	G/G	G/G	<NA>	<NA>	<NA>	<NA>	<NA>	G/G	A/G	G/G	A/G	A/A	A/G	G/G	A/G	A/G	G/G	A/G	A/A	G/G	A/A	<NA>	<NA>	A/A	A/G	<NA>	<NA>	A/G	A/G	<NA>	<NA>	<NA>	A/G	<NA>
5.94924	43.8359	3.3708e-09	3.01192	5.94916	84.7933	5.98464e-10		19:14554927	ENSBTAG00000001059	19	14554927	G/G	<NA>	G/G	<NA>	G/G	G/G	G/G	<NA>	<NA>	<NA>	<NA>	G/G	T/G	G/G	T/G	T/T	T/G	G/G	T/G	T/G	G/G	T/G	T/T	G/G	T/T	<NA>	<NA>	T/T	T/G	<NA>	<NA>	T/G	T/G	T/G	<NA>	<NA>	T/G	<NA>
6.6755	55.3976	4.73249e-11	-4.06143	6.67562	75.0354	6.00777e-10		18:57565792	ENSBTAG00000019227	18	57565792	C/C	A/C	C/C	A/C	A/C	A/C	A/C	C/C	C/C	C/C	A/C	C/C	<NA>	A/C	<NA>	<NA>	A/C	C/C	A/A	A/C	C/C	A/C	A/A	A/C	A/C	A/C	<NA>	A/A	A/A	<NA>	C/C	<NA>	A/C	A/C	<NA>	<NA>	<NA>	A/C
7.53259	40.9911	6.17322e-09	-1.33708	7.5326	84.0821	6.01219e-10		19:14554927	ENSBTAG00000003614	19	14554927	G/G	<NA>	G/G	<NA>	G/G	G/G	G/G	<NA>	<NA>	<NA>	<NA>	G/G	T/G	G/G	T/G	T/T	T/G	G/G	T/G	T/G	G/G	T/G	T/T	G/G	T/T	<NA>	<NA>	T/T	T/G	<NA>	<NA>	T/G	T/G	T/G	<NA>	<NA>	T/G	<NA>
5.9469	47.7758	7.20185e-09	3.54328	5.94668	99.2396	6.01775e-10		19:14551828	ENSBTAG00000008552	19	14551828	T/T	<NA>	T/T	<NA>	<NA>	T/T	<NA>	<NA>	<NA>	<NA>	<NA>	<NA>	A/T	T/T	A/T	A/A	A/T	T/T	A/T	A/T	T/T	A/T	A/A	<NA>	A/A	<NA>	<NA>	A/A	A/T	<NA>	<NA>	A/T	A/T	A/T	<NA>	<NA>	A/T	<NA>
6.78053	48.9013	5.81256e-09	2.61968	6.78042	99.0712	6.11726e-10		19:14551828	ENSBTAG00000015511	19	14551828	T/T	<NA>	T/T	<NA>	<NA>	T/T	<NA>	<NA>	<NA>	<NA>	<NA>	<NA>	A/T	T/T	A/T	A/A	A/T	T/T	A/T	A/T	T/T	A/T	A/A	<NA>	A/A	<NA>	<NA>	A/A	A/T	<NA>	<NA>	A/T	A/T	A/T	<NA>	<NA>	A/T	<NA>
6.23939	40.8292	6.96819e-09	3.335	6.23932	84.5677	6.15612e-10		19:14554927	ENSBTAG00000020311	19	14554927	G/G	<NA>	G/G	<NA>	G/G	G/G	G/G	<NA>	<NA>	<NA>	<NA>	G/G	T/G	G/G	T/G	T/T	T/G	G/G	T/G	T/G	G/G	T/G	T/T	G/G	T/T	<NA>	<NA>	T/T	T/G	<NA>	<NA>	T/G	T/G	T/G	<NA>	<NA>	T/G	<NA>
6.35851	51.0181	1.38529e-09	3.9397	6.3576	90.1252	6.22399e-10		19:14554403	ENSBTAG00000021364	19	14554403	G/G	<NA>	G/G	<NA>	G/G	G/G	<NA>	<NA>	<NA>	<NA>	<NA>	G/G	A/G	G/G	A/G	A/A	A/G	G/G	A/G	A/G	G/G	A/G	A/A	G/G	A/A	<NA>	<NA>	A/A	A/G	<NA>	<NA>	A/G	A/G	<NA>	<NA>	<NA>	A/G	<NA>
7.04437	41.92	5.75793e-09	-1.59995	7.04439	84.7254	6.23308e-10		23:28499874	ENSBTAG00000006971	23	28499874	C/A	C/A	C/C	C/A	C/C	C/C	C/C	C/A	C/A	C/A	C/C	C/C	<NA>	C/A	<NA>	C/A	A/A	C/A	<NA>	A/A	C/A	A/A	A/A	A/A	C/A	<NA>	<NA>	C/A	<NA>	<NA>	A/A	<NA>	<NA>	<NA>	<NA>	<NA>	C/A	A/A
6.44881	51.5773	3.54697e-09	3.55508	6.44864	98.7905	6.28706e-10		19:14551828	ENSBTAG00000021884	19	14551828	T/T	<NA>	T/T	<NA>	<NA>	T/T	<NA>	<NA>	<NA>	<NA>	<NA>	<NA>	A/T	T/T	A/T	A/A	A/T	T/T	A/T	A/T	T/T	A/T	A/A	<NA>	A/A	<NA>	<NA>	A/A	A/T	<NA>	<NA>	A/T	A/T	A/T	<NA>	<NA>	A/T	<NA>
5.53906	44.9167	7.54647e-09	4.87977	5.53908	93.2469	6.53875e-10		19:14553701	ENSBTAG00000014610	19	14553701	A/A	<NA>	A/A	<NA>	<NA>	A/A	A/A	<NA>	<NA>	<NA>	<NA>	<NA>	G/A	A/A	G/A	G/G	G/A	A/A	G/A	G/A	<NA>	G/A	G/G	A/A	G/G	<NA>	<NA>	G/G	G/A	<NA>	<NA>	G/A	G/A	G/A	<NA>	<NA>	G/A	<NA>
8.61662	44.3943	7.86209e-09	2.01329	8.61662	92.4837	6.57378e-10		19:14553701	ENSBTAG00000030209	19	14553701	A/A	<NA>	A/A	<NA>	<NA>	A/A	A/A	<NA>	<NA>	<NA>	<NA>	<NA>	G/A	A/A	G/A	G/G	G/A	A/A	G/A	G/A	<NA>	G/A	G/G	A/A	G/G	<NA>	<NA>	G/G	G/A	<NA>	<NA>	G/A	G/A	G/A	<NA>	<NA>	G/A	<NA>
5.98366	57.3571	1.30648e-09	3.3926	5.98344	98.2085	6.65561e-10		19:14551828	ENSBTAG00000014458	19	14551828	T/T	<NA>	T/T	<NA>	<NA>	T/T	<NA>	<NA>	<NA>	<NA>	<NA>	<NA>	A/T	T/T	A/T	A/A	A/T	T/T	A/T	A/T	T/T	A/T	A/A	<NA>	A/A	<NA>	<NA>	A/A	A/T	<NA>	<NA>	A/T	A/T	A/T	<NA>	<NA>	A/T	<NA>
5.69323	48.1108	6.75386e-09	3.43658	5.69298	98.1934	6.66547e-10		19:14551828	ENSBTAG00000011625	19	14551828	T/T	<NA>	T/T	<NA>	<NA>	T/T	<NA>	<NA>	<NA>	<NA>	<NA>	<NA>	A/T	T/T	A/T	A/A	A/T	T/T	A/T	A/T	T/T	A/T	A/A	<NA>	A/A	<NA>	<NA>	A/A	A/T	<NA>	<NA>	A/T	A/T	A/T	<NA>	<NA>	A/T	<NA>
7.63433	46.2158	3.72285e-09	2.30554	7.63405	89.4713	6.70284e-10		19:14554403	ENSBTAG00000021192	19	14554403	G/G	<NA>	G/G	<NA>	G/G	G/G	<NA>	<NA>	<NA>	<NA>	<NA>	G/G	A/G	G/G	A/G	A/A	A/G	G/G	A/G	A/G	G/G	A/G	A/A	G/G	A/A	<NA>	<NA>	A/A	A/G	<NA>	<NA>	A/G	A/G	<NA>	<NA>	<NA>	A/G	<NA>
5.40431	47.708	6.88133e-09	2.50715	5.40405	97.3006	6.72199e-10		19:14551828	ENSBTAG00000000759	19	14551828	T/T	<NA>	T/T	<NA>	<NA>	T/T	<NA>	<NA>	<NA>	<NA>	<NA>	<NA>	A/T	T/T	A/T	A/A	A/T	T/T	A/T	A/T	T/T	A/T	A/A	<NA>	A/A	<NA>	<NA>	A/A	A/T	<NA>	<NA>	A/T	A/T	A/T	<NA>	<NA>	A/T	<NA>
5.86548	46.6642	1.62951e-09	2.07262	5.86542	83.38	6.73124e-10		19:14554927	ENSBTAG00000010073	19	14554927	G/G	<NA>	G/G	<NA>	G/G	G/G	G/G	<NA>	<NA>	<NA>	<NA>	G/G	T/G	G/G	T/G	T/T	T/G	G/G	T/G	T/G	G/G	T/G	T/T	G/G	T/T	<NA>	<NA>	T/T	T/G	<NA>	<NA>	T/G	T/G	T/G	<NA>	<NA>	T/G	<NA>
6.38535	51.5692	1.24268e-09	4.13436	6.38441	89.3579	6.7899e-10		19:14554403	ENSBTAG00000011149	19	14554403	G/G	<NA>	G/G	<NA>	G/G	G/G	<NA>	<NA>	<NA>	<NA>	<NA>	G/G	A/G	G/G	A/G	A/A	A/G	G/G	A/G	A/G	G/G	A/G	A/A	G/G	A/A	<NA>	<NA>	A/A	A/G	<NA>	<NA>	A/G	A/G	<NA>	<NA>	<NA>	A/G	<NA>
7.27443	41.3591	7.02482e-09	-2.69736	7.27446	84.5702	6.79231e-10		23:28499874	ENSBTAG00000021474	23	28499874	C/A	C/A	C/C	C/A	C/C	C/C	C/C	C/A	C/A	C/A	C/C	C/C	<NA>	C/A	<NA>	C/A	A/A	C/A	<NA>	A/A	C/A	A/A	A/A	A/A	C/A	<NA>	<NA>	C/A	<NA>	<NA>	A/A	<NA>	<NA>	<NA>	<NA>	<NA>	C/A	A/A
5.41581	48.1551	6.69699e-09	4.50238	5.41544	97.8745	6.87763e-10		19:14551828	ENSBTAG00000004551	19	14551828	T/T	<NA>	T/T	<NA>	<NA>	T/T	<NA>	<NA>	<NA>	<NA>	<NA>	<NA>	A/T	T/T	A/T	A/A	A/T	T/T	A/T	A/T	T/T	A/T	A/A	<NA>	A/A	<NA>	<NA>	A/A	A/T	<NA>	<NA>	A/T	A/T	A/T	<NA>	<NA>	A/T	<NA>
6.86075	40.4484	7.6614e-09	3.57999	6.8607	83.6746	6.8883e-10		19:14554927	ENSBTAG00000006740	19	14554927	G/G	<NA>	G/G	<NA>	G/G	G/G	G/G	<NA>	<NA>	<NA>	<NA>	G/G	T/G	G/G	T/G	T/T	T/G	G/G	T/G	T/G	G/G	T/G	T/T	G/G	T/T	<NA>	<NA>	T/T	T/G	<NA>	<NA>	T/G	T/G	T/G	<NA>	<NA>	T/G	<NA>
5.23995	44.8016	4.86904e-09	2.47508	5.23865	88.8371	6.90234e-10		19:14554403	ENSBTAG00000039705	19	14554403	G/G	<NA>	G/G	<NA>	G/G	G/G	<NA>	<NA>	<NA>	<NA>	<NA>	G/G	A/G	G/G	A/G	A/A	A/G	G/G	A/G	A/G	G/G	A/G	A/A	G/G	A/A	<NA>	<NA>	A/A	A/G	<NA>	<NA>	A/G	A/G	<NA>	<NA>	<NA>	A/G	<NA>
6.53982	51.3067	3.27041e-09	2.06306	6.53971	96.6338	6.97475e-10		19:14551828	ENSBTAG00000045817	19	14551828	T/T	<NA>	T/T	<NA>	<NA>	T/T	<NA>	<NA>	<NA>	<NA>	<NA>	<NA>	A/T	T/T	A/T	A/A	A/T	T/T	A/T	A/T	T/T	A/T	A/A	<NA>	A/A	<NA>	<NA>	A/A	A/T	<NA>	<NA>	A/T	A/T	A/T	<NA>	<NA>	A/T	<NA>
6.95197	41.192	6.37022e-09	2.98117	6.95193	83.5668	6.98271e-10		19:14554927	ENSBTAG00000004755	19	14554927	G/G	<NA>	G/G	<NA>	G/G	G/G	G/G	<NA>	<NA>	<NA>	<NA>	G/G	T/G	G/G	T/G	T/T	T/G	G/G	T/G	T/G	G/G	T/G	T/T	G/G	T/T	<NA>	<NA>	T/T	T/G	<NA>	<NA>	T/G	T/G	T/G	<NA>	<NA>	T/G	<NA>
10.5183	54.8399	1.73686e-09	-1.81535	10.5183	96.4432	6.98706e-10		19:14551828	ENSBTAG00000013627	19	14551828	T/T	<NA>	T/T	<NA>	<NA>	T/T	<NA>	<NA>	<NA>	<NA>	<NA>	<NA>	A/T	T/T	A/T	A/A	A/T	T/T	A/T	A/T	T/T	A/T	A/A	<NA>	A/A	<NA>	<NA>	A/A	A/T	<NA>	<NA>	A/T	A/T	A/T	<NA>	<NA>	A/T	<NA>
6.55469	52.1529	1.10871e-09	3.86262	6.55386	89.0855	7.00392e-10		19:14554403	ENSBTAG00000012232	19	14554403	G/G	<NA>	G/G	<NA>	G/G	G/G	<NA>	<NA>	<NA>	<NA>	<NA>	G/G	A/G	G/G	A/G	A/A	A/G	G/G	A/G	A/G	G/G	A/G	A/A	G/G	A/A	<NA>	<NA>	A/A	A/G	<NA>	<NA>	A/G	A/G	<NA>	<NA>	<NA>	A/G	<NA>
5.66378	51.642	3.50582e-09	3.12367	5.66353	97.5883	7.07433e-10		19:14551828	ENSBTAG00000001059	19	14551828	T/T	<NA>	T/T	<NA>	<NA>	T/T	<NA>	<NA>	<NA>	<NA>	<NA>	<NA>	A/T	T/T	A/T	A/A	A/T	T/T	A/T	A/T	T/T	A/T	A/A	<NA>	A/A	<NA>	<NA>	A/A	A/T	<NA>	<NA>	A/T	A/T	A/T	<NA>	<NA>	A/T	<NA>
5.89932	51.3065	1.30857e-09	3.15171	5.89821	88.7649	7.26517e-10		19:14554403	ENSBTAG00000006325	19	14554403	G/G	<NA>	G/G	<NA>	G/G	G/G	<NA>	<NA>	<NA>	<NA>	<NA>	G/G	A/G	G/G	A/G	A/A	A/G	G/G	A/G	A/G	G/G	A/G	A/A	G/G	A/A	<NA>	<NA>	A/A	A/G	<NA>	<NA>	A/G	A/G	<NA>	<NA>	<NA>	A/G	<NA>
9.86834	40.9192	6.81442e-09	2.18233	9.86833	83.1993	7.31549e-10		19:14554927	ENSBTAG00000015989	19	14554927	G/G	<NA>	G/G	<NA>	G/G	G/G	G/G	<NA>	<NA>	<NA>	<NA>	G/G	T/G	G/G	T/G	T/T	T/G	G/G	T/G	T/G	G/G	T/G	T/T	G/G	T/T	<NA>	<NA>	T/T	T/G	<NA>	<NA>	T/G	T/G	T/G	<NA>	<NA>	T/G	<NA>
7.44799	39.4821	9.03852e-09	-1.16027	7.448	82.3053	7.54433e-10		19:14554927	ENSBTAG00000009547	19	14554927	G/G	<NA>	G/G	<NA>	G/G	G/G	G/G	<NA>	<NA>	<NA>	<NA>	G/G	T/G	G/G	T/G	T/T	T/G	G/G	T/G	T/G	G/G	T/G	T/T	G/G	T/T	<NA>	<NA>	T/T	T/G	<NA>	<NA>	T/G	T/G	T/G	<NA>	<NA>	T/G	<NA>
8.91743	42.0062	4.80482e-09	-1.32886	8.91744	82.3036	7.546e-10		19:14554927	ENSBTAG00000020026	19	14554927	G/G	<NA>	G/G	<NA>	G/G	G/G	G/G	<NA>	<NA>	<NA>	<NA>	G/G	T/G	G/G	T/G	T/T	T/G	G/G	T/G	T/G	G/G	T/G	T/T	G/G	T/T	<NA>	<NA>	T/T	T/G	<NA>	<NA>	T/G	T/G	T/G	<NA>	<NA>	T/G	<NA>
6.61313	49.3542	1.93423e-09	3.11363	6.61242	88.3991	7.57608e-10		19:14554403	ENSBTAG00000019915	19	14554403	G/G	<NA>	G/G	<NA>	G/G	G/G	<NA>	<NA>	<NA>	<NA>	<NA>	G/G	A/G	G/G	A/G	A/A	A/G	G/G	A/G	A/G	G/G	A/G	A/A	G/G	A/A	<NA>	<NA>	A/A	A/G	<NA>	<NA>	A/G	A/G	<NA>	<NA>	<NA>	A/G	<NA>
6.44455	45.4986	6.67779e-09	2.74419	6.44456	91.8108	7.62818e-10		19:14553701	ENSBTAG00000011400	19	14553701	A/A	<NA>	A/A	<NA>	<NA>	A/A	A/A	<NA>	<NA>	<NA>	<NA>	<NA>	G/A	A/A	G/A	G/G	G/A	A/A	G/A	G/A	<NA>	G/A	G/G	A/A	G/G	<NA>	<NA>	G/G	G/A	<NA>	<NA>	G/A	G/A	G/A	<NA>	<NA>	G/A	<NA>
7.58025	49.0658	4.95666e-09	-1.47291	7.58028	95.55	7.64638e-10		19:14551828	ENSBTAG00000015427	19	14551828	T/T	<NA>	T/T	<NA>	<NA>	T/T	<NA>	<NA>	<NA>	<NA>	<NA>	<NA>	A/T	T/T	A/T	A/A	A/T	T/T	A/T	A/T	T/T	A/T	A/A	<NA>	A/A	<NA>	<NA>	A/A	A/T	<NA>	<NA>	A/T	A/T	A/T	<NA>	<NA>	A/T	<NA>
8.07417	43.671	3.21671e-09	-1.39787	8.07418	82.189	7.65824e-10		19:14554927	ENSBTAG00000004571	19	14554927	G/G	<NA>	G/G	<NA>	G/G	G/G	G/G	<NA>	<NA>	<NA>	<NA>	G/G	T/G	G/G	T/G	T/T	T/G	G/G	T/G	T/G	G/G	T/G	T/T	G/G	T/T	<NA>	<NA>	T/T	T/G	<NA>	<NA>	T/G	T/G	T/G	<NA>	<NA>	T/G	<NA>
12.9454	54.6242	2.07234e-09	-2.85682	12.9454	96.7704	7.67069e-10		19:14551828	ENSBTAG00000015154	19	14551828	T/T	<NA>	T/T	<NA>	<NA>	T/T	<NA>	<NA>	<NA>	<NA>	<NA>	<NA>	A/T	T/T	A/T	A/A	A/T	T/T	A/T	A/T	T/T	A/T	A/A	<NA>	A/A	<NA>	<NA>	A/A	A/T	<NA>	<NA>	A/T	A/T	A/T	<NA>	<NA>	A/T	<NA>
5.29202	39.8585	8.79288e-09	2.48432	5.29192	82.6592	7.67201e-10		19:14554927	ENSBTAG00000039705	19	14554927	G/G	<NA>	G/G	<NA>	G/G	G/G	G/G	<NA>	<NA>	<NA>	<NA>	G/G	T/G	G/G	T/G	T/T	T/G	G/G	T/G	T/G	G/G	T/G	T/T	G/G	T/T	<NA>	<NA>	T/T	T/G	<NA>	<NA>	T/G	T/G	T/G	<NA>	<NA>	T/G	<NA>
6.56815	44.3167	8.57188e-09	4.46988	6.56816	91.7306	7.69452e-10		19:14553701	ENSBTAG00000019771	19	14553701	A/A	<NA>	A/A	<NA>	<NA>	A/A	A/A	<NA>	<NA>	<NA>	<NA>	<NA>	G/A	A/A	G/A	G/G	G/A	A/A	G/A	G/A	<NA>	G/A	G/G	A/A	G/G	<NA>	<NA>	G/G	G/A	<NA>	<NA>	G/A	G/A	G/A	<NA>	<NA>	G/A	<NA>
6.34321	56.1759	2.43472e-10	3.07656	6.34315	82.6986	7.79647e-10		19:14554927	ENSBTAG00000007128	19	14554927	G/G	<NA>	G/G	<NA>	G/G	G/G	G/G	<NA>	<NA>	<NA>	<NA>	G/G	T/G	G/G	T/G	T/T	T/G	G/G	T/G	T/G	G/G	T/G	T/T	G/G	T/T	<NA>	<NA>	T/T	T/G	<NA>	<NA>	T/G	T/G	T/G	<NA>	<NA>	T/G	<NA>
7.0159	46.0667	3.84383e-09	3.89255	7.01531	88.1281	7.81568e-10		19:14554403	ENSBTAG00000021144	19	14554403	G/G	<NA>	G/G	<NA>	G/G	G/G	<NA>	<NA>	<NA>	<NA>	<NA>	G/G	A/G	G/G	A/G	A/A	A/G	G/G	A/G	A/G	G/G	A/G	A/A	G/G	A/A	<NA>	<NA>	A/A	A/G	<NA>	<NA>	A/G	A/G	<NA>	<NA>	<NA>	A/G	<NA>
7.98249	44.0335	3.21799e-09	5.03769	7.98246	82.6477	7.84725e-10		19:14554927	ENSBTAG00000047229	19	14554927	G/G	<NA>	G/G	<NA>	G/G	G/G	G/G	<NA>	<NA>	<NA>	<NA>	G/G	T/G	G/G	T/G	T/T	T/G	G/G	T/G	T/G	G/G	T/G	T/T	G/G	T/T	<NA>	<NA>	T/T	T/G	<NA>	<NA>	T/G	T/G	T/G	<NA>	<NA>	T/G	<NA>
6.91513	39.4223	9.1783e-09	-1.23784	6.91515	81.9979	7.84953e-10		19:14554927	ENSBTAG00000014102	19	14554927	G/G	<NA>	G/G	<NA>	G/G	G/G	G/G	<NA>	<NA>	<NA>	<NA>	G/G	T/G	G/G	T/G	T/T	T/G	G/G	T/G	T/G	G/G	T/G	T/T	G/G	T/T	<NA>	<NA>	T/T	T/G	<NA>	<NA>	T/G	T/G	T/G	<NA>	<NA>	T/G	<NA>
7.22604	48.0595	6.01151e-09	-1.39334	7.22608	95.248	7.88433e-10		19:14551828	ENSBTAG00000021781	19	14551828	T/T	<NA>	T/T	<NA>	<NA>	T/T	<NA>	<NA>	<NA>	<NA>	<NA>	<NA>	A/T	T/T	A/T	A/A	A/T	T/T	A/T	A/T	T/T	A/T	A/A	<NA>	A/A	<NA>	<NA>	A/A	A/T	<NA>	<NA>	A/T	A/T	A/T	<NA>	<NA>	A/T	<NA>
5.3917	54.5071	3.37584e-10	3.04613	5.39158	82.5691	7.92636e-10		19:14554927	ENSBTAG00000015798	19	14554927	G/G	<NA>	G/G	<NA>	G/G	G/G	G/G	<NA>	<NA>	<NA>	<NA>	G/G	T/G	G/G	T/G	T/T	T/G	G/G	T/G	T/G	G/G	T/G	T/T	G/G	T/T	<NA>	<NA>	T/T	T/G	<NA>	<NA>	T/G	T/G	T/G	<NA>	<NA>	T/G	<NA>
5.96327	40.3468	7.85859e-09	2.28966	5.96321	82.5029	7.99357e-10		19:14554927	ENSBTAG00000014769	19	14554927	G/G	<NA>	G/G	<NA>	G/G	G/G	G/G	<NA>	<NA>	<NA>	<NA>	G/G	T/G	G/G	T/G	T/T	T/G	G/G	T/G	T/G	G/G	T/G	T/T	G/G	T/T	<NA>	<NA>	T/T	T/G	<NA>	<NA>	T/G	T/G	T/G	<NA>	<NA>	T/G	<NA>
7.41497	47.795	4.17015e-09	4.03226	7.41497	91.3434	8.02377e-10		19:14553701	ENSBTAG00000051907	19	14553701	A/A	<NA>	A/A	<NA>	<NA>	A/A	A/A	<NA>	<NA>	<NA>	<NA>	<NA>	G/A	A/A	G/A	G/G	G/A	A/A	G/A	G/A	<NA>	G/A	G/G	A/A	G/G	<NA>	<NA>	G/G	G/A	<NA>	<NA>	G/A	G/A	G/A	<NA>	<NA>	G/A	<NA>
6.7108	43.6748	6.49329e-09	3.53206	6.71013	87.6536	8.25506e-10		19:14554403	ENSBTAG00000003707	19	14554403	G/G	<NA>	G/G	<NA>	G/G	G/G	<NA>	<NA>	<NA>	<NA>	<NA>	G/G	A/G	G/G	A/G	A/A	A/G	G/G	A/G	A/G	G/G	A/G	A/A	G/G	A/A	<NA>	<NA>	A/A	A/G	<NA>	<NA>	A/G	A/G	<NA>	<NA>	<NA>	A/G	<NA>
4.73427	46.4228	9.36925e-09	4.28866	4.73375	95.9719	8.30599e-10		19:14551828	ENSBTAG00000008412	19	14551828	T/T	<NA>	T/T	<NA>	<NA>	T/T	<NA>	<NA>	<NA>	<NA>	<NA>	<NA>	A/T	T/T	A/T	A/A	A/T	T/T	A/T	A/T	T/T	A/T	A/A	<NA>	A/A	<NA>	<NA>	A/A	A/T	<NA>	<NA>	A/T	A/T	A/T	<NA>	<NA>	A/T	<NA>
8.11682	50.6277	3.69701e-09	-1.67038	8.11684	94.5733	8.44541e-10		19:14551828	ENSBTAG00000004199	19	14551828	T/T	<NA>	T/T	<NA>	<NA>	T/T	<NA>	<NA>	<NA>	<NA>	<NA>	<NA>	A/T	T/T	A/T	A/A	A/T	T/T	A/T	A/T	T/T	A/T	A/A	<NA>	A/A	<NA>	<NA>	A/A	A/T	<NA>	<NA>	A/T	A/T	A/T	<NA>	<NA>	A/T	<NA>
5.54926	40.1964	8.16072e-09	4.50989	5.54913	82.0564	8.46358e-10		19:14554927	ENSBTAG00000007058	19	14554927	G/G	<NA>	G/G	<NA>	G/G	G/G	G/G	<NA>	<NA>	<NA>	<NA>	G/G	T/G	G/G	T/G	T/T	T/G	G/G	T/G	T/G	G/G	T/G	T/T	G/G	T/T	<NA>	<NA>	T/T	T/G	<NA>	<NA>	T/G	T/G	T/G	<NA>	<NA>	T/G	<NA>
6.22046	44.1795	8.82695e-09	4.92588	6.22047	90.7469	8.5613e-10		19:14553701	ENSBTAG00000013133	19	14553701	A/A	<NA>	A/A	<NA>	<NA>	A/A	A/A	<NA>	<NA>	<NA>	<NA>	<NA>	G/A	A/A	G/A	G/G	G/A	A/A	G/A	G/A	<NA>	G/A	G/G	A/A	G/G	<NA>	<NA>	G/G	G/A	<NA>	<NA>	G/A	G/A	G/A	<NA>	<NA>	G/A	<NA>
5.75844	46.2712	3.67901e-09	2.74666	5.75737	87.3244	8.57561e-10		19:14554403	ENSBTAG00000020444	19	14554403	G/G	<NA>	G/G	<NA>	G/G	G/G	<NA>	<NA>	<NA>	<NA>	<NA>	G/G	A/G	G/G	A/G	A/A	A/G	G/G	A/G	A/G	G/G	A/G	A/A	G/G	A/A	<NA>	<NA>	A/A	A/G	<NA>	<NA>	A/G	A/G	<NA>	<NA>	<NA>	A/G	<NA>
5.14795	51.3761	3.67844e-09	2.89689	5.14763	95.5346	8.67786e-10		19:14551828	ENSBTAG00000022185	19	14551828	T/T	<NA>	T/T	<NA>	<NA>	T/T	<NA>	<NA>	<NA>	<NA>	<NA>	<NA>	A/T	T/T	A/T	A/A	A/T	T/T	A/T	A/T	T/T	A/T	A/A	<NA>	A/A	<NA>	<NA>	A/A	A/T	<NA>	<NA>	A/T	A/T	A/T	<NA>	<NA>	A/T	<NA>
5.63992	45.1981	1.05979e-08	-1.54713	5.63996	94.3047	8.68069e-10		19:14551828	ENSBTAG00000012800	19	14551828	T/T	<NA>	T/T	<NA>	<NA>	T/T	<NA>	<NA>	<NA>	<NA>	<NA>	<NA>	A/T	T/T	A/T	A/A	A/T	T/T	A/T	A/T	T/T	A/T	A/A	<NA>	A/A	<NA>	<NA>	A/A	A/T	<NA>	<NA>	A/T	A/T	A/T	<NA>	<NA>	A/T	<NA>
6.63206	50.2684	1.60834e-09	4.64992	6.63121	87.2161	8.68387e-10		19:14554403	ENSBTAG00000007498	19	14554403	G/G	<NA>	G/G	<NA>	G/G	G/G	<NA>	<NA>	<NA>	<NA>	<NA>	G/G	A/G	G/G	A/G	A/A	A/G	G/G	A/G	A/G	G/G	A/G	A/A	G/G	A/A	<NA>	<NA>	A/A	A/G	<NA>	<NA>	A/G	A/G	<NA>	<NA>	<NA>	A/G	<NA>
6.93259	49.076	2.04707e-09	3.28866	6.932	87.2148	8.68525e-10		19:14554403	ENSBTAG00000000312	19	14554403	G/G	<NA>	G/G	<NA>	G/G	G/G	<NA>	<NA>	<NA>	<NA>	<NA>	G/G	A/G	G/G	A/G	A/A	A/G	G/G	A/G	A/G	G/G	A/G	A/A	G/G	A/A	<NA>	<NA>	A/A	A/G	<NA>	<NA>	A/G	A/G	<NA>	<NA>	<NA>	A/G	<NA>
6.59271	46.9139	3.2087e-09	3.8501	6.59193	87.1884	8.71179e-10		19:14554403	ENSBTAG00000003264	19	14554403	G/G	<NA>	G/G	<NA>	G/G	G/G	<NA>	<NA>	<NA>	<NA>	<NA>	G/G	A/G	G/G	A/G	A/A	A/G	G/G	A/G	A/G	G/G	A/G	A/A	G/G	A/A	<NA>	<NA>	A/A	A/G	<NA>	<NA>	A/G	A/G	<NA>	<NA>	<NA>	A/G	<NA>
4.91155	42.8448	7.21791e-09	1.77884	4.91026	86.4478	8.72536e-10		19:14554403	ENSBTAG00000010480	19	14554403	G/G	<NA>	G/G	<NA>	G/G	G/G	<NA>	<NA>	<NA>	<NA>	<NA>	G/G	A/G	G/G	A/G	A/A	A/G	G/G	A/G	A/G	G/G	A/G	A/A	G/G	A/A	<NA>	<NA>	A/A	A/G	<NA>	<NA>	A/G	A/G	<NA>	<NA>	<NA>	A/G	<NA>
4.8461	42.9376	4.17055e-09	3.44409	4.84593	81.78	8.76939e-10		19:14554927	ENSBTAG00000016037	19	14554927	G/G	<NA>	G/G	<NA>	G/G	G/G	G/G	<NA>	<NA>	<NA>	<NA>	G/G	T/G	G/G	T/G	T/T	T/G	G/G	T/G	T/G	G/G	T/G	T/T	G/G	T/T	<NA>	<NA>	T/T	T/G	<NA>	<NA>	T/G	T/G	T/G	<NA>	<NA>	T/G	<NA>
7.17361	48.6781	5.3372e-09	-1.71138	7.17365	94.0913	8.87268e-10		19:14551828	ENSBTAG00000030990	19	14551828	T/T	<NA>	T/T	<NA>	<NA>	T/T	<NA>	<NA>	<NA>	<NA>	<NA>	<NA>	A/T	T/T	A/T	A/A	A/T	T/T	A/T	A/T	T/T	A/T	A/A	<NA>	A/A	<NA>	<NA>	A/A	A/T	<NA>	<NA>	A/T	A/T	A/T	<NA>	<NA>	A/T	<NA>
5.25574	42.9437	7.65594e-09	2.8808	5.25429	86.9567	8.94946e-10		19:14554403	ENSBTAG00000009384	19	14554403	G/G	<NA>	G/G	<NA>	G/G	G/G	<NA>	<NA>	<NA>	<NA>	<NA>	G/G	A/G	G/G	A/G	A/A	A/G	G/G	A/G	A/G	G/G	A/G	A/A	G/G	A/A	<NA>	<NA>	A/A	A/G	<NA>	<NA>	A/G	A/G	<NA>	<NA>	<NA>	A/G	<NA>
6.47417	44.6146	2.81027e-09	3.11061	6.47411	81.6021	8.97243e-10		19:14554927	ENSBTAG00000015889	19	14554927	G/G	<NA>	G/G	<NA>	G/G	G/G	G/G	<NA>	<NA>	<NA>	<NA>	G/G	T/G	G/G	T/G	T/T	T/G	G/G	T/G	T/G	G/G	T/G	T/T	G/G	T/T	<NA>	<NA>	T/T	T/G	<NA>	<NA>	T/G	T/G	T/G	<NA>	<NA>	T/G	<NA>
7.90577	46.0541	8.91829e-09	-1.66505	7.90579	93.9581	8.99484e-10		19:14551828	ENSBTAG00000002116	19	14551828	T/T	<NA>	T/T	<NA>	<NA>	T/T	<NA>	<NA>	<NA>	<NA>	<NA>	<NA>	A/T	T/T	A/T	A/A	A/T	T/T	A/T	A/T	T/T	A/T	A/A	<NA>	A/A	<NA>	<NA>	A/A	A/T	<NA>	<NA>	A/T	A/T	A/T	<NA>	<NA>	A/T	<NA>
4.51142	51.3225	3.71437e-09	3.52082	4.51088	95.0351	9.1249e-10		19:14551828	ENSBTAG00000016037	19	14551828	T/T	<NA>	T/T	<NA>	<NA>	T/T	<NA>	<NA>	<NA>	<NA>	<NA>	<NA>	A/T	T/T	A/T	A/A	A/T	T/T	A/T	A/T	T/T	A/T	A/A	<NA>	A/A	<NA>	<NA>	A/A	A/T	<NA>	<NA>	A/T	A/T	A/T	<NA>	<NA>	A/T	<NA>
8.66107	44.5657	2.84234e-09	-2.10576	8.66108	81.4491	9.15097e-10		19:14554927	ENSBTAG00000000990	19	14554927	G/G	<NA>	G/G	<NA>	G/G	G/G	G/G	<NA>	<NA>	<NA>	<NA>	G/G	T/G	G/G	T/G	T/T	T/G	G/G	T/G	T/G	G/G	T/G	T/T	G/G	T/T	<NA>	<NA>	T/T	T/G	<NA>	<NA>	T/G	T/G	T/G	<NA>	<NA>	T/G	<NA>
5.51406	43.3214	1.06212e-08	3.50485	5.51408	90.1027	9.18566e-10		19:14553701	ENSBTAG00000002774	19	14553701	A/A	<NA>	A/A	<NA>	<NA>	A/A	A/A	<NA>	<NA>	<NA>	<NA>	<NA>	G/A	A/A	G/A	G/G	G/A	A/A	G/A	G/A	<NA>	G/A	G/G	A/A	G/G	<NA>	<NA>	G/G	G/A	<NA>	<NA>	G/A	G/A	G/A	<NA>	<NA>	G/A	<NA>
5.45995	40.1173	8.32452e-09	3.82255	5.45983	81.3741	9.24e-10		19:14554927	ENSBTAG00000012632	19	14554927	G/G	<NA>	G/G	<NA>	G/G	G/G	G/G	<NA>	<NA>	<NA>	<NA>	G/G	T/G	G/G	T/G	T/T	T/G	G/G	T/G	T/G	G/G	T/G	T/T	G/G	T/T	<NA>	<NA>	T/T	T/G	<NA>	<NA>	T/G	T/G	T/G	<NA>	<NA>	T/G	<NA>
5.49913	45.3497	4.4877e-09	3.43783	5.49773	86.6096	9.31846e-10		19:14554403	ENSBTAG00000010504	19	14554403	G/G	<NA>	G/G	<NA>	G/G	G/G	<NA>	<NA>	<NA>	<NA>	<NA>	G/G	A/G	G/G	A/G	A/A	A/G	G/G	A/G	A/G	G/G	A/G	A/A	G/G	A/A	<NA>	<NA>	A/A	A/G	<NA>	<NA>	A/G	A/G	<NA>	<NA>	<NA>	A/G	<NA>
4.74967	44.4734	2.72958e-09	2.56784	4.74952	80.9458	9.34143e-10		19:14554927	ENSBTAG00000019518	19	14554927	G/G	<NA>	G/G	<NA>	G/G	G/G	G/G	<NA>	<NA>	<NA>	<NA>	G/G	T/G	G/G	T/G	T/T	T/G	G/G	T/G	T/G	G/G	T/G	T/T	G/G	T/T	<NA>	<NA>	T/T	T/G	<NA>	<NA>	T/G	T/G	T/G	<NA>	<NA>	T/G	<NA>
6.84815	45.2754	4.5609e-09	2.57471	6.84763	86.5778	9.35304e-10		19:14554403	ENSBTAG00000005676	19	14554403	G/G	<NA>	G/G	<NA>	G/G	G/G	<NA>	<NA>	<NA>	<NA>	<NA>	G/G	A/G	G/G	A/G	A/A	A/G	G/G	A/G	A/G	G/G	A/G	A/A	G/G	A/A	<NA>	<NA>	A/A	A/G	<NA>	<NA>	A/G	A/G	<NA>	<NA>	<NA>	A/G	<NA>
8.64237	47.7098	6.4334e-09	-1.23461	8.64238	93.5521	9.37855e-10		19:14551828	ENSBTAG00000013330	19	14551828	T/T	<NA>	T/T	<NA>	<NA>	T/T	<NA>	<NA>	<NA>	<NA>	<NA>	<NA>	A/T	T/T	A/T	A/A	A/T	T/T	A/T	A/T	T/T	A/T	A/A	<NA>	A/A	<NA>	<NA>	A/A	A/T	<NA>	<NA>	A/T	A/T	A/T	<NA>	<NA>	A/T	<NA>
6.21177	53.8326	2.37709e-09	2.76711	6.21161	94.7262	9.41377e-10		19:14551828	ENSBTAG00000002939	19	14551828	T/T	<NA>	T/T	<NA>	<NA>	T/T	<NA>	<NA>	<NA>	<NA>	<NA>	<NA>	A/T	T/T	A/T	A/A	A/T	T/T	A/T	A/T	T/T	A/T	A/A	<NA>	A/A	<NA>	<NA>	A/A	A/T	<NA>	<NA>	A/T	A/T	A/T	<NA>	<NA>	A/T	<NA>
5.65057	44.2039	5.77123e-09	4.61791	5.64908	86.2949	9.66728e-10		19:14554403	ENSBTAG00000012197	19	14554403	G/G	<NA>	G/G	<NA>	G/G	G/G	<NA>	<NA>	<NA>	<NA>	<NA>	G/G	A/G	G/G	A/G	A/A	A/G	G/G	A/G	A/G	G/G	A/G	A/A	G/G	A/A	<NA>	<NA>	A/A	A/G	<NA>	<NA>	A/G	A/G	<NA>	<NA>	<NA>	A/G	<NA>
5.71189	39.8201	8.9723e-09	4.34364	5.71178	80.9648	9.74209e-10		19:14554927	ENSBTAG00000004551	19	14554927	G/G	<NA>	G/G	<NA>	G/G	G/G	G/G	<NA>	<NA>	<NA>	<NA>	G/G	T/G	G/G	T/G	T/T	T/G	G/G	T/G	T/G	G/G	T/G	T/T	G/G	T/T	<NA>	<NA>	T/T	T/G	<NA>	<NA>	T/G	T/G	T/G	<NA>	<NA>	T/G	<NA>
6.05503	46.5873	9.07128e-09	4.85805	6.05477	94.2686	9.86008e-10		19:14551828	ENSBTAG00000000639	19	14551828	T/T	<NA>	T/T	<NA>	<NA>	T/T	<NA>	<NA>	<NA>	<NA>	<NA>	<NA>	A/T	T/T	A/T	A/A	A/T	T/T	A/T	A/T	T/T	A/T	A/A	<NA>	A/A	<NA>	<NA>	A/A	A/T	<NA>	<NA>	A/T	A/T	A/T	<NA>	<NA>	A/T	<NA>
6.72994	41.3767	6.08721e-09	3.40401	6.72989	80.8227	9.92316e-10		19:14554927	ENSBTAG00000021884	19	14554927	G/G	<NA>	G/G	<NA>	G/G	G/G	G/G	<NA>	<NA>	<NA>	<NA>	G/G	T/G	G/G	T/G	T/T	T/G	G/G	T/G	T/G	G/G	T/G	T/T	G/G	T/T	<NA>	<NA>	T/T	T/G	<NA>	<NA>	T/G	T/G	T/G	<NA>	<NA>	T/G	<NA>
5.22073	39.7808	9.0619e-09	3.10666	5.2206	80.7884	9.96748e-10		19:14554927	ENSBTAG00000034691	19	14554927	G/G	<NA>	G/G	<NA>	G/G	G/G	G/G	<NA>	<NA>	<NA>	<NA>	G/G	T/G	G/G	T/G	T/T	T/G	G/G	T/G	T/G	G/G	T/G	T/T	G/G	T/T	<NA>	<NA>	T/T	T/G	<NA>	<NA>	T/G	T/G	T/G	<NA>	<NA>	T/G	<NA>
5.49638	42.6367	8.20936e-09	3.99695	5.4948	86.0006	1.00063e-09		19:14554403	ENSBTAG00000011228	19	14554403	G/G	<NA>	G/G	<NA>	G/G	G/G	<NA>	<NA>	<NA>	<NA>	<NA>	G/G	A/G	G/G	A/G	A/A	A/G	G/G	A/G	A/G	G/G	A/G	A/A	G/G	A/A	<NA>	<NA>	A/A	A/G	<NA>	<NA>	A/G	A/G	<NA>	<NA>	<NA>	A/G	<NA>
7.53214	49.73	4.37166e-09	-1.38559	7.53216	92.8809	1.00524e-09		19:14551828	ENSBTAG00000016818	19	14551828	T/T	<NA>	T/T	<NA>	<NA>	T/T	<NA>	<NA>	<NA>	<NA>	<NA>	<NA>	A/T	T/T	A/T	A/A	A/T	T/T	A/T	A/T	T/T	A/T	A/A	<NA>	A/A	<NA>	<NA>	A/A	A/T	<NA>	<NA>	A/T	A/T	A/T	<NA>	<NA>	A/T	<NA>
5.42209	40.5646	7.44238e-09	3.87913	5.42195	80.6454	1.01543e-09		19:14554927	ENSBTAG00000000857	19	14554927	G/G	<NA>	G/G	<NA>	G/G	G/G	G/G	<NA>	<NA>	<NA>	<NA>	G/G	T/G	G/G	T/G	T/T	T/G	G/G	T/G	T/G	G/G	T/G	T/T	G/G	T/T	<NA>	<NA>	T/T	T/G	<NA>	<NA>	T/G	T/G	T/G	<NA>	<NA>	T/G	<NA>
3.72678	41.8999	5.39166e-09	1.73348	3.72665	80.5838	1.02288e-09		19:23080893	ENSBTAG00000001439	19	23080893	G/A	G/A	G/A	G/A	G/G	G/G	G/A	G/A	G/G	G/A	G/A	G/A	<NA>	G/G	<NA>	<NA>	<NA>	G/G	<NA>	A/A	G/A	A/A	A/A	A/A	A/A	<NA>	<NA>	G/A	A/A	<NA>	<NA>	<NA>	A/A	A/A	<NA>	<NA>	A/A	<NA>
8.59507	39.819	8.33246e-09	-1.51585	8.59507	79.9143	1.03006e-09		19:14554927	ENSBTAG00000019404	19	14554927	G/G	<NA>	G/G	<NA>	G/G	G/G	G/G	<NA>	<NA>	<NA>	<NA>	G/G	T/G	G/G	T/G	T/T	T/G	G/G	T/G	T/G	G/G	T/G	T/T	G/G	T/T	<NA>	<NA>	T/T	T/G	<NA>	<NA>	T/G	T/G	T/G	<NA>	<NA>	T/G	<NA>
7.21281	47.5774	4.35703e-09	3.65443	7.21282	88.9902	1.0383e-09		19:14553701	ENSBTAG00000003160	19	14553701	A/A	<NA>	A/A	<NA>	<NA>	A/A	A/A	<NA>	<NA>	<NA>	<NA>	<NA>	G/A	A/A	G/A	G/G	G/A	A/A	G/A	G/A	<NA>	G/A	G/G	A/A	G/G	<NA>	<NA>	G/G	G/A	<NA>	<NA>	G/A	G/A	G/A	<NA>	<NA>	G/A	<NA>
6.61341	41.2263	6.31656e-09	2.7476	6.61336	80.4343	1.04368e-09		19:14554927	ENSBTAG00000007952	19	14554927	G/G	<NA>	G/G	<NA>	G/G	G/G	G/G	<NA>	<NA>	<NA>	<NA>	G/G	T/G	G/G	T/G	T/T	T/G	G/G	T/G	T/G	G/G	T/G	T/T	G/G	T/T	<NA>	<NA>	T/T	T/G	<NA>	<NA>	T/G	T/G	T/G	<NA>	<NA>	T/G	<NA>
5.85908	47.4661	6.74624e-09	-1.65096	5.85915	92.4797	1.04801e-09		19:14551828	ENSBTAG00000010046	19	14551828	T/T	<NA>	T/T	<NA>	<NA>	T/T	<NA>	<NA>	<NA>	<NA>	<NA>	<NA>	A/T	T/T	A/T	A/A	A/T	T/T	A/T	A/T	T/T	A/T	A/A	<NA>	A/A	<NA>	<NA>	A/A	A/T	<NA>	<NA>	A/T	A/T	A/T	<NA>	<NA>	A/T	<NA>
6.07552	44.3525	5.58438e-09	3.20435	6.07455	85.5742	1.05202e-09		19:14554403	ENSBTAG00000032137	19	14554403	G/G	<NA>	G/G	<NA>	G/G	G/G	<NA>	<NA>	<NA>	<NA>	<NA>	G/G	A/G	G/G	A/G	A/A	A/G	G/G	A/G	A/G	G/G	A/G	A/A	G/G	A/A	<NA>	<NA>	A/A	A/G	<NA>	<NA>	A/G	A/G	<NA>	<NA>	<NA>	A/G	<NA>
6.49848	45.6931	4.07964e-09	2.14423	6.49792	85.4972	1.05211e-09		19:14554403	ENSBTAG00000003476	19	14554403	G/G	<NA>	G/G	<NA>	G/G	G/G	<NA>	<NA>	<NA>	<NA>	<NA>	G/G	A/G	G/G	A/G	A/A	A/G	G/G	A/G	A/G	G/G	A/G	A/A	G/G	A/A	<NA>	<NA>	A/A	A/G	<NA>	<NA>	A/G	A/G	<NA>	<NA>	<NA>	A/G	<NA>
6.75113	46.0405	5.53665e-09	2.19666	6.75113	88.2846	1.06037e-09		19:14553701	ENSBTAG00000014583	19	14553701	A/A	<NA>	A/A	<NA>	<NA>	A/A	A/A	<NA>	<NA>	<NA>	<NA>	<NA>	G/A	A/A	G/A	G/G	G/A	A/A	G/A	G/A	<NA>	G/A	G/G	A/A	G/G	<NA>	<NA>	G/G	G/A	<NA>	<NA>	G/A	G/A	G/A	<NA>	<NA>	G/A	<NA>
6.9241	38.3094	1.22481e-08	1.25864	6.92408	79.5258	1.08423e-09		19:14554927	ENSBTAG00000008105	19	14554927	G/G	<NA>	G/G	<NA>	G/G	G/G	G/G	<NA>	<NA>	<NA>	<NA>	G/G	T/G	G/G	T/G	T/T	T/G	G/G	T/G	T/G	G/G	T/G	T/T	G/G	T/T	<NA>	<NA>	T/T	T/G	<NA>	<NA>	T/G	T/G	T/G	<NA>	<NA>	T/G	<NA>
5.67126	39.1582	1.06179e-08	2.478	5.67117	80.1276	1.08626e-09		19:14554927	ENSBTAG00000000759	19	14554927	G/G	<NA>	G/G	<NA>	G/G	G/G	G/G	<NA>	<NA>	<NA>	<NA>	G/G	T/G	G/G	T/G	T/T	T/G	G/G	T/G	T/G	G/G	T/G	T/T	G/G	T/T	<NA>	<NA>	T/T	T/G	<NA>	<NA>	T/G	T/G	T/G	<NA>	<NA>	T/G	<NA>
4.48685	48.2458	6.58205e-09	4.18135	4.48627	93.2991	1.08835e-09		19:14551828	ENSBTAG00000038045	19	14551828	T/T	<NA>	T/T	<NA>	<NA>	T/T	<NA>	<NA>	<NA>	<NA>	<NA>	<NA>	A/T	T/T	A/T	A/A	A/T	T/T	A/T	A/T	T/T	A/T	A/A	<NA>	A/A	<NA>	<NA>	A/A	A/T	<NA>	<NA>	A/T	A/T	A/T	<NA>	<NA>	A/T	<NA>
6.68701	38.8896	1.22284e-08	-1.69958	6.68704	80.3401	1.08954e-09		23:28499874	ENSBTAG00000006126	23	28499874	C/A	C/A	C/C	C/A	C/C	C/C	C/C	C/A	C/A	C/A	C/C	C/C	<NA>	C/A	<NA>	C/A	A/A	C/A	<NA>	A/A	C/A	A/A	A/A	A/A	C/A	<NA>	<NA>	C/A	<NA>	<NA>	A/A	<NA>	<NA>	<NA>	<NA>	<NA>	C/A	A/A
7.73833	38.8757	1.14166e-08	3.55502	7.7383	80.0522	1.097e-09		19:14554927	ENSBTAG00000016722	19	14554927	G/G	<NA>	G/G	<NA>	G/G	G/G	G/G	<NA>	<NA>	<NA>	<NA>	G/G	T/G	G/G	T/G	T/T	T/G	G/G	T/G	T/G	G/G	T/G	T/T	G/G	T/T	<NA>	<NA>	T/T	T/G	<NA>	<NA>	T/G	T/G	T/G	<NA>	<NA>	T/G	<NA>
4.05765	50.7193	4.146e-09	4.36631	4.05694	93.2096	1.09836e-09		19:14551828	ENSBTAG00000018772	19	14551828	T/T	<NA>	T/T	<NA>	<NA>	T/T	<NA>	<NA>	<NA>	<NA>	<NA>	<NA>	A/T	T/T	A/T	A/A	A/T	T/T	A/T	A/T	T/T	A/T	A/A	<NA>	A/A	<NA>	<NA>	A/A	A/T	<NA>	<NA>	A/T	A/T	A/T	<NA>	<NA>	A/T	<NA>
7.24639	41.7249	5.58954e-09	2.7393	7.24635	79.9743	1.10823e-09		19:14554927	ENSBTAG00000018271	19	14554927	G/G	<NA>	G/G	<NA>	G/G	G/G	G/G	<NA>	<NA>	<NA>	<NA>	G/G	T/G	G/G	T/G	T/T	T/G	G/G	T/G	T/G	G/G	T/G	T/T	G/G	T/T	<NA>	<NA>	T/T	T/G	<NA>	<NA>	T/G	T/G	T/G	<NA>	<NA>	T/G	<NA>
6.65862	43.5144	3.63632e-09	3.81701	6.65856	79.9161	1.1167e-09		19:14554927	ENSBTAG00000020780	19	14554927	G/G	<NA>	G/G	<NA>	G/G	G/G	G/G	<NA>	<NA>	<NA>	<NA>	G/G	T/G	G/G	T/G	T/T	T/G	G/G	T/G	T/G	G/G	T/G	T/T	G/G	T/T	<NA>	<NA>	T/T	T/G	<NA>	<NA>	T/G	T/G	T/G	<NA>	<NA>	T/G	<NA>
5.94866	41.3121	1.11453e-08	2.67328	5.94777	85.0585	1.11801e-09		19:14554403	ENSBTAG00000037400	19	14554403	G/G	<NA>	G/G	<NA>	G/G	G/G	<NA>	<NA>	<NA>	<NA>	<NA>	G/G	A/G	G/G	A/G	A/A	A/G	G/G	A/G	A/G	G/G	A/G	A/A	G/G	A/A	<NA>	<NA>	A/A	A/G	<NA>	<NA>	A/G	A/G	<NA>	<NA>	<NA>	A/G	<NA>
7.39693	39.2447	1.03855e-08	2.66022	7.3969	79.787	1.13573e-09		19:14554927	ENSBTAG00000010230	19	14554927	G/G	<NA>	G/G	<NA>	G/G	G/G	G/G	<NA>	<NA>	<NA>	<NA>	G/G	T/G	G/G	T/G	T/T	T/G	G/G	T/G	T/G	G/G	T/G	T/T	G/G	T/T	<NA>	<NA>	T/T	T/G	<NA>	<NA>	T/G	T/G	T/G	<NA>	<NA>	T/G	<NA>
9.87582	38.1002	1.29398e-08	-1.36478	9.87582	79.1674	1.13692e-09		19:14554927	ENSBTAG00000007515	19	14554927	G/G	<NA>	G/G	<NA>	G/G	G/G	G/G	<NA>	<NA>	<NA>	<NA>	G/G	T/G	G/G	T/G	T/T	T/G	G/G	T/G	T/G	G/G	T/G	T/T	G/G	T/T	<NA>	<NA>	T/T	T/G	<NA>	<NA>	T/G	T/G	T/G	<NA>	<NA>	T/G	<NA>
12.4415	53.1837	2.66337e-09	-2.86868	12.4415	92.7904	1.14661e-09		19:14551828	ENSBTAG00000009067	19	14551828	T/T	<NA>	T/T	<NA>	<NA>	T/T	<NA>	<NA>	<NA>	<NA>	<NA>	<NA>	A/T	T/T	A/T	A/A	A/T	T/T	A/T	A/T	T/T	A/T	A/A	<NA>	A/A	<NA>	<NA>	A/A	A/T	<NA>	<NA>	A/T	A/T	A/T	<NA>	<NA>	A/T	<NA>
7.06696	39.1414	1.06639e-08	2.58523	7.06692	79.6812	1.15158e-09		19:14554927	ENSBTAG00000015511	19	14554927	G/G	<NA>	G/G	<NA>	G/G	G/G	G/G	<NA>	<NA>	<NA>	<NA>	G/G	T/G	G/G	T/G	T/T	T/G	G/G	T/G	T/G	G/G	T/G	T/T	G/G	T/T	<NA>	<NA>	T/T	T/G	<NA>	<NA>	T/G	T/G	T/G	<NA>	<NA>	T/G	<NA>
7.21798	43.3583	1.05365e-08	6.58073	7.21798	88.0546	1.15207e-09		19:14553701	ENSBTAG00000018238	19	14553701	A/A	<NA>	A/A	<NA>	<NA>	A/A	A/A	<NA>	<NA>	<NA>	<NA>	<NA>	G/A	A/A	G/A	G/G	G/A	A/A	G/A	G/A	<NA>	G/A	G/G	A/A	G/G	<NA>	<NA>	G/G	G/A	<NA>	<NA>	G/A	G/A	G/A	<NA>	<NA>	G/A	<NA>
6.75203	43.5416	6.69001e-09	3.50122	6.75135	84.667	1.17108e-09		19:14554403	ENSBTAG00000019096	19	14554403	G/G	<NA>	G/G	<NA>	G/G	G/G	<NA>	<NA>	<NA>	<NA>	<NA>	G/G	A/G	G/G	A/G	A/A	A/G	G/G	A/G	A/G	G/G	A/G	A/A	G/G	A/A	<NA>	<NA>	A/A	A/G	<NA>	<NA>	A/G	A/G	<NA>	<NA>	<NA>	A/G	<NA>
6.45451	43.139	3.97498e-09	2.69144	6.45445	79.5507	1.17147e-09		19:14554927	ENSBTAG00000002939	19	14554927	G/G	<NA>	G/G	<NA>	G/G	G/G	G/G	<NA>	<NA>	<NA>	<NA>	G/G	T/G	G/G	T/G	T/T	T/G	G/G	T/G	T/G	G/G	T/G	T/T	G/G	T/T	<NA>	<NA>	T/T	T/G	<NA>	<NA>	T/G	T/G	T/G	<NA>	<NA>	T/G	<NA>
5.63928	41.7273	1.01186e-08	-2.56825	5.64044	84.6445	1.17423e-09		19:14554403	ENSBTAG00000001068	19	14554403	G/G	<NA>	G/G	<NA>	G/G	G/G	<NA>	<NA>	<NA>	<NA>	<NA>	G/G	A/G	G/G	A/G	A/A	A/G	G/G	A/G	A/G	G/G	A/G	A/A	G/G	A/A	<NA>	<NA>	A/A	A/G	<NA>	<NA>	A/G	A/G	<NA>	<NA>	<NA>	A/G	<NA>
6.42122	38.6778	1.20145e-08	3.75148	6.42115	79.4063	1.1939e-09		19:14554927	ENSBTAG00000013556	19	14554927	G/G	<NA>	G/G	<NA>	G/G	G/G	G/G	<NA>	<NA>	<NA>	<NA>	G/G	T/G	G/G	T/G	T/T	T/G	G/G	T/G	T/G	G/G	T/G	T/T	G/G	T/T	<NA>	<NA>	T/T	T/G	<NA>	<NA>	T/G	T/G	T/G	<NA>	<NA>	T/G	<NA>
7.17578	44.35	1.41925e-08	2.21559	7.1757	92.3819	1.19585e-09		19:14551828	ENSBTAG00000015779	19	14551828	T/T	<NA>	T/T	<NA>	<NA>	T/T	<NA>	<NA>	<NA>	<NA>	<NA>	<NA>	A/T	T/T	A/T	A/A	A/T	T/T	A/T	A/T	T/T	A/T	A/A	<NA>	A/A	<NA>	<NA>	A/A	A/T	<NA>	<NA>	A/T	A/T	A/T	<NA>	<NA>	A/T	<NA>
4.81198	43.6362	1.46192e-08	1.96228	4.8117	91.1283	1.20722e-09		19:14551828	ENSBTAG00000006245	19	14551828	T/T	<NA>	T/T	<NA>	<NA>	T/T	<NA>	<NA>	<NA>	<NA>	<NA>	<NA>	A/T	T/T	A/T	A/A	A/T	T/T	A/T	A/T	T/T	A/T	A/A	<NA>	A/A	<NA>	<NA>	A/A	A/T	<NA>	<NA>	A/T	A/T	A/T	<NA>	<NA>	A/T	<NA>
8.35463	54.5574	1.95938e-09	-2.09362	8.35465	92.2307	1.21465e-09		19:14551828	ENSBTAG00000010321	19	14551828	T/T	<NA>	T/T	<NA>	<NA>	T/T	<NA>	<NA>	<NA>	<NA>	<NA>	<NA>	A/T	T/T	A/T	A/A	A/T	T/T	A/T	A/T	T/T	A/T	A/A	<NA>	A/A	<NA>	<NA>	A/A	A/T	<NA>	<NA>	A/T	A/T	A/T	<NA>	<NA>	A/T	<NA>
6.37598	52.8347	9.71677e-10	3.81016	6.37505	84.3573	1.215e-09		19:14554403	ENSBTAG00000009201	19	14554403	G/G	<NA>	G/G	<NA>	G/G	G/G	<NA>	<NA>	<NA>	<NA>	<NA>	G/G	A/G	G/G	A/G	A/A	A/G	G/G	A/G	A/G	G/G	A/G	A/A	G/G	A/A	<NA>	<NA>	A/A	A/G	<NA>	<NA>	A/G	A/G	<NA>	<NA>	<NA>	A/G	<NA>
4.77421	39.8188	8.97528e-09	4.22804	4.77402	79.2679	1.21583e-09		19:14554927	ENSBTAG00000017010	19	14554927	G/G	<NA>	G/G	<NA>	G/G	G/G	G/G	<NA>	<NA>	<NA>	<NA>	G/G	T/G	G/G	T/G	T/T	T/G	G/G	T/G	T/G	G/G	T/G	T/T	G/G	T/T	<NA>	<NA>	T/T	T/G	<NA>	<NA>	T/G	T/G	T/G	<NA>	<NA>	T/G	<NA>
11.6834	51.6689	3.1424e-09	-2.32323	11.6834	91.519	1.22329e-09		19:14551828	ENSBTAG00000002026	19	14551828	T/T	<NA>	T/T	<NA>	<NA>	T/T	<NA>	<NA>	<NA>	<NA>	<NA>	<NA>	A/T	T/T	A/T	A/A	A/T	T/T	A/T	A/T	T/T	A/T	A/A	<NA>	A/A	<NA>	<NA>	A/A	A/T	<NA>	<NA>	A/T	A/T	A/T	<NA>	<NA>	A/T	<NA>
8.32956	49.5874	4.88973e-09	-2.04948	8.32958	91.9699	1.2328e-09		19:14551828	ENSBTAG00000053918	19	14551828	T/T	<NA>	T/T	<NA>	<NA>	T/T	<NA>	<NA>	<NA>	<NA>	<NA>	<NA>	A/T	T/T	A/T	A/A	A/T	T/T	A/T	A/T	T/T	A/T	A/A	<NA>	A/A	<NA>	<NA>	A/A	A/T	<NA>	<NA>	A/T	A/T	A/T	<NA>	<NA>	A/T	<NA>
9.66047	48.0287	6.04741e-09	-1.74435	9.66048	90.8256	1.24637e-09		19:14551828	ENSBTAG00000020309	19	14551828	T/T	<NA>	T/T	<NA>	<NA>	T/T	<NA>	<NA>	<NA>	<NA>	<NA>	<NA>	A/T	T/T	A/T	A/A	A/T	T/T	A/T	A/T	T/T	A/T	A/A	<NA>	A/A	<NA>	<NA>	A/A	A/T	<NA>	<NA>	A/T	A/T	A/T	<NA>	<NA>	A/T	<NA>
5.76991	41.9053	1.45068e-08	3.08065	5.76992	87.3508	1.24653e-09		19:14553701	ENSBTAG00000011292	19	14553701	A/A	<NA>	A/A	<NA>	<NA>	A/A	A/A	<NA>	<NA>	<NA>	<NA>	<NA>	G/A	A/A	G/A	G/G	G/A	A/A	G/A	G/A	<NA>	G/A	G/G	A/A	G/G	<NA>	<NA>	G/G	G/A	<NA>	<NA>	G/A	G/A	G/A	<NA>	<NA>	G/A	<NA>
7.0779	39.8199	8.29134e-09	-1.56521	7.07791	78.379	1.26274e-09		19:14554927	ENSBTAG00000030990	19	14554927	G/G	<NA>	G/G	<NA>	G/G	G/G	G/G	<NA>	<NA>	<NA>	<NA>	G/G	T/G	G/G	T/G	T/T	T/G	G/G	T/G	T/G	G/G	T/G	T/T	G/G	T/T	<NA>	<NA>	T/T	T/G	<NA>	<NA>	T/G	T/G	T/G	<NA>	<NA>	T/G	<NA>
4.71546	43.8445	1.39978e-08	1.83273	4.71516	90.7017	1.26279e-09		19:14551828	ENSBTAG00000010480	19	14551828	T/T	<NA>	T/T	<NA>	<NA>	T/T	<NA>	<NA>	<NA>	<NA>	<NA>	<NA>	A/T	T/T	A/T	A/A	A/T	T/T	A/T	A/T	T/T	A/T	A/A	<NA>	A/A	<NA>	<NA>	A/A	A/T	<NA>	<NA>	A/T	A/T	A/T	<NA>	<NA>	A/T	<NA>
6.83207	41.8542	1.46733e-08	2.69975	6.83207	87.1875	1.26963e-09		19:14553701	ENSBTAG00000012102	19	14553701	A/A	<NA>	A/A	<NA>	<NA>	A/A	A/A	<NA>	<NA>	<NA>	<NA>	<NA>	G/A	A/A	G/A	G/G	G/A	A/A	G/A	G/A	<NA>	G/A	G/G	A/A	G/G	<NA>	<NA>	G/G	G/A	<NA>	<NA>	G/A	G/A	G/A	<NA>	<NA>	G/A	<NA>
6.63684	43.2042	7.21775e-09	3.74156	6.63611	83.9548	1.27473e-09		19:14554403	ENSBTAG00000003759	19	14554403	G/G	<NA>	G/G	<NA>	G/G	G/G	<NA>	<NA>	<NA>	<NA>	<NA>	G/G	A/G	G/G	A/G	A/A	A/G	G/G	A/G	A/G	G/G	A/G	A/A	G/G	A/A	<NA>	<NA>	A/A	A/G	<NA>	<NA>	A/G	A/G	<NA>	<NA>	<NA>	A/G	<NA>
6.69704	43.6124	1.46919e-08	-1.48076	6.69708	90.5483	1.28345e-09		19:14551828	ENSBTAG00000012169	19	14551828	T/T	<NA>	T/T	<NA>	<NA>	T/T	<NA>	<NA>	<NA>	<NA>	<NA>	<NA>	A/T	T/T	A/T	A/A	A/T	T/T	A/T	A/T	T/T	A/T	A/A	<NA>	A/A	<NA>	<NA>	A/A	A/T	<NA>	<NA>	A/T	A/T	A/T	<NA>	<NA>	A/T	<NA>
5.8977	37.9807	1.35258e-08	1.8883	5.89764	78.3032	1.28494e-09		19:14554927	ENSBTAG00000020998	19	14554927	G/G	<NA>	G/G	<NA>	G/G	G/G	G/G	<NA>	<NA>	<NA>	<NA>	G/G	T/G	G/G	T/G	T/T	T/G	G/G	T/G	T/G	G/G	T/G	T/T	G/G	T/T	<NA>	<NA>	T/T	T/G	<NA>	<NA>	T/G	T/G	T/G	<NA>	<NA>	T/G	<NA>
9.59535	53.3189	2.60076e-09	-2.29576	9.59536	91.6312	1.29241e-09		19:14551828	ENSBTAG00000015212	19	14551828	T/T	<NA>	T/T	<NA>	<NA>	T/T	<NA>	<NA>	<NA>	<NA>	<NA>	<NA>	A/T	T/T	A/T	A/A	A/T	T/T	A/T	A/T	T/T	A/T	A/A	<NA>	A/A	<NA>	<NA>	A/A	A/T	<NA>	<NA>	A/T	A/T	A/T	<NA>	<NA>	A/T	<NA>
6.43046	38.4551	1.27276e-08	3.95972	6.43039	78.6941	1.31147e-09		19:14554927	ENSBTAG00000021364	19	14554927	G/G	<NA>	G/G	<NA>	G/G	G/G	G/G	<NA>	<NA>	<NA>	<NA>	G/G	T/G	G/G	T/G	T/T	T/G	G/G	T/G	T/G	G/G	T/G	T/T	G/G	T/T	<NA>	<NA>	T/T	T/G	<NA>	<NA>	T/G	T/G	T/G	<NA>	<NA>	T/G	<NA>
6.6619	40.7669	1.26676e-08	2.24329	6.66137	83.6626	1.32008e-09		19:14554403	ENSBTAG00000021512	19	14554403	G/G	<NA>	G/G	<NA>	G/G	G/G	<NA>	<NA>	<NA>	<NA>	<NA>	G/G	A/G	G/G	A/G	A/A	A/G	G/G	A/G	A/G	G/G	A/G	A/A	G/G	A/A	<NA>	<NA>	A/A	A/G	<NA>	<NA>	A/G	A/G	<NA>	<NA>	<NA>	A/G	<NA>
12.322	38.9105	1.11993e-08	-2.22133	12.322	78.4979	1.3252e-09		19:14554927	ENSBTAG00000011126	19	14554927	G/G	<NA>	G/G	<NA>	G/G	G/G	G/G	<NA>	<NA>	<NA>	<NA>	G/G	T/G	G/G	T/G	T/T	T/G	G/G	T/G	T/G	G/G	T/G	T/T	G/G	T/T	<NA>	<NA>	T/T	T/G	<NA>	<NA>	T/G	T/G	T/G	<NA>	<NA>	T/G	<NA>
7.0554	42.1524	5.03767e-09	2.72597	7.05537	78.5799	1.33146e-09		19:14554927	ENSBTAG00000019067	19	14554927	G/G	<NA>	G/G	<NA>	G/G	G/G	G/G	<NA>	<NA>	<NA>	<NA>	G/G	T/G	G/G	T/G	T/T	T/G	G/G	T/G	T/G	G/G	T/G	T/T	G/G	T/T	<NA>	<NA>	T/T	T/G	<NA>	<NA>	T/G	T/G	T/G	<NA>	<NA>	T/G	<NA>
6.44185	44.5491	5.34717e-09	2.63422	6.44118	83.5864	1.33218e-09		19:14554403	ENSBTAG00000002683	19	14554403	G/G	<NA>	G/G	<NA>	G/G	G/G	<NA>	<NA>	<NA>	<NA>	<NA>	G/G	A/G	G/G	A/G	A/A	A/G	G/G	A/G	A/G	G/G	A/G	A/A	G/G	A/A	<NA>	<NA>	A/A	A/G	<NA>	<NA>	A/G	A/G	<NA>	<NA>	<NA>	A/G	<NA>
5.17392	57.4152	1.294e-09	3.42201	5.17356	91.3129	1.33588e-09		19:14551828	ENSBTAG00000018622	19	14551828	T/T	<NA>	T/T	<NA>	<NA>	T/T	<NA>	<NA>	<NA>	<NA>	<NA>	<NA>	A/T	T/T	A/T	A/A	A/T	T/T	A/T	A/T	T/T	A/T	A/A	<NA>	A/A	<NA>	<NA>	A/A	A/T	<NA>	<NA>	A/T	A/T	A/T	<NA>	<NA>	A/T	<NA>
6.6195	46.7651	5.13885e-09	3.19982	6.61951	86.72	1.33831e-09		19:14553701	ENSBTAG00000014775	19	14553701	A/A	<NA>	A/A	<NA>	<NA>	A/A	A/A	<NA>	<NA>	<NA>	<NA>	<NA>	G/A	A/A	G/A	G/G	G/A	A/A	G/A	G/A	<NA>	G/A	G/G	A/A	G/G	<NA>	<NA>	G/G	G/A	<NA>	<NA>	G/A	G/A	G/A	<NA>	<NA>	G/A	<NA>
5.98365	38.2361	1.34735e-08	2.63741	5.98358	78.5297	1.34033e-09		19:14554927	ENSBTAG00000008076	19	14554927	G/G	<NA>	G/G	<NA>	G/G	G/G	G/G	<NA>	<NA>	<NA>	<NA>	G/G	T/G	G/G	T/G	T/T	T/G	G/G	T/G	T/G	G/G	T/G	T/T	G/G	T/T	<NA>	<NA>	T/T	T/G	<NA>	<NA>	T/G	T/G	T/G	<NA>	<NA>	T/G	<NA>
7.52946	37.3665	1.57166e-08	-1.13306	7.52947	77.8533	1.35488e-09		19:14554927	ENSBTAG00000016873	19	14554927	G/G	<NA>	G/G	<NA>	G/G	G/G	G/G	<NA>	<NA>	<NA>	<NA>	G/G	T/G	G/G	T/G	T/T	T/G	G/G	T/G	T/G	G/G	T/G	T/T	G/G	T/T	<NA>	<NA>	T/T	T/G	<NA>	<NA>	T/G	T/G	T/G	<NA>	<NA>	T/G	<NA>
5.70897	49.2373	4.79793e-09	1.9285	5.7088	89.9446	1.36833e-09		19:14551828	ENSBTAG00000018321	19	14551828	T/T	<NA>	T/T	<NA>	<NA>	T/T	<NA>	<NA>	<NA>	<NA>	<NA>	<NA>	A/T	T/T	A/T	A/A	A/T	T/T	A/T	A/T	T/T	A/T	A/A	<NA>	A/A	<NA>	<NA>	A/A	A/T	<NA>	<NA>	A/T	A/T	A/T	<NA>	<NA>	A/T	<NA>
8.69994	43.8325	1.4033e-08	-1.31154	8.69994	89.8665	1.37975e-09		19:14551828	ENSBTAG00000011765	19	14551828	T/T	<NA>	T/T	<NA>	<NA>	T/T	<NA>	<NA>	<NA>	<NA>	<NA>	<NA>	A/T	T/T	A/T	A/A	A/T	T/T	A/T	A/T	T/T	A/T	A/A	<NA>	A/A	<NA>	<NA>	A/A	A/T	<NA>	<NA>	A/T	A/T	A/T	<NA>	<NA>	A/T	<NA>
9.61506	44.9797	1.24901e-08	2.26798	9.61505	90.9708	1.38437e-09		19:14551828	ENSBTAG00000015989	19	14551828	T/T	<NA>	T/T	<NA>	<NA>	T/T	<NA>	<NA>	<NA>	<NA>	<NA>	<NA>	A/T	T/T	A/T	A/A	A/T	T/T	A/T	A/T	T/T	A/T	A/A	<NA>	A/A	<NA>	<NA>	A/A	A/T	<NA>	<NA>	A/T	A/T	A/T	<NA>	<NA>	A/T	<NA>
7.17347	42.9907	6.98132e-09	-1.27325	7.17366	82.5564	1.39014e-09		19:14554403	ENSBTAG00000021781	19	14554403	G/G	<NA>	G/G	<NA>	G/G	G/G	<NA>	<NA>	<NA>	<NA>	<NA>	G/G	A/G	G/G	A/G	A/A	A/G	G/G	A/G	A/G	G/G	A/G	A/A	G/G	A/A	<NA>	<NA>	A/A	A/G	<NA>	<NA>	A/G	A/G	<NA>	<NA>	<NA>	A/G	<NA>
9.21191	40.6394	7.11207e-09	-1.80651	9.21192	78.1117	1.3946e-09		19:14554927	ENSBTAG00000007974	19	14554927	G/G	<NA>	G/G	<NA>	G/G	G/G	G/G	<NA>	<NA>	<NA>	<NA>	G/G	T/G	G/G	T/G	T/T	T/G	G/G	T/G	T/G	G/G	T/G	T/T	G/G	T/T	<NA>	<NA>	T/T	T/G	<NA>	<NA>	T/G	T/G	T/G	<NA>	<NA>	T/G	<NA>
6.81397	46.8309	7.64241e-09	-1.76954	6.81401	89.6884	1.40619e-09		19:14551828	ENSBTAG00000032340	19	14551828	T/T	<NA>	T/T	<NA>	<NA>	T/T	<NA>	<NA>	<NA>	<NA>	<NA>	<NA>	A/T	T/T	A/T	A/A	A/T	T/T	A/T	A/T	T/T	A/T	A/A	<NA>	A/A	<NA>	<NA>	A/A	A/T	<NA>	<NA>	A/T	A/T	A/T	<NA>	<NA>	A/T	<NA>
5.98046	47.1888	4.71361e-09	4.94035	5.98047	86.2635	1.40929e-09		19:14553701	ENSBTAG00000000810	19	14553701	A/A	<NA>	A/A	<NA>	<NA>	A/A	A/A	<NA>	<NA>	<NA>	<NA>	<NA>	G/A	A/A	G/A	G/G	G/A	A/A	G/A	G/A	<NA>	G/A	G/G	A/A	G/G	<NA>	<NA>	G/G	G/A	<NA>	<NA>	G/A	G/A	G/A	<NA>	<NA>	G/A	<NA>
11.6359	48.6708	5.95813e-09	-2.45642	11.6359	90.7886	1.41098e-09		19:14551828	ENSBTAG00000011515	19	14551828	T/T	<NA>	T/T	<NA>	<NA>	T/T	<NA>	<NA>	<NA>	<NA>	<NA>	<NA>	A/T	T/T	A/T	A/A	A/T	T/T	A/T	A/T	T/T	A/T	A/A	<NA>	A/A	<NA>	<NA>	A/A	A/T	<NA>	<NA>	A/T	A/T	A/T	<NA>	<NA>	A/T	<NA>
8.1713	40.2823	7.54272e-09	-1.59272	8.17131	77.7534	1.41431e-09		19:14554927	ENSBTAG00000008674	19	14554927	G/G	<NA>	G/G	<NA>	G/G	G/G	G/G	<NA>	<NA>	<NA>	<NA>	G/G	T/G	G/G	T/G	T/T	T/G	G/G	T/G	T/G	G/G	T/G	T/T	G/G	T/T	<NA>	<NA>	T/T	T/G	<NA>	<NA>	T/G	T/G	T/G	<NA>	<NA>	T/G	<NA>
9.27899	59.8982	7.6952e-10	-2.14578	9.279	90.7553	1.4159e-09		19:14551828	ENSBTAG00000014068	19	14551828	T/T	<NA>	T/T	<NA>	<NA>	T/T	<NA>	<NA>	<NA>	<NA>	<NA>	<NA>	A/T	T/T	A/T	A/A	A/T	T/T	A/T	A/T	T/T	A/T	A/A	<NA>	A/A	<NA>	<NA>	A/A	A/T	<NA>	<NA>	A/T	A/T	A/T	<NA>	<NA>	A/T	<NA>
5.28537	46.6582	8.94609e-09	3.01078	5.28506	90.6795	1.42717e-09		19:14551828	ENSBTAG00000007818	19	14551828	T/T	<NA>	T/T	<NA>	<NA>	T/T	<NA>	<NA>	<NA>	<NA>	<NA>	<NA>	A/T	T/T	A/T	A/A	A/T	T/T	A/T	A/T	T/T	A/T	A/A	<NA>	A/A	<NA>	<NA>	A/A	A/T	<NA>	<NA>	A/T	A/T	A/T	<NA>	<NA>	A/T	<NA>
5.37847	44.1618	5.82542e-09	4.31702	5.3767	82.9435	1.43923e-09		19:14554403	ENSBTAG00000009211	19	14554403	G/G	<NA>	G/G	<NA>	G/G	G/G	<NA>	<NA>	<NA>	<NA>	<NA>	G/G	A/G	G/G	A/G	A/A	A/G	G/G	A/G	A/G	G/G	A/G	A/A	G/G	A/A	<NA>	<NA>	A/A	A/G	<NA>	<NA>	A/G	A/G	<NA>	<NA>	<NA>	A/G	<NA>
5.70573	42.4747	8.51883e-09	3.34076	5.7045	82.8042	1.46362e-09		19:14554403	ENSBTAG00000013084	19	14554403	G/G	<NA>	G/G	<NA>	G/G	G/G	<NA>	<NA>	<NA>	<NA>	<NA>	G/G	A/G	G/G	A/G	A/A	A/G	G/G	A/G	A/G	G/G	A/G	A/A	G/G	A/A	<NA>	<NA>	A/A	A/G	<NA>	<NA>	A/G	A/G	<NA>	<NA>	<NA>	A/G	<NA>
5.37154	40.6504	7.28487e-09	2.77273	5.37143	77.8519	1.46674e-09		19:14554927	ENSBTAG00000022185	19	14554927	G/G	<NA>	G/G	<NA>	G/G	G/G	G/G	<NA>	<NA>	<NA>	<NA>	G/G	T/G	G/G	T/G	T/T	T/G	G/G	T/G	T/G	G/G	T/G	T/T	G/G	T/T	<NA>	<NA>	T/T	T/G	<NA>	<NA>	T/G	T/G	T/G	<NA>	<NA>	T/G	<NA>
6.46879	37.47	1.53571e-08	-1.65569	6.46882	77.2269	1.47416e-09		19:14554927	ENSBTAG00000005064	19	14554927	G/G	<NA>	G/G	<NA>	G/G	G/G	G/G	<NA>	<NA>	<NA>	<NA>	G/G	T/G	G/G	T/G	T/T	T/G	G/G	T/G	T/G	G/G	T/G	T/T	G/G	T/T	<NA>	<NA>	T/T	T/G	<NA>	<NA>	T/G	T/G	T/G	<NA>	<NA>	T/G	<NA>
6.18018	39.7661	9.09565e-09	4.14743	6.1801	77.796	1.47773e-09		19:14554927	ENSBTAG00000010626	19	14554927	G/G	<NA>	G/G	<NA>	G/G	G/G	G/G	<NA>	<NA>	<NA>	<NA>	G/G	T/G	G/G	T/G	T/T	T/G	G/G	T/G	T/G	G/G	T/G	T/T	G/G	T/T	<NA>	<NA>	T/T	T/G	<NA>	<NA>	T/G	T/G	T/G	<NA>	<NA>	T/G	<NA>
6.20742	37.6494	1.6856e-08	-2.09563	6.20747	78.0071	1.48039e-09		23:28499874	ENSBTAG00000000054	23	28499874	C/A	C/A	C/C	C/A	C/C	C/C	C/C	C/A	C/A	C/A	C/C	C/C	<NA>	C/A	<NA>	C/A	A/A	C/A	<NA>	A/A	C/A	A/A	A/A	A/A	C/A	<NA>	<NA>	C/A	<NA>	<NA>	A/A	<NA>	<NA>	<NA>	<NA>	<NA>	C/A	A/A
5.4508	53.5251	1.38776e-09	3.51894	5.45081	85.6293	1.51471e-09		19:14553701	ENSBTAG00000012147	19	14553701	A/A	<NA>	A/A	<NA>	<NA>	A/A	A/A	<NA>	<NA>	<NA>	<NA>	<NA>	G/A	A/A	G/A	G/G	G/A	A/A	G/A	G/A	<NA>	G/A	G/G	A/A	G/G	<NA>	<NA>	G/G	G/A	<NA>	<NA>	G/A	G/A	G/A	<NA>	<NA>	G/A	<NA>
7.99777	43.5879	1.47673e-08	-1.30602	7.99779	88.9666	1.51905e-09		19:14551828	ENSBTAG00000010598	19	14551828	T/T	<NA>	T/T	<NA>	<NA>	T/T	<NA>	<NA>	<NA>	<NA>	<NA>	<NA>	A/T	T/T	A/T	A/A	A/T	T/T	A/T	A/T	T/T	A/T	A/A	<NA>	A/A	<NA>	<NA>	A/A	A/T	<NA>	<NA>	A/T	A/T	A/T	<NA>	<NA>	A/T	<NA>
8.78751	48.5116	5.88221e-09	-1.97894	8.78753	89.6651	1.52574e-09		19:14551828	ENSBTAG00000002415	19	14551828	T/T	<NA>	T/T	<NA>	<NA>	T/T	<NA>	<NA>	<NA>	<NA>	<NA>	<NA>	A/T	T/T	A/T	A/A	A/T	T/T	A/T	A/T	T/T	A/T	A/A	<NA>	A/A	<NA>	<NA>	A/A	A/T	<NA>	<NA>	A/T	A/T	A/T	<NA>	<NA>	A/T	<NA>
8.37171	52.5906	2.82077e-09	-2.094	8.37174	90.0384	1.52651e-09		19:14551828	ENSBTAG00000015944	19	14551828	T/T	<NA>	T/T	<NA>	<NA>	T/T	<NA>	<NA>	<NA>	<NA>	<NA>	<NA>	A/T	T/T	A/T	A/A	A/T	T/T	A/T	A/T	T/T	A/T	A/A	<NA>	A/A	<NA>	<NA>	A/A	A/T	<NA>	<NA>	A/T	A/T	A/T	<NA>	<NA>	A/T	<NA>
7.15961	44.8516	1.13731e-08	-1.4241	7.15964	88.8919	1.53129e-09		19:14551828	ENSBTAG00000046033	19	14551828	T/T	<NA>	T/T	<NA>	<NA>	T/T	<NA>	<NA>	<NA>	<NA>	<NA>	<NA>	A/T	T/T	A/T	A/A	A/T	T/T	A/T	A/T	T/T	A/T	A/A	<NA>	A/A	<NA>	<NA>	A/A	A/T	<NA>	<NA>	A/T	A/T	A/T	<NA>	<NA>	A/T	<NA>
7.39329	37.9299	1.5665e-08	-1.87456	7.39331	77.6791	1.54645e-09		23:28499874	ENSBTAG00000015833	23	28499874	C/A	C/A	C/C	C/A	C/C	C/C	C/C	C/A	C/A	C/A	C/C	C/C	<NA>	C/A	<NA>	C/A	A/A	C/A	<NA>	A/A	C/A	A/A	A/A	A/A	C/A	<NA>	<NA>	C/A	<NA>	<NA>	A/A	<NA>	<NA>	<NA>	<NA>	<NA>	C/A	A/A
5.97794	41.2957	1.11882e-08	3.35399	5.97696	82.3435	1.54753e-09		19:14554403	ENSBTAG00000011625	19	14554403	G/G	<NA>	G/G	<NA>	G/G	G/G	<NA>	<NA>	<NA>	<NA>	<NA>	G/G	A/G	G/G	A/G	A/A	A/G	G/G	A/G	A/G	G/G	A/G	A/A	G/G	A/A	<NA>	<NA>	A/A	A/G	<NA>	<NA>	A/G	A/G	<NA>	<NA>	<NA>	A/G	<NA>
6.68064	40.8803	6.88048e-09	3.05934	6.68058	77.3973	1.55866e-09		19:14554927	ENSBTAG00000019556	19	14554927	G/G	<NA>	G/G	<NA>	G/G	G/G	G/G	<NA>	<NA>	<NA>	<NA>	G/G	T/G	G/G	T/G	T/T	T/G	G/G	T/G	T/G	G/G	T/G	T/T	G/G	T/T	<NA>	<NA>	T/T	T/G	<NA>	<NA>	T/G	T/G	T/G	<NA>	<NA>	T/G	<NA>
6.22927	50.9892	3.94649e-09	2.38608	6.22912	89.8382	1.55904e-09		19:14551828	ENSBTAG00000007620	19	14551828	T/T	<NA>	T/T	<NA>	<NA>	T/T	<NA>	<NA>	<NA>	<NA>	<NA>	<NA>	A/T	T/T	A/T	A/A	A/T	T/T	A/T	A/T	T/T	A/T	A/A	<NA>	A/A	<NA>	<NA>	A/A	A/T	<NA>	<NA>	A/T	A/T	A/T	<NA>	<NA>	A/T	<NA>
12.2307	37.7226	1.42963e-08	-1.40387	12.2307	76.8012	1.56161e-09		19:14554927	ENSBTAG00000018588	19	14554927	G/G	<NA>	G/G	<NA>	G/G	G/G	G/G	<NA>	<NA>	<NA>	<NA>	G/G	T/G	G/G	T/G	T/T	T/G	G/G	T/G	T/G	G/G	T/G	T/T	G/G	T/T	<NA>	<NA>	T/T	T/G	<NA>	<NA>	T/G	T/G	T/G	<NA>	<NA>	T/G	<NA>
6.89464	41.477	1.07246e-08	2.4017	6.89418	82.2665	1.56206e-09		19:14554403	ENSBTAG00000018884	19	14554403	G/G	<NA>	G/G	<NA>	G/G	G/G	<NA>	<NA>	<NA>	<NA>	<NA>	G/G	A/G	G/G	A/G	A/A	A/G	G/G	A/G	A/G	G/G	A/G	A/A	G/G	A/A	<NA>	<NA>	A/A	A/G	<NA>	<NA>	A/G	A/G	<NA>	<NA>	<NA>	A/G	<NA>
5.46299	40.5897	1.32094e-08	2.71041	5.46167	82.2254	1.56987e-09		19:14554403	ENSBTAG00000015900	19	14554403	G/G	<NA>	G/G	<NA>	G/G	G/G	<NA>	<NA>	<NA>	<NA>	<NA>	G/G	A/G	G/G	A/G	A/A	A/G	G/G	A/G	A/G	G/G	A/G	A/A	G/G	A/A	<NA>	<NA>	A/A	A/G	<NA>	<NA>	A/G	A/G	<NA>	<NA>	<NA>	A/G	<NA>
7.2741	38.4599	1.17751e-08	-1.45726	7.27411	76.7135	1.58032e-09		19:14554927	ENSBTAG00000039658	19	14554927	G/G	<NA>	G/G	<NA>	G/G	G/G	G/G	<NA>	<NA>	<NA>	<NA>	G/G	T/G	G/G	T/G	T/T	T/G	G/G	T/G	T/G	G/G	T/G	T/T	G/G	T/T	<NA>	<NA>	T/T	T/G	<NA>	<NA>	T/G	T/G	T/G	<NA>	<NA>	T/G	<NA>
6.88723	38.1828	1.36623e-08	2.9271	6.88718	77.2721	1.58504e-09		19:14554927	ENSBTAG00000015707	19	14554927	G/G	<NA>	G/G	<NA>	G/G	G/G	G/G	<NA>	<NA>	<NA>	<NA>	G/G	T/G	G/G	T/G	T/T	T/G	G/G	T/G	T/G	G/G	T/G	T/T	G/G	T/T	<NA>	<NA>	T/T	T/G	<NA>	<NA>	T/G	T/G	T/G	<NA>	<NA>	T/G	<NA>
7.61443	42.6801	1.78815e-08	-1.22667	7.61445	88.5466	1.58923e-09		19:14551828	ENSBTAG00000006962	19	14551828	T/T	<NA>	T/T	<NA>	<NA>	T/T	<NA>	<NA>	<NA>	<NA>	<NA>	<NA>	A/T	T/T	A/T	A/A	A/T	T/T	A/T	A/T	T/T	A/T	A/A	<NA>	A/A	<NA>	<NA>	A/A	A/T	<NA>	<NA>	A/T	A/T	A/T	<NA>	<NA>	A/T	<NA>
5.66135	44.9648	4.88074e-09	4.33142	5.65988	82.1237	1.58937e-09		19:14554403	ENSBTAG00000004551	19	14554403	G/G	<NA>	G/G	<NA>	G/G	G/G	<NA>	<NA>	<NA>	<NA>	<NA>	G/G	A/G	G/G	A/G	A/A	A/G	G/G	A/G	A/G	G/G	A/G	A/A	G/G	A/A	<NA>	<NA>	A/A	A/G	<NA>	<NA>	A/G	A/G	<NA>	<NA>	<NA>	A/G	<NA>
9.36675	47.2521	7.60997e-09	-2.04002	9.36676	89.2861	1.60577e-09		19:14551828	ENSBTAG00000007137	19	14551828	T/T	<NA>	T/T	<NA>	<NA>	T/T	<NA>	<NA>	<NA>	<NA>	<NA>	<NA>	A/T	T/T	A/T	A/A	A/T	T/T	A/T	A/T	T/T	A/T	A/A	<NA>	A/A	<NA>	<NA>	A/A	A/T	<NA>	<NA>	A/T	A/T	A/T	<NA>	<NA>	A/T	<NA>
5.69154	40.3278	7.89609e-09	3.48361	5.69143	77.1088	1.62018e-09		19:14554927	ENSBTAG00000016988	19	14554927	G/G	<NA>	G/G	<NA>	G/G	G/G	G/G	<NA>	<NA>	<NA>	<NA>	G/G	T/G	G/G	T/G	T/T	T/G	G/G	T/G	T/G	G/G	T/G	T/T	G/G	T/T	<NA>	<NA>	T/T	T/G	<NA>	<NA>	T/G	T/G	T/G	<NA>	<NA>	T/G	<NA>
7.82647	39.2321	1.04191e-08	3.3538	7.82644	77.1067	1.62064e-09		19:14554927	ENSBTAG00000006422	19	14554927	G/G	<NA>	G/G	<NA>	G/G	G/G	G/G	<NA>	<NA>	<NA>	<NA>	G/G	T/G	G/G	T/G	T/T	T/G	G/G	T/G	T/G	G/G	T/G	T/T	G/G	T/T	<NA>	<NA>	T/T	T/G	<NA>	<NA>	T/G	T/G	T/G	<NA>	<NA>	T/G	<NA>
5.51256	43.2657	7.11825e-09	4.51219	5.51096	81.9299	1.62728e-09		19:14554403	ENSBTAG00000007058	19	14554403	G/G	<NA>	G/G	<NA>	G/G	G/G	<NA>	<NA>	<NA>	<NA>	<NA>	G/G	A/G	G/G	A/G	A/A	A/G	G/G	A/G	A/G	G/G	A/G	A/A	G/G	A/A	<NA>	<NA>	A/A	A/G	<NA>	<NA>	A/G	A/G	<NA>	<NA>	<NA>	A/G	<NA>
7.81177	46.3509	9.50291e-09	3.94152	7.8117	89.3995	1.63299e-09		19:14551828	ENSBTAG00000003436	19	14551828	T/T	<NA>	T/T	<NA>	<NA>	T/T	<NA>	<NA>	<NA>	<NA>	<NA>	<NA>	A/T	T/T	A/T	A/A	A/T	T/T	A/T	A/T	T/T	A/T	A/A	<NA>	A/A	<NA>	<NA>	A/A	A/T	<NA>	<NA>	A/T	A/T	A/T	<NA>	<NA>	A/T	<NA>
8.74796	51.0444	3.90698e-09	-3.06837	8.74798	89.3842	1.63565e-09		19:14551828	ENSBTAG00000016770	19	14551828	T/T	<NA>	T/T	<NA>	<NA>	T/T	<NA>	<NA>	<NA>	<NA>	<NA>	<NA>	A/T	T/T	A/T	A/A	A/T	T/T	A/T	A/T	T/T	A/T	A/A	<NA>	A/A	<NA>	<NA>	A/A	A/T	<NA>	<NA>	A/T	A/T	A/T	<NA>	<NA>	A/T	<NA>
8.48875	39.1784	1.05634e-08	6.2164	8.48873	76.9712	1.65044e-09		19:14554927	ENSBTAG00000002468	19	14554927	G/G	<NA>	G/G	<NA>	G/G	G/G	G/G	<NA>	<NA>	<NA>	<NA>	G/G	T/G	G/G	T/G	T/T	T/G	G/G	T/G	T/G	G/G	T/G	T/T	G/G	T/T	<NA>	<NA>	T/T	T/G	<NA>	<NA>	T/G	T/G	T/G	<NA>	<NA>	T/G	<NA>
6.36086	43.9896	1.35821e-08	-1.72312	6.36092	88.1425	1.66007e-09		19:14551828	ENSBTAG00000015761	19	14551828	T/T	<NA>	T/T	<NA>	<NA>	T/T	<NA>	<NA>	<NA>	<NA>	<NA>	<NA>	A/T	T/T	A/T	A/A	A/T	T/T	A/T	A/T	T/T	A/T	A/A	<NA>	A/A	<NA>	<NA>	A/A	A/T	<NA>	<NA>	A/T	A/T	A/T	<NA>	<NA>	A/T	<NA>
4.95448	50.7796	6.54999e-10	2.18652	4.95436	76.4235	1.66169e-09		19:14554927	ENSBTAG00000001498	19	14554927	G/G	<NA>	G/G	<NA>	G/G	G/G	G/G	<NA>	<NA>	<NA>	<NA>	G/G	T/G	G/G	T/G	T/T	T/G	G/G	T/G	T/G	G/G	T/G	T/T	G/G	T/T	<NA>	<NA>	T/T	T/G	<NA>	<NA>	T/G	T/G	T/G	<NA>	<NA>	T/G	<NA>
5.4239	46.682	8.25479e-09	-2.57498	5.42408	88.6465	1.66199e-09		19:14551828	ENSBTAG00000036257	19	14551828	T/T	<NA>	T/T	<NA>	<NA>	T/T	<NA>	<NA>	<NA>	<NA>	<NA>	<NA>	A/T	T/T	A/T	A/A	A/T	T/T	A/T	A/T	T/T	A/T	A/A	<NA>	A/A	<NA>	<NA>	A/A	A/T	<NA>	<NA>	A/T	A/T	A/T	<NA>	<NA>	A/T	<NA>
6.1713	37.9776	1.44152e-08	3.20237	6.17123	76.8512	1.67731e-09		19:14554927	ENSBTAG00000018722	19	14554927	G/G	<NA>	G/G	<NA>	G/G	G/G	G/G	<NA>	<NA>	<NA>	<NA>	G/G	T/G	G/G	T/G	T/T	T/G	G/G	T/G	T/G	G/G	T/G	T/T	G/G	T/T	<NA>	<NA>	T/T	T/G	<NA>	<NA>	T/G	T/G	T/G	<NA>	<NA>	T/G	<NA>
6.72097	42.1587	4.71824e-09	1.83072	6.72093	76.355	1.70694e-09		19:14554927	ENSBTAG00000010576	19	14554927	G/G	<NA>	G/G	<NA>	G/G	G/G	G/G	<NA>	<NA>	<NA>	<NA>	G/G	T/G	G/G	T/G	T/T	T/G	G/G	T/G	T/G	G/G	T/G	T/T	G/G	T/T	<NA>	<NA>	T/T	T/G	<NA>	<NA>	T/G	T/G	T/G	<NA>	<NA>	T/G	<NA>
5.69232	39.4689	1.72739e-08	2.4883	5.6912	81.4409	1.72734e-09		19:14554403	ENSBTAG00000031718	19	14554403	G/G	<NA>	G/G	<NA>	G/G	G/G	<NA>	<NA>	<NA>	<NA>	<NA>	G/G	A/G	G/G	A/G	A/A	A/G	G/G	A/G	A/G	G/G	A/G	A/A	G/G	A/A	<NA>	<NA>	A/A	A/G	<NA>	<NA>	A/G	A/G	<NA>	<NA>	<NA>	A/G	<NA>
4.95467	51.5946	1.23649e-09	4.3328	4.95246	81.4086	1.73417e-09		19:14554403	ENSBTAG00000016696	19	14554403	G/G	<NA>	G/G	<NA>	G/G	G/G	<NA>	<NA>	<NA>	<NA>	<NA>	G/G	A/G	G/G	A/G	A/A	A/G	G/G	A/G	A/G	G/G	A/G	A/A	G/G	A/A	<NA>	<NA>	A/A	A/G	<NA>	<NA>	A/G	A/G	<NA>	<NA>	<NA>	A/G	<NA>
5.11048	43.8445	1.57419e-08	3.9022	5.11009	88.7975	1.74076e-09		19:14551828	ENSBTAG00000012632	19	14551828	T/T	<NA>	T/T	<NA>	<NA>	T/T	<NA>	<NA>	<NA>	<NA>	<NA>	<NA>	A/T	T/T	A/T	A/A	A/T	T/T	A/T	A/T	T/T	A/T	A/A	<NA>	A/A	<NA>	<NA>	A/A	A/T	<NA>	<NA>	A/T	A/T	A/T	<NA>	<NA>	A/T	<NA>
6.79927	42.6792	1.78848e-08	-1.2135	6.7993	87.5366	1.77277e-09		19:14551828	ENSBTAG00000018535	19	14551828	T/T	<NA>	T/T	<NA>	<NA>	T/T	<NA>	<NA>	<NA>	<NA>	<NA>	<NA>	A/T	T/T	A/T	A/A	A/T	T/T	A/T	A/T	T/T	A/T	A/A	<NA>	A/A	<NA>	<NA>	A/A	A/T	<NA>	<NA>	A/T	A/T	A/T	<NA>	<NA>	A/T	<NA>
7.81275	41.2755	6.24057e-09	4.39477	7.81272	76.4247	1.77668e-09		19:14554927	ENSBTAG00000001794	19	14554927	G/G	<NA>	G/G	<NA>	G/G	G/G	G/G	<NA>	<NA>	<NA>	<NA>	G/G	T/G	G/G	T/G	T/T	T/G	G/G	T/G	T/G	G/G	T/G	T/T	G/G	T/T	<NA>	<NA>	T/T	T/G	<NA>	<NA>	T/G	T/G	T/G	<NA>	<NA>	T/G	<NA>
9.27771	41.6799	1.52563e-08	4.1562	9.27772	84.1335	1.79868e-09		19:14553701	ENSBTAG00000011190	19	14553701	A/A	<NA>	A/A	<NA>	<NA>	A/A	A/A	<NA>	<NA>	<NA>	<NA>	<NA>	G/A	A/A	G/A	G/G	G/A	A/A	G/A	G/A	<NA>	G/A	G/G	A/A	G/G	<NA>	<NA>	G/G	G/A	<NA>	<NA>	G/A	G/A	G/A	<NA>	<NA>	G/A	<NA>
6.66455	43.4798	6.78344e-09	4.24163	6.66379	81.1045	1.8e-09		19:14554403	ENSBTAG00000011491	19	14554403	G/G	<NA>	G/G	<NA>	G/G	G/G	<NA>	<NA>	<NA>	<NA>	<NA>	G/G	A/G	G/G	A/G	A/A	A/G	G/G	A/G	A/G	G/G	A/G	A/A	G/G	A/A	<NA>	<NA>	A/A	A/G	<NA>	<NA>	A/G	A/G	<NA>	<NA>	<NA>	A/G	<NA>
6.51559	43.769	6.35785e-09	3.08768	6.51486	81.0812	1.80514e-09		19:14554403	ENSBTAG00000019216	19	14554403	G/G	<NA>	G/G	<NA>	G/G	G/G	<NA>	<NA>	<NA>	<NA>	<NA>	G/G	A/G	G/G	A/G	A/A	A/G	G/G	A/G	A/G	G/G	A/G	A/A	G/G	A/A	<NA>	<NA>	A/A	A/G	<NA>	<NA>	A/G	A/G	<NA>	<NA>	<NA>	A/G	<NA>
6.74343	43.3385	3.48185e-09	-1.57237	6.74346	75.6624	1.82407e-09		19:14554927	ENSBTAG00000017554	19	14554927	G/G	<NA>	G/G	<NA>	G/G	G/G	G/G	<NA>	<NA>	<NA>	<NA>	G/G	T/G	G/G	T/G	T/T	T/G	G/G	T/G	T/G	G/G	T/G	T/T	G/G	T/T	<NA>	<NA>	T/T	T/G	<NA>	<NA>	T/G	T/G	T/G	<NA>	<NA>	T/G	<NA>
8.57715	42.3973	1.89921e-08	-1.35296	8.57715	87.2465	1.82966e-09		19:14551828	ENSBTAG00000024542	19	14551828	T/T	<NA>	T/T	<NA>	<NA>	T/T	<NA>	<NA>	<NA>	<NA>	<NA>	<NA>	A/T	T/T	A/T	A/A	A/T	T/T	A/T	A/T	T/T	A/T	A/A	<NA>	A/A	<NA>	<NA>	A/A	A/T	<NA>	<NA>	A/T	A/T	A/T	<NA>	<NA>	A/T	<NA>
7.86785	47.1969	3.02262e-09	4.09489	7.86749	80.9532	1.83373e-09		19:14554403	ENSBTAG00000006495	19	14554403	G/G	<NA>	G/G	<NA>	G/G	G/G	<NA>	<NA>	<NA>	<NA>	<NA>	G/G	A/G	G/G	A/G	A/A	A/G	G/G	A/G	A/G	G/G	A/G	A/A	G/G	A/A	<NA>	<NA>	A/A	A/G	<NA>	<NA>	A/G	A/G	<NA>	<NA>	<NA>	A/G	<NA>
4.70181	48.7349	3.38673e-09	3.2697	4.70183	83.8924	1.84961e-09		19:14553701	ENSBTAG00000003981	19	14553701	A/A	<NA>	A/A	<NA>	<NA>	A/A	A/A	<NA>	<NA>	<NA>	<NA>	<NA>	G/A	A/A	G/A	G/G	G/A	A/A	G/A	G/A	<NA>	G/A	G/G	A/A	G/G	<NA>	<NA>	G/G	G/A	<NA>	<NA>	G/A	G/A	G/A	<NA>	<NA>	G/A	<NA>
7.08823	38.4912	1.2609e-08	3.93097	7.08818	76.1239	1.85059e-09		19:14554927	ENSBTAG00000000347	19	14554927	G/G	<NA>	G/G	<NA>	G/G	G/G	G/G	<NA>	<NA>	<NA>	<NA>	G/G	T/G	G/G	T/G	T/T	T/G	G/G	T/G	T/G	G/G	T/G	T/T	G/G	T/T	<NA>	<NA>	T/T	T/G	<NA>	<NA>	T/G	T/G	T/G	<NA>	<NA>	T/G	<NA>
6.7726	36.5204	2.08308e-08	1.91979	6.77257	75.7731	1.88137e-09		19:14554927	ENSBTAG00000009178	19	14554927	G/G	<NA>	G/G	<NA>	G/G	G/G	G/G	<NA>	<NA>	<NA>	<NA>	G/G	T/G	G/G	T/G	T/T	T/G	G/G	T/G	T/G	G/G	T/G	T/T	G/G	T/T	<NA>	<NA>	T/T	T/G	<NA>	<NA>	T/G	T/G	T/G	<NA>	<NA>	T/G	<NA>
6.31142	39.387	1.76195e-08	2.57606	6.31072	80.7341	1.88382e-09		19:14554403	ENSBTAG00000018938	19	14554403	G/G	<NA>	G/G	<NA>	G/G	G/G	<NA>	<NA>	<NA>	<NA>	<NA>	G/G	A/G	G/G	A/G	A/A	A/G	G/G	A/G	A/G	G/G	A/G	A/A	G/G	A/A	<NA>	<NA>	A/A	A/G	<NA>	<NA>	A/G	A/G	<NA>	<NA>	<NA>	A/G	<NA>
8.54713	37.7337	1.48192e-08	-1.64189	8.54714	75.6172	1.9013e-09		19:14554927	ENSBTAG00000033543	19	14554927	G/G	<NA>	G/G	<NA>	G/G	G/G	G/G	<NA>	<NA>	<NA>	<NA>	G/G	T/G	G/G	T/G	T/T	T/G	G/G	T/G	T/G	G/G	T/G	T/T	G/G	T/T	<NA>	<NA>	T/T	T/G	<NA>	<NA>	T/G	T/G	T/G	<NA>	<NA>	T/G	<NA>
5.87187	46.9489	8.45208e-09	3.18486	5.87163	87.9535	1.905e-09		19:14551828	ENSBTAG00000012384	19	14551828	T/T	<NA>	T/T	<NA>	<NA>	T/T	<NA>	<NA>	<NA>	<NA>	<NA>	<NA>	A/T	T/T	A/T	A/A	A/T	T/T	A/T	A/T	T/T	A/T	A/A	<NA>	A/A	<NA>	<NA>	A/A	A/T	<NA>	<NA>	A/T	A/T	A/T	<NA>	<NA>	A/T	<NA>
6.63797	43.562	1.66872e-08	3.07703	6.63783	87.9364	1.9085e-09		19:14551828	ENSBTAG00000015707	19	14551828	T/T	<NA>	T/T	<NA>	<NA>	T/T	<NA>	<NA>	<NA>	<NA>	<NA>	<NA>	A/T	T/T	A/T	A/A	A/T	T/T	A/T	A/T	T/T	A/T	A/A	<NA>	A/A	<NA>	<NA>	A/A	A/T	<NA>	<NA>	A/T	A/T	A/T	<NA>	<NA>	A/T	<NA>
6.09088	37.1869	1.77607e-08	2.82497	6.09081	75.8687	1.91584e-09		19:14554927	ENSBTAG00000005830	19	14554927	G/G	<NA>	G/G	<NA>	G/G	G/G	G/G	<NA>	<NA>	<NA>	<NA>	G/G	T/G	G/G	T/G	T/T	T/G	G/G	T/G	T/G	G/G	T/G	T/T	G/G	T/T	<NA>	<NA>	T/T	T/G	<NA>	<NA>	T/G	T/G	T/G	<NA>	<NA>	T/G	<NA>
4.22475	47.1634	2.78735e-09	-2.26093	4.22658	79.8904	1.93163e-09		19:14554403	ENSBTAG00000022762	19	14554403	G/G	<NA>	G/G	<NA>	G/G	G/G	<NA>	<NA>	<NA>	<NA>	<NA>	G/G	A/G	G/G	A/G	A/A	A/G	G/G	A/G	A/G	G/G	A/G	A/A	G/G	A/A	<NA>	<NA>	A/A	A/G	<NA>	<NA>	A/G	A/G	<NA>	<NA>	<NA>	A/G	<NA>
5.04302	40.1492	1.46682e-08	4.18228	5.04099	80.4786	1.9441e-09		19:14554403	ENSBTAG00000008412	19	14554403	G/G	<NA>	G/G	<NA>	G/G	G/G	<NA>	<NA>	<NA>	<NA>	<NA>	G/G	A/G	G/G	A/G	A/A	A/G	G/G	A/G	A/G	G/G	A/G	A/A	G/G	A/A	<NA>	<NA>	A/A	A/G	<NA>	<NA>	A/G	A/G	<NA>	<NA>	<NA>	A/G	<NA>
6.24815	36.6166	2.06874e-08	3.43632	6.24808	75.7227	1.95431e-09		19:14554927	ENSBTAG00000008552	19	14554927	G/G	<NA>	G/G	<NA>	G/G	G/G	G/G	<NA>	<NA>	<NA>	<NA>	G/G	T/G	G/G	T/G	T/T	T/G	G/G	T/G	T/G	G/G	T/G	T/T	G/G	T/T	<NA>	<NA>	T/T	T/G	<NA>	<NA>	T/G	T/G	T/G	<NA>	<NA>	T/G	<NA>
6.74507	42.9319	1.90262e-08	3.76189	6.74492	87.6205	1.97438e-09		19:14551828	ENSBTAG00000017040	19	14551828	T/T	<NA>	T/T	<NA>	<NA>	T/T	<NA>	<NA>	<NA>	<NA>	<NA>	<NA>	A/T	T/T	A/T	A/A	A/T	T/T	A/T	A/T	T/T	A/T	A/A	<NA>	A/A	<NA>	<NA>	A/A	A/T	<NA>	<NA>	A/T	A/T	A/T	<NA>	<NA>	A/T	<NA>
5.00412	46.0603	1.0064e-08	3.53426	5.00373	87.5946	1.9799e-09		19:14551828	ENSBTAG00000037941	19	14551828	T/T	<NA>	T/T	<NA>	<NA>	T/T	<NA>	<NA>	<NA>	<NA>	<NA>	<NA>	A/T	T/T	A/T	A/A	A/T	T/T	A/T	A/T	T/T	A/T	A/A	<NA>	A/A	<NA>	<NA>	A/A	A/T	<NA>	<NA>	A/T	A/T	A/T	<NA>	<NA>	A/T	<NA>
6.13413	42.07	2.2822e-08	3.76275	6.13392	87.5934	1.98014e-09		19:14551828	ENSBTAG00000019073	19	14551828	T/T	<NA>	T/T	<NA>	<NA>	T/T	<NA>	<NA>	<NA>	<NA>	<NA>	<NA>	A/T	T/T	A/T	A/A	A/T	T/T	A/T	A/T	T/T	A/T	A/A	<NA>	A/A	<NA>	<NA>	A/A	A/T	<NA>	<NA>	A/T	A/T	A/T	<NA>	<NA>	A/T	<NA>
6.45781	37.7384	1.53494e-08	2.82241	6.45776	75.5705	1.99525e-09		19:14554927	ENSBTAG00000003820	19	14554927	G/G	<NA>	G/G	<NA>	G/G	G/G	G/G	<NA>	<NA>	<NA>	<NA>	G/G	T/G	G/G	T/G	T/T	T/G	G/G	T/G	T/G	G/G	T/G	T/T	G/G	T/T	<NA>	<NA>	T/T	T/G	<NA>	<NA>	T/G	T/G	T/G	<NA>	<NA>	T/G	<NA>
4.81834	43.5579	1.67016e-08	3.87474	4.81786	87.4948	2.00127e-09		19:14551828	ENSBTAG00000016810	19	14551828	T/T	<NA>	T/T	<NA>	<NA>	T/T	<NA>	<NA>	<NA>	<NA>	<NA>	<NA>	A/T	T/T	A/T	A/A	A/T	T/T	A/T	A/T	T/T	A/T	A/A	<NA>	A/A	<NA>	<NA>	A/A	A/T	<NA>	<NA>	A/T	A/T	A/T	<NA>	<NA>	A/T	<NA>
8.29827	43.9111	1.55276e-08	2.91833	8.29823	87.4427	2.01253e-09		19:14551828	ENSBTAG00000019682	19	14551828	T/T	<NA>	T/T	<NA>	<NA>	T/T	<NA>	<NA>	<NA>	<NA>	<NA>	<NA>	A/T	T/T	A/T	A/A	A/T	T/T	A/T	A/T	T/T	A/T	A/A	<NA>	A/A	<NA>	<NA>	A/A	A/T	<NA>	<NA>	A/T	A/T	A/T	<NA>	<NA>	A/T	<NA>
5.6219	36.0731	2.2524e-08	1.89255	5.62183	74.9201	2.02189e-09		19:14554927	ENSBTAG00000006268	19	14554927	G/G	<NA>	G/G	<NA>	G/G	G/G	G/G	<NA>	<NA>	<NA>	<NA>	G/G	T/G	G/G	T/G	T/T	T/G	G/G	T/G	T/G	G/G	T/G	T/T	G/G	T/T	<NA>	<NA>	T/T	T/G	<NA>	<NA>	T/G	T/G	T/G	<NA>	<NA>	T/G	<NA>
4.4182	41.882	1.45824e-08	3.76985	4.41823	83.0793	2.03317e-09		19:14553701	ENSBTAG00000012289	19	14553701	A/A	<NA>	A/A	<NA>	<NA>	A/A	A/A	<NA>	<NA>	<NA>	<NA>	<NA>	G/A	A/A	G/A	G/G	G/A	A/A	G/A	G/A	<NA>	G/A	G/G	A/A	G/G	<NA>	<NA>	G/G	G/A	<NA>	<NA>	G/A	G/A	G/A	<NA>	<NA>	G/A	<NA>
7.35982	38.7811	2.04231e-08	1.87624	7.35953	80.0258	2.03548e-09		19:14554403	ENSBTAG00000001189	19	14554403	G/G	<NA>	G/G	<NA>	G/G	G/G	<NA>	<NA>	<NA>	<NA>	<NA>	G/G	A/G	G/G	A/G	A/A	A/G	G/G	A/G	A/G	G/G	A/G	A/A	G/G	A/A	<NA>	<NA>	A/A	A/G	<NA>	<NA>	A/G	A/G	<NA>	<NA>	<NA>	A/G	<NA>
6.61429	53.0172	9.38189e-10	3.81313	6.6135	79.7862	2.11813e-09		19:14554403	ENSBTAG00000020780	19	14554403	G/G	<NA>	G/G	<NA>	G/G	G/G	<NA>	<NA>	<NA>	<NA>	<NA>	G/G	A/G	G/G	A/G	A/A	A/G	G/G	A/G	A/G	G/G	A/G	A/A	G/G	A/A	<NA>	<NA>	A/A	A/G	<NA>	<NA>	A/G	A/G	<NA>	<NA>	<NA>	A/G	<NA>
5.68547	50.0742	4.09833e-09	2.21287	5.68528	86.1613	2.14326e-09		19:14551828	ENSBTAG00000010073	19	14551828	T/T	<NA>	T/T	<NA>	<NA>	T/T	<NA>	<NA>	<NA>	<NA>	<NA>	<NA>	A/T	T/T	A/T	A/A	A/T	T/T	A/T	A/T	T/T	A/T	A/A	<NA>	A/A	<NA>	<NA>	A/A	A/T	<NA>	<NA>	A/T	A/T	A/T	<NA>	<NA>	A/T	<NA>
6.1367	39.6969	1.63488e-08	3.44336	6.13573	79.6282	2.16015e-09		19:14554403	ENSBTAG00000032427	19	14554403	G/G	<NA>	G/G	<NA>	G/G	G/G	<NA>	<NA>	<NA>	<NA>	<NA>	G/G	A/G	G/G	A/G	A/A	A/G	G/G	A/G	A/G	G/G	A/G	A/A	G/G	A/A	<NA>	<NA>	A/A	A/G	<NA>	<NA>	A/G	A/G	<NA>	<NA>	<NA>	A/G	<NA>
8.75739	49.0147	5.01009e-09	-1.84541	8.75741	86.016	2.16401e-09		19:14551828	ENSBTAG00000006815	19	14551828	T/T	<NA>	T/T	<NA>	<NA>	T/T	<NA>	<NA>	<NA>	<NA>	<NA>	<NA>	A/T	T/T	A/T	A/A	A/T	T/T	A/T	A/T	T/T	A/T	A/A	<NA>	A/A	<NA>	<NA>	A/A	A/T	<NA>	<NA>	A/T	A/T	A/T	<NA>	<NA>	A/T	<NA>
9.83624	41.4584	2.32523e-08	-1.41422	9.83624	85.6357	2.18365e-09		19:14551828	ENSBTAG00000003642	19	14551828	T/T	<NA>	T/T	<NA>	<NA>	T/T	<NA>	<NA>	<NA>	<NA>	<NA>	<NA>	A/T	T/T	A/T	A/A	A/T	T/T	A/T	A/T	T/T	A/T	A/A	<NA>	A/A	<NA>	<NA>	A/A	A/T	<NA>	<NA>	A/T	A/T	A/T	<NA>	<NA>	A/T	<NA>
8.59214	38.9652	1.03255e-08	-1.39925	8.59215	74.3405	2.18932e-09		19:14554927	ENSBTAG00000000978	19	14554927	G/G	<NA>	G/G	<NA>	G/G	G/G	G/G	<NA>	<NA>	<NA>	<NA>	G/G	T/G	G/G	T/G	T/T	T/G	G/G	T/G	T/G	G/G	T/G	T/T	G/G	T/T	<NA>	<NA>	T/T	T/G	<NA>	<NA>	T/G	T/G	T/G	<NA>	<NA>	T/G	<NA>
4.27291	38.6064	1.22383e-08	3.32482	4.27268	74.8606	2.19885e-09		19:14554927	ENSBTAG00000033333	19	14554927	G/G	<NA>	G/G	<NA>	G/G	G/G	G/G	<NA>	<NA>	<NA>	<NA>	G/G	T/G	G/G	T/G	T/T	T/G	G/G	T/G	T/G	G/G	T/G	T/T	G/G	T/T	<NA>	<NA>	T/T	T/G	<NA>	<NA>	T/G	T/G	T/G	<NA>	<NA>	T/G	<NA>
3.70604	36.6492	1.93817e-08	-2.38341	3.70619	74.3811	2.20169e-09		19:14554927	ENSBTAG00000018438	19	14554927	G/G	<NA>	G/G	<NA>	G/G	G/G	G/G	<NA>	<NA>	<NA>	<NA>	G/G	T/G	G/G	T/G	T/T	T/G	G/G	T/G	T/G	G/G	T/G	T/T	G/G	T/T	<NA>	<NA>	T/T	T/G	<NA>	<NA>	T/G	T/G	T/G	<NA>	<NA>	T/G	<NA>
11.3756	45.6871	9.59993e-09	-1.49918	11.3756	85.5533	2.20364e-09		19:14551828	ENSBTAG00000013363	19	14551828	T/T	<NA>	T/T	<NA>	<NA>	T/T	<NA>	<NA>	<NA>	<NA>	<NA>	<NA>	A/T	T/T	A/T	A/A	A/T	T/T	A/T	A/T	T/T	A/T	A/A	<NA>	A/A	<NA>	<NA>	A/A	A/T	<NA>	<NA>	A/T	A/T	A/T	<NA>	<NA>	A/T	<NA>
10.0458	42.0956	2.02604e-08	-1.44393	10.0458	85.549	2.20471e-09		19:14551828	ENSBTAG00000047133	19	14551828	T/T	<NA>	T/T	<NA>	<NA>	T/T	<NA>	<NA>	<NA>	<NA>	<NA>	<NA>	A/T	T/T	A/T	A/A	A/T	T/T	A/T	A/T	T/T	A/T	A/A	<NA>	A/A	<NA>	<NA>	A/A	A/T	<NA>	<NA>	A/T	A/T	A/T	<NA>	<NA>	A/T	<NA>
9.46357	41.2549	2.43063e-08	-1.59733	9.46358	85.5174	2.21243e-09		19:14551828	ENSBTAG00000007203	19	14551828	T/T	<NA>	T/T	<NA>	<NA>	T/T	<NA>	<NA>	<NA>	<NA>	<NA>	<NA>	A/T	T/T	A/T	A/A	A/T	T/T	A/T	A/T	T/T	A/T	A/A	<NA>	A/A	<NA>	<NA>	A/A	A/T	<NA>	<NA>	A/T	A/T	A/T	<NA>	<NA>	A/T	<NA>
4.97418	48.6162	6.13447e-09	5.68774	4.97369	86.4174	2.24876e-09		19:14551828	ENSBTAG00000003548	19	14551828	T/T	<NA>	T/T	<NA>	<NA>	T/T	<NA>	<NA>	<NA>	<NA>	<NA>	<NA>	A/T	T/T	A/T	A/A	A/T	T/T	A/T	A/T	T/T	A/T	A/A	<NA>	A/A	<NA>	<NA>	A/A	A/T	<NA>	<NA>	A/T	A/T	A/T	<NA>	<NA>	A/T	<NA>
8.80879	46.8718	8.18789e-09	-1.97854	8.8088	86.2505	2.2513e-09		19:14551828	ENSBTAG00000005027	19	14551828	T/T	<NA>	T/T	<NA>	<NA>	T/T	<NA>	<NA>	<NA>	<NA>	<NA>	<NA>	A/T	T/T	A/T	A/A	A/T	T/T	A/T	A/T	T/T	A/T	A/A	<NA>	A/A	<NA>	<NA>	A/A	A/T	<NA>	<NA>	A/T	A/T	A/T	<NA>	<NA>	A/T	<NA>
8.05544	41.0565	2.53839e-08	-1.42427	8.05545	85.3513	2.25353e-09		19:14551828	ENSBTAG00000014426	19	14551828	T/T	<NA>	T/T	<NA>	<NA>	T/T	<NA>	<NA>	<NA>	<NA>	<NA>	<NA>	A/T	T/T	A/T	A/A	A/T	T/T	A/T	A/T	T/T	A/T	A/A	<NA>	A/A	<NA>	<NA>	A/A	A/T	<NA>	<NA>	A/T	A/T	A/T	<NA>	<NA>	A/T	<NA>
8.81876	36.2231	2.48197e-08	1.80822	8.81875	75.126	2.27833e-09		19:23080893	ENSBTAG00000000641	19	23080893	G/A	G/A	G/A	G/A	G/G	G/G	G/A	G/A	G/G	G/A	G/A	G/A	<NA>	G/G	<NA>	<NA>	<NA>	G/G	<NA>	A/A	G/A	A/A	A/A	A/A	A/A	<NA>	<NA>	G/A	A/A	<NA>	<NA>	<NA>	A/A	A/A	<NA>	<NA>	A/A	<NA>
7.20762	37.5718	2.13448e-08	1.23059	7.20758	76.4718	2.30412e-09		23:27784200	ENSBTAG00000027412	23	27784200	C/G	C/G	C/G	<NA>	G/G	C/G	G/G	<NA>	<NA>	<NA>	<NA>	G/G	C/G	C/G	C/C	C/C	C/C	C/G	C/C	C/C	C/G	C/C	C/C	C/C	C/G	<NA>	<NA>	G/G	C/C	<NA>	<NA>	<NA>	C/G	C/C	<NA>	<NA>	C/G	<NA>
4.68228	56.5101	1.30439e-09	2.15605	4.68193	85.0965	2.31821e-09		19:14551828	ENSBTAG00000005592	19	14551828	T/T	<NA>	T/T	<NA>	<NA>	T/T	<NA>	<NA>	<NA>	<NA>	<NA>	<NA>	A/T	T/T	A/T	A/A	A/T	T/T	A/T	A/T	T/T	A/T	A/A	<NA>	A/A	<NA>	<NA>	A/A	A/T	<NA>	<NA>	A/T	A/T	A/T	<NA>	<NA>	A/T	<NA>
6.60129	41.5517	2.27855e-08	-1.76366	6.60134	85.0518	2.32975e-09		19:14551828	ENSBTAG00000020035	19	14551828	T/T	<NA>	T/T	<NA>	<NA>	T/T	<NA>	<NA>	<NA>	<NA>	<NA>	<NA>	A/T	T/T	A/T	A/A	A/T	T/T	A/T	A/T	T/T	A/T	A/A	<NA>	A/A	<NA>	<NA>	A/A	A/T	<NA>	<NA>	A/T	A/T	A/T	<NA>	<NA>	A/T	<NA>
4.79955	43.1225	1.62829e-08	2.23218	4.79921	85.0457	2.33132e-09		19:14551828	ENSBTAG00000008789	19	14551828	T/T	<NA>	T/T	<NA>	<NA>	T/T	<NA>	<NA>	<NA>	<NA>	<NA>	<NA>	A/T	T/T	A/T	A/A	A/T	T/T	A/T	A/T	T/T	A/T	A/A	<NA>	A/A	<NA>	<NA>	A/A	A/T	<NA>	<NA>	A/T	A/T	A/T	<NA>	<NA>	A/T	<NA>
8.68932	45.4342	1.09848e-08	-1.96839	8.68933	85.9011	2.33469e-09		19:14551828	ENSBTAG00000003151	19	14551828	T/T	<NA>	T/T	<NA>	<NA>	T/T	<NA>	<NA>	<NA>	<NA>	<NA>	<NA>	A/T	T/T	A/T	A/A	A/T	T/T	A/T	A/T	T/T	A/T	A/A	<NA>	A/A	<NA>	<NA>	A/A	A/T	<NA>	<NA>	A/T	A/T	A/T	<NA>	<NA>	A/T	<NA>
5.85408	43.2198	6.85263e-09	2.08069	5.85326	78.625	2.35329e-09		19:14554403	ENSBTAG00000010073	19	14554403	G/G	<NA>	G/G	<NA>	G/G	G/G	<NA>	<NA>	<NA>	<NA>	<NA>	G/G	A/G	G/G	A/G	A/A	A/G	G/G	A/G	A/G	G/G	A/G	A/A	G/G	A/A	<NA>	<NA>	A/A	A/G	<NA>	<NA>	A/G	A/G	<NA>	<NA>	<NA>	A/G	<NA>
7.66893	40.9576	6.75004e-09	2.3457	7.6689	74.3546	2.35751e-09		19:14554927	ENSBTAG00000010888	19	14554927	G/G	<NA>	G/G	<NA>	G/G	G/G	G/G	<NA>	<NA>	<NA>	<NA>	G/G	T/G	G/G	T/G	T/T	T/G	G/G	T/G	T/G	G/G	T/G	T/T	G/G	T/T	<NA>	<NA>	T/T	T/G	<NA>	<NA>	T/G	T/G	T/G	<NA>	<NA>	T/G	<NA>
4.78465	43.2318	1.78714e-08	3.80545	4.78417	85.9527	2.3656e-09		19:14551828	ENSBTAG00000047035	19	14551828	T/T	<NA>	T/T	<NA>	<NA>	T/T	<NA>	<NA>	<NA>	<NA>	<NA>	<NA>	A/T	T/T	A/T	A/A	A/T	T/T	A/T	A/T	T/T	A/T	A/A	<NA>	A/A	<NA>	<NA>	A/A	A/T	<NA>	<NA>	A/T	A/T	A/T	<NA>	<NA>	A/T	<NA>
6.10046	41.6269	2.50878e-08	2.88643	6.10029	85.9303	2.3714e-09		19:14551828	ENSBTAG00000005587	19	14551828	T/T	<NA>	T/T	<NA>	<NA>	T/T	<NA>	<NA>	<NA>	<NA>	<NA>	<NA>	A/T	T/T	A/T	A/A	A/T	T/T	A/T	A/T	T/T	A/T	A/A	<NA>	A/A	<NA>	<NA>	A/A	A/T	<NA>	<NA>	A/T	A/T	A/T	<NA>	<NA>	A/T	<NA>
6.12973	37.9781	1.44133e-08	3.74207	6.12965	74.2056	2.40655e-09		19:14554927	ENSBTAG00000030302	19	14554927	G/G	<NA>	G/G	<NA>	G/G	G/G	G/G	<NA>	<NA>	<NA>	<NA>	G/G	T/G	G/G	T/G	T/T	T/G	G/G	T/G	T/G	G/G	T/G	T/T	G/G	T/T	<NA>	<NA>	T/T	T/G	<NA>	<NA>	T/G	T/G	T/G	<NA>	<NA>	T/G	<NA>
4.5832	41.5261	2.29127e-08	-2.14913	4.58344	84.7472	2.41014e-09		19:14551828	ENSBTAG00000022837	19	14551828	T/T	<NA>	T/T	<NA>	<NA>	T/T	<NA>	<NA>	<NA>	<NA>	<NA>	<NA>	A/T	T/T	A/T	A/A	A/T	T/T	A/T	A/T	T/T	A/T	A/A	<NA>	A/A	<NA>	<NA>	A/A	A/T	<NA>	<NA>	A/T	A/T	A/T	<NA>	<NA>	A/T	<NA>
5.8051	38.9744	1.94799e-08	3.07362	5.80401	78.7182	2.42033e-09		19:14554403	ENSBTAG00000011588	19	14554403	G/G	<NA>	G/G	<NA>	G/G	G/G	<NA>	<NA>	<NA>	<NA>	<NA>	G/G	A/G	G/G	A/G	A/A	A/G	G/G	A/G	A/G	G/G	A/G	A/A	G/G	A/A	<NA>	<NA>	A/A	A/G	<NA>	<NA>	A/G	A/G	<NA>	<NA>	<NA>	A/G	<NA>
6.81725	38.1879	2.36403e-08	3.5627	6.81666	78.633	2.44636e-09		19:14554403	ENSBTAG00000006740	19	14554403	G/G	<NA>	G/G	<NA>	G/G	G/G	<NA>	<NA>	<NA>	<NA>	<NA>	G/G	A/G	G/G	A/G	A/A	A/G	G/G	A/G	A/G	G/G	A/G	A/A	G/G	A/A	<NA>	<NA>	A/A	A/G	<NA>	<NA>	A/G	A/G	<NA>	<NA>	<NA>	A/G	<NA>
8.58549	29.8968	2.04086e-08	3.21039	8.58549	60.4548	2.46768e-09		23:25735501	ENSBTAG00000001022	23	25735501	T/T	G/G	G/T	G/G	G/T	G/T	T/T	<NA>	G/G	G/G	G/G	G/T	T/T	G/T	G/T	T/T	G/T	T/T	T/T	G/T	T/T	T/T	T/T	G/T	T/T	<NA>	<NA>	G/T	T/T	<NA>	G/T	T/T	T/T	T/T	T/T	T/T	T/T	G/G
5.58236	39.747	2.37096e-08	3.36886	5.58238	81.4286	2.46929e-09		19:14553701	ENSBTAG00000030503	19	14553701	A/A	<NA>	A/A	<NA>	<NA>	A/A	A/A	<NA>	<NA>	<NA>	<NA>	<NA>	G/A	A/A	G/A	G/G	G/A	A/A	G/A	G/A	<NA>	G/A	G/G	A/A	G/G	<NA>	<NA>	G/G	G/A	<NA>	<NA>	G/A	G/A	G/A	<NA>	<NA>	G/A	<NA>
8.04994	41.7172	5.6001e-09	2.18453	8.04992	73.9713	2.48586e-09		19:14554927	ENSBTAG00000031809	19	14554927	G/G	<NA>	G/G	<NA>	G/G	G/G	G/G	<NA>	<NA>	<NA>	<NA>	G/G	T/G	G/G	T/G	T/T	T/G	G/G	T/G	T/G	G/G	T/G	T/T	G/G	T/T	<NA>	<NA>	T/T	T/G	<NA>	<NA>	T/G	T/G	T/G	<NA>	<NA>	T/G	<NA>
8.23737	41.7195	2.4595e-08	3.15311	8.23732	85.4942	2.48734e-09		19:14551828	ENSBTAG00000001538	19	14551828	T/T	<NA>	T/T	<NA>	<NA>	T/T	<NA>	<NA>	<NA>	<NA>	<NA>	<NA>	A/T	T/T	A/T	A/A	A/T	T/T	A/T	A/T	T/T	A/T	A/A	<NA>	A/A	<NA>	<NA>	A/A	A/T	<NA>	<NA>	A/T	A/T	A/T	<NA>	<NA>	A/T	<NA>
7.20472	39.5028	2.50966e-08	2.82806	7.20473	81.3656	2.4878e-09		19:14553701	ENSBTAG00000014643	19	14553701	A/A	<NA>	A/A	<NA>	<NA>	A/A	A/A	<NA>	<NA>	<NA>	<NA>	<NA>	G/A	A/A	G/A	G/G	G/A	A/A	G/A	G/A	<NA>	G/A	G/G	A/A	G/G	<NA>	<NA>	G/G	G/A	<NA>	<NA>	G/A	G/A	G/A	<NA>	<NA>	G/A	<NA>
6.51162	38.0122	2.46945e-08	2.17821	6.5111	78.4159	2.51408e-09		19:14554403	ENSBTAG00000008147	19	14554403	G/G	<NA>	G/G	<NA>	G/G	G/G	<NA>	<NA>	<NA>	<NA>	<NA>	G/G	A/G	G/G	A/G	A/A	A/G	G/G	A/G	A/G	G/G	A/G	A/A	G/G	A/A	<NA>	<NA>	A/A	A/G	<NA>	<NA>	A/G	A/G	<NA>	<NA>	<NA>	A/G	<NA>
3.33897	37.9841	1.33414e-08	-1.67994	3.33914	73.3477	2.51494e-09		19:14554927	ENSBTAG00000013141	19	14554927	G/G	<NA>	G/G	<NA>	G/G	G/G	G/G	<NA>	<NA>	<NA>	<NA>	G/G	T/G	G/G	T/G	T/T	T/G	G/G	T/G	T/G	G/G	T/G	T/T	G/G	T/T	<NA>	<NA>	T/T	T/G	<NA>	<NA>	T/G	T/G	T/G	<NA>	<NA>	T/G	<NA>
4.71268	50.004	1.58881e-09	2.56124	4.71079	78.0785	2.56541e-09		19:14554403	ENSBTAG00000019518	19	14554403	G/G	<NA>	G/G	<NA>	G/G	G/G	<NA>	<NA>	<NA>	<NA>	<NA>	G/G	A/G	G/G	A/G	A/A	A/G	G/G	A/G	A/G	G/G	A/G	A/A	G/G	A/A	<NA>	<NA>	A/A	A/G	<NA>	<NA>	A/G	A/G	<NA>	<NA>	<NA>	A/G	<NA>
6.70659	36.0325	2.26699e-08	1.65727	6.70656	73.2013	2.56987e-09		19:14554927	ENSBTAG00000015090	19	14554927	G/G	<NA>	G/G	<NA>	G/G	G/G	G/G	<NA>	<NA>	<NA>	<NA>	G/G	T/G	G/G	T/G	T/T	T/G	G/G	T/G	T/G	G/G	T/G	T/T	G/G	T/T	<NA>	<NA>	T/T	T/G	<NA>	<NA>	T/G	T/G	T/G	<NA>	<NA>	T/G	<NA>
5.56177	45.462	1.10781e-08	-2.59867	5.56194	85.175	2.57611e-09		19:14551828	ENSBTAG00000046941	19	14551828	T/T	<NA>	T/T	<NA>	<NA>	T/T	<NA>	<NA>	<NA>	<NA>	<NA>	<NA>	A/T	T/T	A/T	A/A	A/T	T/T	A/T	A/T	T/T	A/T	A/A	<NA>	A/A	<NA>	<NA>	A/A	A/T	<NA>	<NA>	A/T	A/T	A/T	<NA>	<NA>	A/T	<NA>
9.21238	44.8135	1.14619e-08	-1.44981	9.21239	84.1447	2.57816e-09		19:14551828	ENSBTAG00000007172	19	14551828	T/T	<NA>	T/T	<NA>	<NA>	T/T	<NA>	<NA>	<NA>	<NA>	<NA>	<NA>	A/T	T/T	A/T	A/A	A/T	T/T	A/T	A/T	T/T	A/T	A/A	<NA>	A/A	<NA>	<NA>	A/A	A/T	<NA>	<NA>	A/T	A/T	A/T	<NA>	<NA>	A/T	<NA>
6.66398	39.5824	1.08924e-08	-2.71478	6.66403	74.3291	2.58377e-09		23:28499874	ENSBTAG00000014458	23	28499874	C/A	C/A	C/C	C/A	C/C	C/C	C/C	C/A	C/A	C/A	C/C	C/C	<NA>	C/A	<NA>	C/A	A/A	C/A	<NA>	A/A	C/A	A/A	A/A	A/A	C/A	<NA>	<NA>	C/A	<NA>	<NA>	A/A	<NA>	<NA>	<NA>	<NA>	<NA>	C/A	A/A
5.45465	45.0228	4.81923e-09	3.36726	5.45318	78.1885	2.58716e-09		19:14554403	ENSBTAG00000008395	19	14554403	G/G	<NA>	G/G	<NA>	G/G	G/G	<NA>	<NA>	<NA>	<NA>	<NA>	G/G	A/G	G/G	A/G	A/A	A/G	G/G	A/G	A/G	G/G	A/G	A/A	G/G	A/A	<NA>	<NA>	A/A	A/G	<NA>	<NA>	A/G	A/G	<NA>	<NA>	<NA>	A/G	<NA>
6.42256	36.2898	2.25955e-08	4.75843	6.42249	73.6398	2.60289e-09		19:14554927	ENSBTAG00000000639	19	14554927	G/G	<NA>	G/G	<NA>	G/G	G/G	G/G	<NA>	<NA>	<NA>	<NA>	G/G	T/G	G/G	T/G	T/T	T/G	G/G	T/G	T/G	G/G	T/G	T/T	G/G	T/T	<NA>	<NA>	T/T	T/G	<NA>	<NA>	T/G	T/G	T/G	<NA>	<NA>	T/G	<NA>
8.46631	35.2512	2.84575e-08	-1.50498	8.46631	73.1439	2.62134e-09		19:14554927	ENSBTAG00000016817	19	14554927	G/G	<NA>	G/G	<NA>	G/G	G/G	G/G	<NA>	<NA>	<NA>	<NA>	G/G	T/G	G/G	T/G	T/T	T/G	G/G	T/G	T/G	G/G	T/G	T/T	G/G	T/T	<NA>	<NA>	T/T	T/G	<NA>	<NA>	T/G	T/G	T/G	<NA>	<NA>	T/G	<NA>
4.18609	40.6341	1.30712e-08	4.87011	4.18271	78.0332	2.63839e-09		19:14554403	ENSBTAG00000004851	19	14554403	G/G	<NA>	G/G	<NA>	G/G	G/G	<NA>	<NA>	<NA>	<NA>	<NA>	G/G	A/G	G/G	A/G	A/A	A/G	G/G	A/G	A/G	G/G	A/G	A/A	G/G	A/A	<NA>	<NA>	A/A	A/G	<NA>	<NA>	A/G	A/G	<NA>	<NA>	<NA>	A/G	<NA>
8.90418	38.3814	1.29738e-08	3.73025	8.90417	73.4707	2.66486e-09		19:14554927	ENSBTAG00000054195	19	14554927	G/G	<NA>	G/G	<NA>	G/G	G/G	G/G	<NA>	<NA>	<NA>	<NA>	G/G	T/G	G/G	T/G	T/T	T/G	G/G	T/G	T/G	G/G	T/G	T/T	G/G	T/T	<NA>	<NA>	T/T	T/G	<NA>	<NA>	T/G	T/G	T/G	<NA>	<NA>	T/G	<NA>
5.3969	40.8369	1.246e-08	3.78971	5.39533	77.9533	2.66517e-09		19:14554403	ENSBTAG00000012632	19	14554403	G/G	<NA>	G/G	<NA>	G/G	G/G	<NA>	<NA>	<NA>	<NA>	<NA>	G/G	A/G	G/G	A/G	A/A	A/G	G/G	A/G	A/G	G/G	A/G	A/A	G/G	A/A	<NA>	<NA>	A/A	A/G	<NA>	<NA>	A/G	A/G	<NA>	<NA>	<NA>	A/G	<NA>
5.60203	40.0898	2.19004e-08	3.61168	5.60205	80.775	2.66904e-09		19:14553701	ENSBTAG00000013440	19	14553701	A/A	<NA>	A/A	<NA>	<NA>	A/A	A/A	<NA>	<NA>	<NA>	<NA>	<NA>	G/A	A/A	G/A	G/G	G/A	A/A	G/A	G/A	<NA>	G/A	G/G	A/A	G/G	<NA>	<NA>	G/G	G/A	<NA>	<NA>	G/A	G/A	G/A	<NA>	<NA>	G/A	<NA>
6.31968	51.5585	1.24527e-09	3.07833	6.31883	77.8579	2.69755e-09		19:14554403	ENSBTAG00000007128	19	14554403	G/G	<NA>	G/G	<NA>	G/G	G/G	<NA>	<NA>	<NA>	<NA>	<NA>	G/G	A/G	G/G	A/G	A/A	A/G	G/G	A/G	A/G	G/G	A/G	A/A	G/G	A/A	<NA>	<NA>	A/A	A/G	<NA>	<NA>	A/G	A/G	<NA>	<NA>	<NA>	A/G	<NA>
7.05138	35.985	2.45458e-08	3.62756	7.05133	73.3824	2.69785e-09		19:14554927	ENSBTAG00000017040	19	14554927	G/G	<NA>	G/G	<NA>	G/G	G/G	G/G	<NA>	<NA>	<NA>	<NA>	G/G	T/G	G/G	T/G	T/T	T/G	G/G	T/G	T/G	G/G	T/G	T/T	G/G	T/T	<NA>	<NA>	T/T	T/G	<NA>	<NA>	T/G	T/G	T/G	<NA>	<NA>	T/G	<NA>
6.15008	37.6291	2.71747e-08	2.16647	6.14942	77.8435	2.70247e-09		19:14554403	ENSBTAG00000046359	19	14554403	G/G	<NA>	G/G	<NA>	G/G	G/G	<NA>	<NA>	<NA>	<NA>	<NA>	G/G	A/G	G/G	A/G	A/A	A/G	G/G	A/G	A/G	G/G	A/G	A/A	G/G	A/A	<NA>	<NA>	A/A	A/G	<NA>	<NA>	A/G	A/G	<NA>	<NA>	<NA>	A/G	<NA>
4.71324	42.7001	8.74444e-09	-3.11754	4.71304	77.7867	2.70491e-09		5:30718281	ENSBTAG00000032902	5	30718281	A/A	A/A	A/A	<NA>	A/A	A/A	<NA>	<NA>	A/A	<NA>	<NA>	A/A	T/T	T/T	A/T	T/T	T/T	A/T	<NA>	A/T	A/T	A/T	A/T	A/T	T/T	<NA>	<NA>	A/A	A/T	<NA>	<NA>	T/T	T/T	T/T	<NA>	<NA>	<NA>	<NA>
5.37411	37.99	2.3076e-08	1.75752	5.37316	77.1985	2.71593e-09		19:14554403	ENSBTAG00000013277	19	14554403	G/G	<NA>	G/G	<NA>	G/G	G/G	<NA>	<NA>	<NA>	<NA>	<NA>	G/G	A/G	G/G	A/G	A/A	A/G	G/G	A/G	A/G	G/G	A/G	A/A	G/G	A/A	<NA>	<NA>	A/A	A/G	<NA>	<NA>	A/G	A/G	<NA>	<NA>	<NA>	A/G	<NA>
5.65799	36.3547	2.22021e-08	2.31198	5.65792	73.3324	2.71672e-09		19:14554927	ENSBTAG00000020115	19	14554927	G/G	<NA>	G/G	<NA>	G/G	G/G	G/G	<NA>	<NA>	<NA>	<NA>	G/G	T/G	G/G	T/G	T/T	T/G	G/G	T/G	T/G	G/G	T/G	T/T	G/G	T/T	<NA>	<NA>	T/T	T/G	<NA>	<NA>	T/G	T/G	T/G	<NA>	<NA>	T/G	<NA>
5.862	42.0036	2.31468e-08	3.2945	5.86177	84.6003	2.74473e-09		19:14551828	ENSBTAG00000018722	19	14551828	T/T	<NA>	T/T	<NA>	<NA>	T/T	<NA>	<NA>	<NA>	<NA>	<NA>	<NA>	A/T	T/T	A/T	A/A	A/T	T/T	A/T	A/T	T/T	A/T	A/A	<NA>	A/A	<NA>	<NA>	A/A	A/T	<NA>	<NA>	A/T	A/T	A/T	<NA>	<NA>	A/T	<NA>
5.36703	50.009	1.69433e-09	3.04363	5.3656	77.6626	2.76511e-09		19:14554403	ENSBTAG00000015798	19	14554403	G/G	<NA>	G/G	<NA>	G/G	G/G	<NA>	<NA>	<NA>	<NA>	<NA>	G/G	A/G	G/G	A/G	A/A	A/G	G/G	A/G	A/G	G/G	A/G	A/A	G/G	A/A	<NA>	<NA>	A/A	A/G	<NA>	<NA>	A/G	A/G	<NA>	<NA>	<NA>	A/G	<NA>
5.3758	41.9838	9.53582e-09	3.86549	5.37412	77.56	2.80136e-09		19:14554403	ENSBTAG00000000857	19	14554403	G/G	<NA>	G/G	<NA>	G/G	G/G	<NA>	<NA>	<NA>	<NA>	<NA>	G/G	A/G	G/G	A/G	A/A	A/G	G/G	A/G	A/G	G/G	A/G	A/A	G/G	A/A	<NA>	<NA>	A/A	A/G	<NA>	<NA>	A/G	A/G	<NA>	<NA>	<NA>	A/G	<NA>
7.31934	41.398	2.63537e-08	2.24217	7.31928	84.3856	2.81074e-09		19:14551828	ENSBTAG00000018202	19	14551828	T/T	<NA>	T/T	<NA>	<NA>	T/T	<NA>	<NA>	<NA>	<NA>	<NA>	<NA>	A/T	T/T	A/T	A/A	A/T	T/T	A/T	A/T	T/T	A/T	A/A	<NA>	A/A	<NA>	<NA>	A/A	A/T	<NA>	<NA>	A/T	A/T	A/T	<NA>	<NA>	A/T	<NA>
8.67651	44.9192	1.12171e-08	-1.54098	8.67653	83.3462	2.82065e-09		19:14551828	ENSBTAG00000000978	19	14551828	T/T	<NA>	T/T	<NA>	<NA>	T/T	<NA>	<NA>	<NA>	<NA>	<NA>	<NA>	A/T	T/T	A/T	A/A	A/T	T/T	A/T	A/T	T/T	A/T	A/A	<NA>	A/A	<NA>	<NA>	A/A	A/T	<NA>	<NA>	A/T	A/T	A/T	<NA>	<NA>	A/T	<NA>
6.03551	38.19	1.36366e-08	3.29584	6.03543	73.0534	2.82466e-09		19:14554927	ENSBTAG00000006619	19	14554927	G/G	<NA>	G/G	<NA>	G/G	G/G	G/G	<NA>	<NA>	<NA>	<NA>	G/G	T/G	G/G	T/G	T/T	T/G	G/G	T/G	T/G	G/G	T/G	T/T	G/G	T/T	<NA>	<NA>	T/T	T/G	<NA>	<NA>	T/G	T/G	T/G	<NA>	<NA>	T/G	<NA>
5.09074	37.8619	1.51916e-08	-2.47432	5.09079	73.1727	2.82742e-09		19:23080893	ENSBTAG00000012989	19	23080893	G/A	G/A	G/A	G/A	G/G	G/G	G/A	G/A	G/G	G/A	G/A	G/A	<NA>	G/G	<NA>	<NA>	<NA>	G/G	<NA>	A/A	G/A	A/A	A/A	A/A	A/A	<NA>	<NA>	G/A	A/A	<NA>	<NA>	<NA>	A/A	A/A	<NA>	<NA>	A/A	<NA>
7.67575	35.8598	2.53987e-08	3.55688	7.67572	73.0433	2.82865e-09		19:14554927	ENSBTAG00000001193	19	14554927	G/G	<NA>	G/G	<NA>	G/G	G/G	G/G	<NA>	<NA>	<NA>	<NA>	G/G	T/G	G/G	T/G	T/T	T/G	G/G	T/G	T/G	G/G	T/G	T/T	G/G	T/T	<NA>	<NA>	T/T	T/G	<NA>	<NA>	T/G	T/G	T/G	<NA>	<NA>	T/G	<NA>
6.81154	45.1675	2.26484e-09	1.56392	6.81151	72.5079	2.83097e-09		19:14554927	ENSBTAG00000001776	19	14554927	G/G	<NA>	G/G	<NA>	G/G	G/G	G/G	<NA>	<NA>	<NA>	<NA>	G/G	T/G	G/G	T/G	T/T	T/G	G/G	T/G	T/G	G/G	T/G	T/T	G/G	T/T	<NA>	<NA>	T/T	T/G	<NA>	<NA>	T/G	T/G	T/G	<NA>	<NA>	T/G	<NA>
8.11073	37.2933	1.72654e-08	3.82816	8.11071	73.0263	2.83541e-09		19:14554927	ENSBTAG00000003436	19	14554927	G/G	<NA>	G/G	<NA>	G/G	G/G	G/G	<NA>	<NA>	<NA>	<NA>	G/G	T/G	G/G	T/G	T/T	T/G	G/G	T/G	T/G	G/G	T/G	T/T	G/G	T/T	<NA>	<NA>	T/T	T/G	<NA>	<NA>	T/G	T/G	T/G	<NA>	<NA>	T/G	<NA>
4.82942	40.4338	3.25009e-08	3.22813	4.82907	84.2878	2.84139e-09		19:14551828	ENSBTAG00000013813	19	14551828	T/T	<NA>	T/T	<NA>	<NA>	T/T	<NA>	<NA>	<NA>	<NA>	<NA>	<NA>	A/T	T/T	A/T	A/A	A/T	T/T	A/T	A/T	T/T	A/T	A/A	<NA>	A/A	<NA>	<NA>	A/A	A/T	<NA>	<NA>	A/T	A/T	A/T	<NA>	<NA>	A/T	<NA>
5.71005	38.6944	2.95134e-08	2.43203	5.71006	79.8659	2.8534e-09		19:14553701	ENSBTAG00000006087	19	14553701	A/A	<NA>	A/A	<NA>	<NA>	A/A	A/A	<NA>	<NA>	<NA>	<NA>	<NA>	G/A	A/A	G/A	G/G	G/A	A/A	G/A	G/A	<NA>	G/A	G/G	A/A	G/G	<NA>	<NA>	G/G	G/A	<NA>	<NA>	G/A	G/A	G/A	<NA>	<NA>	G/A	<NA>
4.49328	42.3979	2.12885e-08	4.36863	4.49271	84.2492	2.8536e-09		19:14551828	ENSBTAG00000017010	19	14551828	T/T	<NA>	T/T	<NA>	<NA>	T/T	<NA>	<NA>	<NA>	<NA>	<NA>	<NA>	A/T	T/T	A/T	A/A	A/T	T/T	A/T	A/T	T/T	A/T	A/A	<NA>	A/A	<NA>	<NA>	A/A	A/T	<NA>	<NA>	A/T	A/T	A/T	<NA>	<NA>	A/T	<NA>
6.84332	39.858	3.31077e-08	1.2733	6.84327	83.2431	2.85375e-09		19:14551828	ENSBTAG00000031500	19	14551828	T/T	<NA>	T/T	<NA>	<NA>	T/T	<NA>	<NA>	<NA>	<NA>	<NA>	<NA>	A/T	T/T	A/T	A/A	A/T	T/T	A/T	A/T	T/T	A/T	A/A	<NA>	A/A	<NA>	<NA>	A/A	A/T	<NA>	<NA>	A/T	A/T	A/T	<NA>	<NA>	A/T	<NA>
8.56447	36.3143	2.24459e-08	2.79635	8.56445	72.9784	2.85448e-09		19:14554927	ENSBTAG00000019682	19	14554927	G/G	<NA>	G/G	<NA>	G/G	G/G	G/G	<NA>	<NA>	<NA>	<NA>	G/G	T/G	G/G	T/G	T/T	T/G	G/G	T/G	T/G	G/G	T/G	T/T	G/G	T/T	<NA>	<NA>	T/T	T/G	<NA>	<NA>	T/G	T/G	T/G	<NA>	<NA>	T/G	<NA>
8.39561	45.3543	6.88253e-09	2.99918	8.39561	80.144	2.87854e-09		19:14553701	ENSBTAG00000018912	19	14553701	A/A	<NA>	A/A	<NA>	<NA>	A/A	A/A	<NA>	<NA>	<NA>	<NA>	<NA>	G/A	A/A	G/A	G/G	G/A	A/A	G/A	G/A	<NA>	G/A	G/G	A/A	G/G	<NA>	<NA>	G/G	G/A	<NA>	<NA>	G/A	G/A	G/A	<NA>	<NA>	G/A	<NA>
4.23451	38.7605	2.05269e-08	3.29715	4.23168	77.3221	2.88733e-09		19:14554403	ENSBTAG00000033333	19	14554403	G/G	<NA>	G/G	<NA>	G/G	G/G	<NA>	<NA>	<NA>	<NA>	<NA>	G/G	A/G	G/G	A/G	A/A	A/G	G/G	A/G	A/G	G/G	A/G	A/A	G/G	A/A	<NA>	<NA>	A/A	A/G	<NA>	<NA>	A/G	A/G	<NA>	<NA>	<NA>	A/G	<NA>
9.65035	35.0771	2.93666e-08	-1.44716	9.65035	72.3644	2.88908e-09		19:14554927	ENSBTAG00000007895	19	14554927	G/G	<NA>	G/G	<NA>	G/G	G/G	G/G	<NA>	<NA>	<NA>	<NA>	G/G	T/G	G/G	T/G	T/T	T/G	G/G	T/G	T/G	G/G	T/G	T/T	G/G	T/T	<NA>	<NA>	T/T	T/G	<NA>	<NA>	T/G	T/G	T/G	<NA>	<NA>	T/G	<NA>
5.55163	44.4217	1.39863e-08	2.50124	5.55141	84.1069	2.89905e-09		19:14551828	ENSBTAG00000004603	19	14551828	T/T	<NA>	T/T	<NA>	<NA>	T/T	<NA>	<NA>	<NA>	<NA>	<NA>	<NA>	A/T	T/T	A/T	A/A	A/T	T/T	A/T	A/T	T/T	A/T	A/A	<NA>	A/A	<NA>	<NA>	A/A	A/T	<NA>	<NA>	A/T	A/T	A/T	<NA>	<NA>	A/T	<NA>
7.8331	35.4214	2.6828e-08	-1.42048	7.83311	72.2988	2.91612e-09		19:14554927	ENSBTAG00000002116	19	14554927	G/G	<NA>	G/G	<NA>	G/G	G/G	G/G	<NA>	<NA>	<NA>	<NA>	G/G	T/G	G/G	T/G	T/T	T/G	G/G	T/G	T/G	G/G	T/G	T/T	G/G	T/T	<NA>	<NA>	T/T	T/G	<NA>	<NA>	T/G	T/G	T/G	<NA>	<NA>	T/G	<NA>
4.78176	49.1859	5.22222e-09	2.7902	4.78135	84.0396	2.9208e-09		19:14551828	ENSBTAG00000011471	19	14551828	T/T	<NA>	T/T	<NA>	<NA>	T/T	<NA>	<NA>	<NA>	<NA>	<NA>	<NA>	A/T	T/T	A/T	A/A	A/T	T/T	A/T	A/T	T/T	A/T	A/A	<NA>	A/A	<NA>	<NA>	A/A	A/T	<NA>	<NA>	A/T	A/T	A/T	<NA>	<NA>	A/T	<NA>
7.90243	44.5097	5.39387e-09	4.99461	7.90207	77.2213	2.92463e-09		19:14554403	ENSBTAG00000047229	19	14554403	G/G	<NA>	G/G	<NA>	G/G	G/G	<NA>	<NA>	<NA>	<NA>	<NA>	G/G	A/G	G/G	A/G	A/A	A/G	G/G	A/G	A/G	G/G	A/G	A/A	G/G	A/A	<NA>	<NA>	A/A	A/G	<NA>	<NA>	A/G	A/G	<NA>	<NA>	<NA>	A/G	<NA>
5.90547	40.3293	1.40519e-08	2.99123	5.90445	77.2123	2.92798e-09		19:14554403	ENSBTAG00000001059	19	14554403	G/G	<NA>	G/G	<NA>	G/G	G/G	<NA>	<NA>	<NA>	<NA>	<NA>	G/G	A/G	G/G	A/G	A/A	A/G	G/G	A/G	A/G	G/G	A/G	A/A	G/G	A/A	<NA>	<NA>	A/A	A/G	<NA>	<NA>	A/G	A/G	<NA>	<NA>	<NA>	A/G	<NA>
6.21488	45.1491	1.20711e-08	3.13772	6.2147	83.9172	2.96086e-09		19:14551828	ENSBTAG00000000411	19	14551828	T/T	<NA>	T/T	<NA>	<NA>	T/T	<NA>	<NA>	<NA>	<NA>	<NA>	<NA>	A/T	T/T	A/T	A/A	A/T	T/T	A/T	A/T	T/T	A/T	A/A	<NA>	A/A	<NA>	<NA>	A/A	A/T	<NA>	<NA>	A/T	A/T	A/T	<NA>	<NA>	A/T	<NA>
6.61504	40.6977	1.9049e-08	4.93379	6.61505	79.8944	2.96625e-09		19:14553701	ENSBTAG00000008355	19	14553701	A/A	<NA>	A/A	<NA>	<NA>	A/A	A/A	<NA>	<NA>	<NA>	<NA>	<NA>	G/A	A/A	G/A	G/G	G/A	A/A	G/A	G/A	<NA>	G/A	G/G	A/A	G/G	<NA>	<NA>	G/G	G/A	<NA>	<NA>	G/A	G/A	G/A	<NA>	<NA>	G/A	<NA>
9.80426	39.1141	1.88273e-08	2.13823	9.8042	77.1103	2.96632e-09		19:14554403	ENSBTAG00000015989	19	14554403	G/G	<NA>	G/G	<NA>	G/G	G/G	<NA>	<NA>	<NA>	<NA>	<NA>	G/G	A/G	G/G	A/G	A/A	A/G	G/G	A/G	A/G	G/G	A/G	A/A	G/G	A/A	<NA>	<NA>	A/A	A/G	<NA>	<NA>	A/G	A/G	<NA>	<NA>	<NA>	A/G	<NA>
5.18128	45.5867	6.55598e-09	3.54416	5.1813	79.8021	2.99943e-09		19:14553701	ENSBTAG00000007187	19	14553701	A/A	<NA>	A/A	<NA>	<NA>	A/A	A/A	<NA>	<NA>	<NA>	<NA>	<NA>	G/A	A/A	G/A	G/G	G/A	A/A	G/A	G/A	<NA>	G/A	G/G	A/A	G/G	<NA>	<NA>	G/G	G/A	<NA>	<NA>	G/A	G/A	G/A	<NA>	<NA>	G/A	<NA>
6.39778	46.8822	3.23036e-09	2.68057	6.39707	76.9999	3.00839e-09		19:14554403	ENSBTAG00000002939	19	14554403	G/G	<NA>	G/G	<NA>	G/G	G/G	<NA>	<NA>	<NA>	<NA>	<NA>	G/G	A/G	G/G	A/G	A/A	A/G	G/G	A/G	A/G	G/G	A/G	A/A	G/G	A/A	<NA>	<NA>	A/A	A/G	<NA>	<NA>	A/G	A/G	<NA>	<NA>	<NA>	A/G	<NA>
6.55654	39.902	3.51761e-08	1.98815	6.55644	83.1783	3.01497e-09		19:14551828	ENSBTAG00000009178	19	14551828	T/T	<NA>	T/T	<NA>	<NA>	T/T	<NA>	<NA>	<NA>	<NA>	<NA>	<NA>	A/T	T/T	A/T	A/A	A/T	T/T	A/T	A/T	T/T	A/T	A/A	<NA>	A/A	<NA>	<NA>	A/A	A/T	<NA>	<NA>	A/T	A/T	A/T	<NA>	<NA>	A/T	<NA>
7.24602	42.8583	1.93217e-08	-2.20892	7.24607	83.7521	3.01582e-09		19:14551828	ENSBTAG00000032598	19	14551828	T/T	<NA>	T/T	<NA>	<NA>	T/T	<NA>	<NA>	<NA>	<NA>	<NA>	<NA>	A/T	T/T	A/T	A/A	A/T	T/T	A/T	A/T	T/T	A/T	A/A	<NA>	A/A	<NA>	<NA>	A/A	A/T	<NA>	<NA>	A/T	A/T	A/T	<NA>	<NA>	A/T	<NA>
6.74005	41.0519	2.54097e-08	1.69518	6.73997	82.6761	3.04328e-09		19:14551828	ENSBTAG00000015969	19	14551828	T/T	<NA>	T/T	<NA>	<NA>	T/T	<NA>	<NA>	<NA>	<NA>	<NA>	<NA>	A/T	T/T	A/T	A/A	A/T	T/T	A/T	A/T	T/T	A/T	A/A	<NA>	A/A	<NA>	<NA>	A/A	A/T	<NA>	<NA>	A/T	A/T	A/T	<NA>	<NA>	A/T	<NA>
6.18698	37.3861	2.88864e-08	3.3091	6.18609	76.9058	3.04475e-09		19:14554403	ENSBTAG00000020311	19	14554403	G/G	<NA>	G/G	<NA>	G/G	G/G	<NA>	<NA>	<NA>	<NA>	<NA>	G/G	A/G	G/G	A/G	A/A	A/G	G/G	A/G	A/G	G/G	A/G	A/A	G/G	A/A	<NA>	<NA>	A/A	A/G	<NA>	<NA>	A/G	A/G	<NA>	<NA>	<NA>	A/G	<NA>
7.40585	48.7133	6.02272e-09	2.39263	7.40578	83.6409	3.05345e-09		19:14551828	ENSBTAG00000010888	19	14551828	T/T	<NA>	T/T	<NA>	<NA>	T/T	<NA>	<NA>	<NA>	<NA>	<NA>	<NA>	A/T	T/T	A/T	A/A	A/T	T/T	A/T	A/T	T/T	A/T	A/A	<NA>	A/A	<NA>	<NA>	A/A	A/T	<NA>	<NA>	A/T	A/T	A/T	<NA>	<NA>	A/T	<NA>
7.55209	38.0172	2.29193e-08	-1.31317	7.55224	76.2287	3.07749e-09		19:14554403	ENSBTAG00000003614	19	14554403	G/G	<NA>	G/G	<NA>	G/G	G/G	<NA>	<NA>	<NA>	<NA>	<NA>	G/G	A/G	G/G	A/G	A/A	A/G	G/G	A/G	A/G	G/G	A/G	A/A	G/G	A/A	<NA>	<NA>	A/A	A/G	<NA>	<NA>	A/G	A/G	<NA>	<NA>	<NA>	A/G	<NA>
5.07526	40.3518	2.96531e-08	1.85642	5.07503	82.5611	3.08337e-09		19:14551828	ENSBTAG00000020515	19	14551828	T/T	<NA>	T/T	<NA>	<NA>	T/T	<NA>	<NA>	<NA>	<NA>	<NA>	<NA>	A/T	T/T	A/T	A/A	A/T	T/T	A/T	A/T	T/T	A/T	A/A	<NA>	A/A	<NA>	<NA>	A/A	A/T	<NA>	<NA>	A/T	A/T	A/T	<NA>	<NA>	A/T	<NA>
6.1689	40.1572	3.0965e-08	1.5729	6.16879	82.4759	3.11344e-09		19:14551828	ENSBTAG00000003058	19	14551828	T/T	<NA>	T/T	<NA>	<NA>	T/T	<NA>	<NA>	<NA>	<NA>	<NA>	<NA>	A/T	T/T	A/T	A/A	A/T	T/T	A/T	A/T	T/T	A/T	A/A	<NA>	A/A	<NA>	<NA>	A/A	A/T	<NA>	<NA>	A/T	A/T	A/T	<NA>	<NA>	A/T	<NA>
5.30583	38.1465	2.3884e-08	2.40152	5.30456	76.7187	3.11846e-09		19:14554403	ENSBTAG00000046746	19	14554403	G/G	<NA>	G/G	<NA>	G/G	G/G	<NA>	<NA>	<NA>	<NA>	<NA>	G/G	A/G	G/G	A/G	A/A	A/G	G/G	A/G	A/G	G/G	A/G	A/A	G/G	A/A	<NA>	<NA>	A/A	A/G	<NA>	<NA>	A/G	A/G	<NA>	<NA>	<NA>	A/G	<NA>
5.02855	36.0402	2.41794e-08	4.36193	5.02838	72.3415	3.12146e-09		19:14554927	ENSBTAG00000016696	19	14554927	G/G	<NA>	G/G	<NA>	G/G	G/G	G/G	<NA>	<NA>	<NA>	<NA>	G/G	T/G	G/G	T/G	T/T	T/G	G/G	T/G	T/G	G/G	T/G	T/T	G/G	T/T	<NA>	<NA>	T/T	T/G	<NA>	<NA>	T/G	T/G	T/G	<NA>	<NA>	T/G	<NA>
5.60587	36.4844	2.14376e-08	2.95664	5.60577	72.3069	3.13671e-09		19:14554927	ENSBTAG00000007818	19	14554927	G/G	<NA>	G/G	<NA>	G/G	G/G	G/G	<NA>	<NA>	<NA>	<NA>	G/G	T/G	G/G	T/G	T/T	T/G	G/G	T/G	T/G	G/G	T/G	T/T	G/G	T/T	<NA>	<NA>	T/T	T/G	<NA>	<NA>	T/G	T/G	T/G	<NA>	<NA>	T/G	<NA>
9.79602	36.745	3.16517e-08	-1.56542	9.79606	76.0667	3.14281e-09		19:14554403	ENSBTAG00000008753	19	14554403	G/G	<NA>	G/G	<NA>	G/G	G/G	<NA>	<NA>	<NA>	<NA>	<NA>	G/G	A/G	G/G	A/G	A/A	A/G	G/G	A/G	A/G	G/G	A/G	A/A	G/G	A/A	<NA>	<NA>	A/A	A/G	<NA>	<NA>	A/G	A/G	<NA>	<NA>	<NA>	A/G	<NA>
7.35837	40.5524	1.96915e-08	2.19452	7.35837	79.4099	3.14489e-09		19:14553701	ENSBTAG00000021192	19	14553701	A/A	<NA>	A/A	<NA>	<NA>	A/A	A/A	<NA>	<NA>	<NA>	<NA>	<NA>	G/A	A/A	G/A	G/G	G/A	A/A	G/A	G/A	<NA>	G/A	G/G	A/A	G/G	<NA>	<NA>	G/G	G/A	<NA>	<NA>	G/A	G/A	G/A	<NA>	<NA>	G/A	<NA>
8.62004	44.2791	1.43995e-08	3.89037	8.62	83.351	3.15403e-09		19:14551828	ENSBTAG00000054195	19	14551828	T/T	<NA>	T/T	<NA>	<NA>	T/T	<NA>	<NA>	<NA>	<NA>	<NA>	<NA>	A/T	T/T	A/T	A/A	A/T	T/T	A/T	A/T	T/T	A/T	A/A	<NA>	A/A	<NA>	<NA>	A/A	A/T	<NA>	<NA>	A/T	A/T	A/T	<NA>	<NA>	A/T	<NA>
6.78566	36.9453	1.89422e-08	2.01025	6.78563	72.1955	3.1864e-09		19:14554927	ENSBTAG00000045817	19	14554927	G/G	<NA>	G/G	<NA>	G/G	G/G	G/G	<NA>	<NA>	<NA>	<NA>	G/G	T/G	G/G	T/G	T/T	T/G	G/G	T/G	T/G	G/G	T/G	T/T	G/G	T/T	<NA>	<NA>	T/T	T/G	<NA>	<NA>	T/G	T/G	T/G	<NA>	<NA>	T/G	<NA>
5.03037	39.7512	3.6424e-08	2.4762	5.03005	82.6559	3.2147e-09		19:14551828	ENSBTAG00000007369	19	14551828	T/T	<NA>	T/T	<NA>	<NA>	T/T	<NA>	<NA>	<NA>	<NA>	<NA>	<NA>	A/T	T/T	A/T	A/A	A/T	T/T	A/T	A/T	T/T	A/T	A/A	<NA>	A/A	<NA>	<NA>	A/A	A/T	<NA>	<NA>	A/T	A/T	A/T	<NA>	<NA>	A/T	<NA>
7.37889	40.788	3.00781e-08	3.69063	7.3788	83.1029	3.24291e-09		19:14551828	ENSBTAG00000001193	19	14551828	T/T	<NA>	T/T	<NA>	<NA>	T/T	<NA>	<NA>	<NA>	<NA>	<NA>	<NA>	A/T	T/T	A/T	A/A	A/T	T/T	A/T	A/T	T/T	A/T	A/A	<NA>	A/A	<NA>	<NA>	A/A	A/T	<NA>	<NA>	A/T	A/T	A/T	<NA>	<NA>	A/T	<NA>
5.69478	40.9247	2.61289e-08	-1.63728	5.69487	82.0645	3.26319e-09		19:14551828	ENSBTAG00000014564	19	14551828	T/T	<NA>	T/T	<NA>	<NA>	T/T	<NA>	<NA>	<NA>	<NA>	<NA>	<NA>	A/T	T/T	A/T	A/A	A/T	T/T	A/T	A/T	T/T	A/T	A/A	<NA>	A/A	<NA>	<NA>	A/A	A/T	<NA>	<NA>	A/T	A/T	A/T	<NA>	<NA>	A/T	<NA>
4.61225	41.1048	1.6196e-08	2.72934	4.61227	78.6076	3.2643e-09		19:14553701	ENSBTAG00000004194	19	14553701	A/A	<NA>	A/A	<NA>	<NA>	A/A	A/A	<NA>	<NA>	<NA>	<NA>	<NA>	G/A	A/A	G/A	G/G	G/A	A/A	G/A	G/A	<NA>	G/A	G/G	A/A	G/G	<NA>	<NA>	G/G	G/A	<NA>	<NA>	G/A	G/A	G/A	<NA>	<NA>	G/A	<NA>
7.20286	42.8124	7.8876e-09	2.73529	7.20242	76.3373	3.27481e-09		19:14554403	ENSBTAG00000018271	19	14554403	G/G	<NA>	G/G	<NA>	G/G	G/G	<NA>	<NA>	<NA>	<NA>	<NA>	G/G	A/G	G/G	A/G	A/A	A/G	G/G	A/G	A/G	G/G	A/G	A/A	G/G	A/A	<NA>	<NA>	A/A	A/G	<NA>	<NA>	A/G	A/G	<NA>	<NA>	<NA>	A/G	<NA>
3.62266	42.4328	1.88489e-08	-2.24761	3.62318	81.9856	3.29279e-09		19:14551828	ENSBTAG00000017102	19	14551828	T/T	<NA>	T/T	<NA>	<NA>	T/T	<NA>	<NA>	<NA>	<NA>	<NA>	<NA>	A/T	T/T	A/T	A/A	A/T	T/T	A/T	A/T	T/T	A/T	A/A	<NA>	A/A	<NA>	<NA>	A/A	A/T	<NA>	<NA>	A/T	A/T	A/T	<NA>	<NA>	A/T	<NA>
4.38567	34.672	3.52724e-08	3.31284	4.38546	71.8735	3.33473e-09		19:14554927	ENSBTAG00000019767	19	14554927	G/G	<NA>	G/G	<NA>	G/G	G/G	G/G	<NA>	<NA>	<NA>	<NA>	G/G	T/G	G/G	T/G	T/T	T/G	G/G	T/G	T/G	G/G	T/G	T/T	G/G	T/T	<NA>	<NA>	T/T	T/G	<NA>	<NA>	T/G	T/G	T/G	<NA>	<NA>	T/G	<NA>
5.90309	38.6576	2.10518e-08	2.59007	5.90213	76.1891	3.33779e-09		19:14554403	ENSBTAG00000008076	19	14554403	G/G	<NA>	G/G	<NA>	G/G	G/G	<NA>	<NA>	<NA>	<NA>	<NA>	G/G	A/G	G/G	A/G	A/A	A/G	G/G	A/G	A/G	G/G	A/G	A/A	G/G	A/A	<NA>	<NA>	A/A	A/G	<NA>	<NA>	A/G	A/G	<NA>	<NA>	<NA>	A/G	<NA>
4.43175	40.0497	3.53711e-08	4.05621	4.43119	82.8384	3.34072e-09		19:14551828	ENSBTAG00000007368	19	14551828	T/T	<NA>	T/T	<NA>	<NA>	T/T	<NA>	<NA>	<NA>	<NA>	<NA>	<NA>	A/T	T/T	A/T	A/A	A/T	T/T	A/T	A/T	T/T	A/T	A/A	<NA>	A/A	<NA>	<NA>	A/A	A/T	<NA>	<NA>	A/T	A/T	A/T	<NA>	<NA>	A/T	<NA>
7.29373	44.7431	1.16282e-08	-1.50447	7.29377	81.8591	3.34082e-09		19:14551828	ENSBTAG00000010734	19	14551828	T/T	<NA>	T/T	<NA>	<NA>	T/T	<NA>	<NA>	<NA>	<NA>	<NA>	<NA>	A/T	T/T	A/T	A/A	A/T	T/T	A/T	A/T	T/T	A/T	A/A	<NA>	A/A	<NA>	<NA>	A/A	A/T	<NA>	<NA>	A/T	A/T	A/T	<NA>	<NA>	A/T	<NA>
7.33873	34.6489	3.5502e-08	2.05959	7.3387	71.7981	3.37049e-09		19:14554927	ENSBTAG00000015779	19	14554927	G/G	<NA>	G/G	<NA>	G/G	G/G	G/G	<NA>	<NA>	<NA>	<NA>	G/G	T/G	G/G	T/G	T/T	T/G	G/G	T/G	T/G	G/G	T/G	T/T	G/G	T/T	<NA>	<NA>	T/T	T/G	<NA>	<NA>	T/G	T/G	T/G	<NA>	<NA>	T/G	<NA>
6.74316	54.7678	6.73393e-10	3.59481	6.74249	76.0438	3.40084e-09		19:14554403	ENSBTAG00000026819	19	14554403	G/G	<NA>	G/G	<NA>	G/G	G/G	<NA>	<NA>	<NA>	<NA>	<NA>	G/G	A/G	G/G	A/G	A/A	A/G	G/G	A/G	A/G	G/G	A/G	A/A	G/G	A/A	<NA>	<NA>	A/A	A/G	<NA>	<NA>	A/G	A/G	<NA>	<NA>	<NA>	A/G	<NA>
6.35341	39.3301	3.72901e-08	-1.65563	6.35347	81.6982	3.40308e-09		19:14551828	ENSBTAG00000019198	19	14551828	T/T	<NA>	T/T	<NA>	<NA>	T/T	<NA>	<NA>	<NA>	<NA>	<NA>	<NA>	A/T	T/T	A/T	A/A	A/T	T/T	A/T	A/T	T/T	A/T	A/A	<NA>	A/A	<NA>	<NA>	A/A	A/T	<NA>	<NA>	A/T	A/T	A/T	<NA>	<NA>	A/T	<NA>
5.81874	40.1642	3.44876e-08	3.22277	5.81851	82.6679	3.40543e-09		19:14551828	ENSBTAG00000015782	19	14551828	T/T	<NA>	T/T	<NA>	<NA>	T/T	<NA>	<NA>	<NA>	<NA>	<NA>	<NA>	A/T	T/T	A/T	A/A	A/T	T/T	A/T	A/T	T/T	A/T	A/A	<NA>	A/A	<NA>	<NA>	A/A	A/T	<NA>	<NA>	A/T	A/T	A/T	<NA>	<NA>	A/T	<NA>
8.44962	40.9566	1.21138e-08	2.97609	8.44941	76.0114	3.41508e-09		19:14554403	ENSBTAG00000001538	19	14554403	G/G	<NA>	G/G	<NA>	G/G	G/G	<NA>	<NA>	<NA>	<NA>	<NA>	G/G	A/G	G/G	A/G	A/A	A/G	G/G	A/G	A/G	G/G	A/G	A/A	G/G	A/A	<NA>	<NA>	A/A	A/G	<NA>	<NA>	A/G	A/G	<NA>	<NA>	<NA>	A/G	<NA>
6.26564	34.3794	3.57385e-08	-1.46491	6.26567	71.182	3.41975e-09		19:14554927	ENSBTAG00000019198	19	14554927	G/G	<NA>	G/G	<NA>	G/G	G/G	G/G	<NA>	<NA>	<NA>	<NA>	G/G	T/G	G/G	T/G	T/T	T/G	G/G	T/G	T/G	G/G	T/G	T/T	G/G	T/T	<NA>	<NA>	T/T	T/G	<NA>	<NA>	T/G	T/G	T/G	<NA>	<NA>	T/G	<NA>
6.91271	37.6461	2.70594e-08	2.96821	6.91217	75.96	3.43781e-09		19:14554403	ENSBTAG00000004755	19	14554403	G/G	<NA>	G/G	<NA>	G/G	G/G	<NA>	<NA>	<NA>	<NA>	<NA>	G/G	A/G	G/G	A/G	A/A	A/G	G/G	A/G	A/G	G/G	A/G	A/A	G/G	A/A	<NA>	<NA>	A/A	A/G	<NA>	<NA>	A/G	A/G	<NA>	<NA>	<NA>	A/G	<NA>
4.48827	46.3467	8.5956e-09	2.64725	4.48782	81.9572	3.45552e-09		19:14551828	ENSBTAG00000019518	19	14551828	T/T	<NA>	T/T	<NA>	<NA>	T/T	<NA>	<NA>	<NA>	<NA>	<NA>	<NA>	A/T	T/T	A/T	A/A	A/T	T/T	A/T	A/T	T/T	A/T	A/A	<NA>	A/A	<NA>	<NA>	A/A	A/T	<NA>	<NA>	A/T	A/T	A/T	<NA>	<NA>	A/T	<NA>
6.66079	35.5775	2.74404e-08	2.21493	6.66075	71.6085	3.46232e-09		19:14554927	ENSBTAG00000019780	19	14554927	G/G	<NA>	G/G	<NA>	G/G	G/G	G/G	<NA>	<NA>	<NA>	<NA>	G/G	T/G	G/G	T/G	T/T	T/G	G/G	T/G	T/G	G/G	T/G	T/T	G/G	T/T	<NA>	<NA>	T/T	T/G	<NA>	<NA>	T/G	T/G	T/G	<NA>	<NA>	T/G	<NA>
7.4748	36.4993	3.37201e-08	-1.135	7.47497	75.3023	3.47168e-09		19:14554403	ENSBTAG00000009547	19	14554403	G/G	<NA>	G/G	<NA>	G/G	G/G	<NA>	<NA>	<NA>	<NA>	<NA>	G/G	A/G	G/G	A/G	A/A	A/G	G/G	A/G	A/G	G/G	A/G	A/A	G/G	A/A	<NA>	<NA>	A/A	A/G	<NA>	<NA>	A/G	A/G	<NA>	<NA>	<NA>	A/G	<NA>
4.55135	39.6822	3.8376e-08	3.79927	4.55081	82.4802	3.47827e-09		19:14551828	ENSBTAG00000006135	19	14551828	T/T	<NA>	T/T	<NA>	<NA>	T/T	<NA>	<NA>	<NA>	<NA>	<NA>	<NA>	A/T	T/T	A/T	A/A	A/T	T/T	A/T	A/T	T/T	A/T	A/A	<NA>	A/A	<NA>	<NA>	A/A	A/T	<NA>	<NA>	A/T	A/T	A/T	<NA>	<NA>	A/T	<NA>
6.82524	39.3595	3.70424e-08	1.52289	6.82518	81.4878	3.48635e-09		19:14551828	ENSBTAG00000020447	19	14551828	T/T	<NA>	T/T	<NA>	<NA>	T/T	<NA>	<NA>	<NA>	<NA>	<NA>	<NA>	A/T	T/T	A/T	A/A	A/T	T/T	A/T	A/T	T/T	A/T	A/A	<NA>	A/A	<NA>	<NA>	A/A	A/T	<NA>	<NA>	A/T	A/T	A/T	<NA>	<NA>	A/T	<NA>
8.05365	35.7157	2.45957e-08	-1.24747	8.05365	71.0454	3.48746e-09		19:14554927	ENSBTAG00000015958	19	14554927	G/G	<NA>	G/G	<NA>	G/G	G/G	G/G	<NA>	<NA>	<NA>	<NA>	G/G	T/G	G/G	T/G	T/T	T/G	G/G	T/G	T/G	G/G	T/G	T/T	G/G	T/T	<NA>	<NA>	T/T	T/G	<NA>	<NA>	T/G	T/G	T/G	<NA>	<NA>	T/G	<NA>
5.62342	36.9034	3.26421e-08	2.33537	5.62252	75.8438	3.48974e-09		19:14554403	ENSBTAG00000020115	19	14554403	G/G	<NA>	G/G	<NA>	G/G	G/G	<NA>	<NA>	<NA>	<NA>	<NA>	G/G	A/G	G/G	A/G	A/A	A/G	G/G	A/G	A/G	G/G	A/G	A/A	G/G	A/A	<NA>	<NA>	A/A	A/G	<NA>	<NA>	A/G	A/G	<NA>	<NA>	<NA>	A/G	<NA>
6.35617	34.2745	3.68188e-08	-1.31509	6.35619	71.02	3.50025e-09		19:14554927	ENSBTAG00000003679	19	14554927	G/G	<NA>	G/G	<NA>	G/G	G/G	G/G	<NA>	<NA>	<NA>	<NA>	G/G	T/G	G/G	T/G	T/T	T/G	G/G	T/G	T/G	G/G	T/G	T/T	G/G	T/T	<NA>	<NA>	T/T	T/G	<NA>	<NA>	T/G	T/G	T/G	<NA>	<NA>	T/G	<NA>
11.2116	46.0116	8.99436e-09	-1.60363	11.2116	81.3642	3.53629e-09		19:14551828	ENSBTAG00000002507	19	14551828	T/T	<NA>	T/T	<NA>	<NA>	T/T	<NA>	<NA>	<NA>	<NA>	<NA>	<NA>	A/T	T/T	A/T	A/A	A/T	T/T	A/T	A/T	T/T	A/T	A/A	<NA>	A/A	<NA>	<NA>	A/A	A/T	<NA>	<NA>	A/T	A/T	A/T	<NA>	<NA>	A/T	<NA>
5.87607	37.4938	2.69296e-08	1.89877	5.87537	75.2967	3.53723e-09		19:14554403	ENSBTAG00000020998	19	14554403	G/G	<NA>	G/G	<NA>	G/G	G/G	<NA>	<NA>	<NA>	<NA>	<NA>	G/G	A/G	G/G	A/G	A/A	A/G	G/G	A/G	A/G	G/G	A/G	A/A	G/G	A/A	<NA>	<NA>	A/A	A/G	<NA>	<NA>	A/G	A/G	<NA>	<NA>	<NA>	A/G	<NA>
7.84351	43.9457	1.54174e-08	-2.75245	7.84354	82.2877	3.55473e-09		19:14551828	ENSBTAG00000003861	19	14551828	T/T	<NA>	T/T	<NA>	<NA>	T/T	<NA>	<NA>	<NA>	<NA>	<NA>	<NA>	A/T	T/T	A/T	A/A	A/T	T/T	A/T	A/T	T/T	A/T	A/A	<NA>	A/A	<NA>	<NA>	A/A	A/T	<NA>	<NA>	A/T	A/T	A/T	<NA>	<NA>	A/T	<NA>
6.90281	42.0091	2.31196e-08	2.59322	6.90271	82.1979	3.59102e-09		19:14551828	ENSBTAG00000012657	19	14551828	T/T	<NA>	T/T	<NA>	<NA>	T/T	<NA>	<NA>	<NA>	<NA>	<NA>	<NA>	A/T	T/T	A/T	A/A	A/T	T/T	A/T	A/T	T/T	A/T	A/A	<NA>	A/A	<NA>	<NA>	A/A	A/T	<NA>	<NA>	A/T	A/T	A/T	<NA>	<NA>	A/T	<NA>
5.21904	39.7362	2.37687e-08	4.44613	5.21906	78.2755	3.61026e-09		19:14553701	ENSBTAG00000012197	19	14553701	A/A	<NA>	A/A	<NA>	<NA>	A/A	A/A	<NA>	<NA>	<NA>	<NA>	<NA>	G/A	A/A	G/A	G/G	G/A	A/A	G/A	G/A	<NA>	G/A	G/G	A/A	G/G	<NA>	<NA>	G/G	G/A	<NA>	<NA>	G/A	G/A	G/A	<NA>	<NA>	G/A	<NA>
5.08031	34.4029	3.80404e-08	3.13075	5.0802	71.2682	3.63395e-09		19:14554927	ENSBTAG00000013813	19	14554927	G/G	<NA>	G/G	<NA>	G/G	G/G	G/G	<NA>	<NA>	<NA>	<NA>	G/G	T/G	G/G	T/G	T/T	T/G	G/G	T/G	T/G	G/G	T/G	T/T	G/G	T/T	<NA>	<NA>	T/T	T/G	<NA>	<NA>	T/G	T/G	T/G	<NA>	<NA>	T/G	<NA>
4.7693	36.1737	2.33179e-08	4.0398	4.76911	71.2349	3.65121e-09		19:14554927	ENSBTAG00000038045	19	14554927	G/G	<NA>	G/G	<NA>	G/G	G/G	G/G	<NA>	<NA>	<NA>	<NA>	G/G	T/G	G/G	T/G	T/T	T/G	G/G	T/G	T/G	G/G	T/G	T/T	G/G	T/T	<NA>	<NA>	T/T	T/G	<NA>	<NA>	T/G	T/G	T/G	<NA>	<NA>	T/G	<NA>
9.32272	39.1318	3.90071e-08	-1.24635	9.32273	81.0249	3.67744e-09		19:14551828	ENSBTAG00000018802	19	14551828	T/T	<NA>	T/T	<NA>	<NA>	T/T	<NA>	<NA>	<NA>	<NA>	<NA>	<NA>	A/T	T/T	A/T	A/A	A/T	T/T	A/T	A/T	T/T	A/T	A/A	<NA>	A/A	<NA>	<NA>	A/A	A/T	<NA>	<NA>	A/T	A/T	A/T	<NA>	<NA>	A/T	<NA>
7.66595	34.3003	3.65501e-08	-1.1444	7.66596	70.6093	3.7135e-09		19:14554927	ENSBTAG00000007871	19	14554927	G/G	<NA>	G/G	<NA>	G/G	G/G	G/G	<NA>	<NA>	<NA>	<NA>	G/G	T/G	G/G	T/G	T/T	T/G	G/G	T/G	T/G	G/G	T/G	T/T	G/G	T/T	<NA>	<NA>	T/T	T/G	<NA>	<NA>	T/G	T/G	T/G	<NA>	<NA>	T/G	<NA>
6.71231	39.5078	3.98991e-08	3.00024	6.71218	81.8992	3.71466e-09		19:14551828	ENSBTAG00000016516	19	14551828	T/T	<NA>	T/T	<NA>	<NA>	T/T	<NA>	<NA>	<NA>	<NA>	<NA>	<NA>	A/T	T/T	A/T	A/A	A/T	T/T	A/T	A/T	T/T	A/T	A/A	<NA>	A/A	<NA>	<NA>	A/A	A/T	<NA>	<NA>	A/T	A/T	A/T	<NA>	<NA>	A/T	<NA>
8.5837	43.9514	3.17461e-09	-1.76249	8.58371	71.0191	3.76535e-09		19:14554927	ENSBTAG00000016007	19	14554927	G/G	<NA>	G/G	<NA>	G/G	G/G	G/G	<NA>	<NA>	<NA>	<NA>	G/G	T/G	G/G	T/G	T/T	T/G	G/G	T/G	T/G	G/G	T/G	T/T	G/G	T/T	<NA>	<NA>	T/T	T/G	<NA>	<NA>	T/G	T/G	T/G	<NA>	<NA>	T/G	<NA>
3.95226	39.9154	3.6438e-08	5.02596	3.95144	81.7196	3.7912e-09		19:14551828	ENSBTAG00000004851	19	14551828	T/T	<NA>	T/T	<NA>	<NA>	T/T	<NA>	<NA>	<NA>	<NA>	<NA>	<NA>	A/T	T/T	A/T	A/A	A/T	T/T	A/T	A/T	T/T	A/T	A/A	<NA>	A/A	<NA>	<NA>	A/A	A/T	<NA>	<NA>	A/T	A/T	A/T	<NA>	<NA>	A/T	<NA>
6.6642	37.6045	3.94181e-08	2.2795	6.66421	77.8661	3.79608e-09		19:14553701	ENSBTAG00000004625	19	14553701	A/A	<NA>	A/A	<NA>	<NA>	A/A	A/A	<NA>	<NA>	<NA>	<NA>	<NA>	G/A	A/A	G/A	G/G	G/A	A/A	G/A	G/A	<NA>	G/A	G/G	A/A	G/G	<NA>	<NA>	G/G	G/A	<NA>	<NA>	G/A	G/A	G/A	<NA>	<NA>	G/A	<NA>
4.78164	39.2537	1.81989e-08	3.39615	4.77942	75.1572	3.81441e-09		19:14554403	ENSBTAG00000016037	19	14554403	G/G	<NA>	G/G	<NA>	G/G	G/G	<NA>	<NA>	<NA>	<NA>	<NA>	G/G	A/G	G/G	A/G	A/A	A/G	G/G	A/G	A/G	G/G	A/G	A/A	G/G	A/A	<NA>	<NA>	A/A	A/G	<NA>	<NA>	A/G	A/G	<NA>	<NA>	<NA>	A/G	<NA>
8.12754	40.9976	2.57139e-08	-1.36673	8.12755	80.6904	3.82258e-09		19:14551828	ENSBTAG00000015958	19	14551828	T/T	<NA>	T/T	<NA>	<NA>	T/T	<NA>	<NA>	<NA>	<NA>	<NA>	<NA>	A/T	T/T	A/T	A/A	A/T	T/T	A/T	A/T	T/T	A/T	A/A	<NA>	A/A	<NA>	<NA>	A/A	A/T	<NA>	<NA>	A/T	A/T	A/T	<NA>	<NA>	A/T	<NA>
7.08259	36.4844	2.12308e-08	1.87166	7.08256	70.8989	3.83056e-09		19:14554927	ENSBTAG00000011729	19	14554927	G/G	<NA>	G/G	<NA>	G/G	G/G	G/G	<NA>	<NA>	<NA>	<NA>	G/G	T/G	G/G	T/G	T/T	T/G	G/G	T/G	T/G	G/G	T/G	T/T	G/G	T/T	<NA>	<NA>	T/T	T/G	<NA>	<NA>	T/G	T/G	T/G	<NA>	<NA>	T/G	<NA>
5.81431	38.84	4.16913e-08	1.63902	5.8142	80.5894	3.86763e-09		19:14551828	ENSBTAG00000021121	19	14551828	T/T	<NA>	T/T	<NA>	<NA>	T/T	<NA>	<NA>	<NA>	<NA>	<NA>	<NA>	A/T	T/T	A/T	A/A	A/T	T/T	A/T	A/T	T/T	A/T	A/A	<NA>	A/A	<NA>	<NA>	A/A	A/T	<NA>	<NA>	A/T	A/T	A/T	<NA>	<NA>	A/T	<NA>
8.73768	43.0838	1.64165e-08	-1.44307	8.73769	80.5683	3.87711e-09		19:14551828	ENSBTAG00000014794	19	14551828	T/T	<NA>	T/T	<NA>	<NA>	T/T	<NA>	<NA>	<NA>	<NA>	<NA>	<NA>	A/T	T/T	A/T	A/A	A/T	T/T	A/T	A/T	T/T	A/T	A/A	<NA>	A/A	<NA>	<NA>	A/A	A/T	<NA>	<NA>	A/T	A/T	A/T	<NA>	<NA>	A/T	<NA>
9.84789	40.784	2.69499e-08	-1.2275	9.8479	80.4037	3.95198e-09		19:14551828	ENSBTAG00000015677	19	14551828	T/T	<NA>	T/T	<NA>	<NA>	T/T	<NA>	<NA>	<NA>	<NA>	<NA>	<NA>	A/T	T/T	A/T	A/A	A/T	T/T	A/T	A/T	T/T	A/T	A/A	<NA>	A/A	<NA>	<NA>	A/A	A/T	<NA>	<NA>	A/T	A/T	A/T	<NA>	<NA>	A/T	<NA>
6.67939	40.1343	1.47206e-08	3.38456	6.6787	74.8277	3.98162e-09		19:14554403	ENSBTAG00000021884	19	14554403	G/G	<NA>	G/G	<NA>	G/G	G/G	<NA>	<NA>	<NA>	<NA>	<NA>	G/G	A/G	G/G	A/G	A/A	A/G	G/G	A/G	A/G	G/G	A/G	A/A	G/G	A/A	<NA>	<NA>	A/A	A/G	<NA>	<NA>	A/G	A/G	<NA>	<NA>	<NA>	A/G	<NA>
7.01409	34.2022	4.02557e-08	2.91627	7.01405	70.6104	3.99208e-09		19:14554927	ENSBTAG00000016516	19	14554927	G/G	<NA>	G/G	<NA>	G/G	G/G	G/G	<NA>	<NA>	<NA>	<NA>	G/G	T/G	G/G	T/G	T/T	T/G	G/G	T/G	T/G	G/G	T/G	T/T	G/G	T/T	<NA>	<NA>	T/T	T/G	<NA>	<NA>	T/G	T/G	T/G	<NA>	<NA>	T/G	<NA>
7.69532	37.5819	2.55725e-08	-1.14298	7.69544	74.217	4.00379e-09		19:14554403	ENSBTAG00000007871	19	14554403	G/G	<NA>	G/G	<NA>	G/G	G/G	<NA>	<NA>	<NA>	<NA>	<NA>	G/G	A/G	G/G	A/G	A/A	A/G	G/G	A/G	A/G	G/G	A/G	A/A	G/G	A/A	<NA>	<NA>	A/A	A/G	<NA>	<NA>	A/G	A/G	<NA>	<NA>	<NA>	A/G	<NA>
6.18223	37.5171	2.79499e-08	3.40895	6.18132	74.7618	4.01599e-09		19:14554403	ENSBTAG00000008552	19	14554403	G/G	<NA>	G/G	<NA>	G/G	G/G	<NA>	<NA>	<NA>	<NA>	<NA>	G/G	A/G	G/G	A/G	A/A	A/G	G/G	A/G	A/G	G/G	A/G	A/A	G/G	A/A	<NA>	<NA>	A/A	A/G	<NA>	<NA>	A/G	A/G	<NA>	<NA>	<NA>	A/G	<NA>
7.33584	38.0807	2.42777e-08	2.62912	7.33545	74.6878	4.05501e-09		19:14554403	ENSBTAG00000010230	19	14554403	G/G	<NA>	G/G	<NA>	G/G	G/G	<NA>	<NA>	<NA>	<NA>	<NA>	G/G	A/G	G/G	A/G	A/A	A/G	G/G	A/G	A/G	G/G	A/G	A/A	G/G	A/A	<NA>	<NA>	A/A	A/G	<NA>	<NA>	A/G	A/G	<NA>	<NA>	<NA>	A/G	<NA>
6.77315	38.6417	4.36297e-08	1.31535	6.77309	80.1193	4.08498e-09		19:14551828	ENSBTAG00000008105	19	14551828	T/T	<NA>	T/T	<NA>	<NA>	T/T	<NA>	<NA>	<NA>	<NA>	<NA>	<NA>	A/T	T/T	A/T	A/A	A/T	T/T	A/T	A/T	T/T	A/T	A/A	<NA>	A/A	<NA>	<NA>	A/A	A/T	<NA>	<NA>	A/T	A/T	A/T	<NA>	<NA>	A/T	<NA>
5.92497	36.497	3.62139e-08	2.26747	5.92416	74.5832	4.1108e-09		19:14554403	ENSBTAG00000014769	19	14554403	G/G	<NA>	G/G	<NA>	G/G	G/G	<NA>	<NA>	<NA>	<NA>	<NA>	G/G	A/G	G/G	A/G	A/A	A/G	G/G	A/G	A/G	G/G	A/G	A/A	G/G	A/A	<NA>	<NA>	A/A	A/G	<NA>	<NA>	A/G	A/G	<NA>	<NA>	<NA>	A/G	<NA>
6.19186	44.548	8.15977e-09	4.49032	6.19187	77.2015	4.12002e-09		19:14553701	ENSBTAG00000007498	19	14553701	A/A	<NA>	A/A	<NA>	<NA>	A/A	A/A	<NA>	<NA>	<NA>	<NA>	<NA>	G/A	A/A	G/A	G/G	G/A	A/A	G/A	G/A	<NA>	G/A	G/G	A/A	G/G	<NA>	<NA>	G/G	G/A	<NA>	<NA>	G/A	G/A	G/A	<NA>	<NA>	G/A	<NA>
4.95333	40.6927	3.07099e-08	2.80164	4.953	80.8992	4.1633e-09		19:14551828	ENSBTAG00000017082	19	14551828	T/T	<NA>	T/T	<NA>	<NA>	T/T	<NA>	<NA>	<NA>	<NA>	<NA>	<NA>	A/T	T/T	A/T	A/A	A/T	T/T	A/T	A/T	T/T	A/T	A/A	<NA>	A/A	<NA>	<NA>	A/A	A/T	<NA>	<NA>	A/T	A/T	A/T	<NA>	<NA>	A/T	<NA>
6.45929	37.8634	1.48531e-08	2.28638	6.45924	70.3087	4.16882e-09		19:14554927	ENSBTAG00000007620	19	14554927	G/G	<NA>	G/G	<NA>	G/G	G/G	G/G	<NA>	<NA>	<NA>	<NA>	G/G	T/G	G/G	T/G	T/T	T/G	G/G	T/G	T/G	G/G	T/G	T/T	G/G	T/T	<NA>	<NA>	T/T	T/G	<NA>	<NA>	T/G	T/G	T/G	<NA>	<NA>	T/G	<NA>
5.49216	40.4356	7.68595e-09	3.32873	5.49204	70.2688	4.19286e-09		19:14554927	ENSBTAG00000018622	19	14554927	G/G	<NA>	G/G	<NA>	G/G	G/G	G/G	<NA>	<NA>	<NA>	<NA>	G/G	T/G	G/G	T/G	T/T	T/G	G/G	T/G	T/G	G/G	T/G	T/T	G/G	T/T	<NA>	<NA>	T/T	T/G	<NA>	<NA>	T/G	T/G	T/G	<NA>	<NA>	T/G	<NA>
6.34424	33.8091	4.20513e-08	1.47994	6.3442	69.7206	4.22416e-09		19:14554927	ENSBTAG00000003058	19	14554927	G/G	<NA>	G/G	<NA>	G/G	G/G	G/G	<NA>	<NA>	<NA>	<NA>	G/G	T/G	G/G	T/G	T/T	T/G	G/G	T/G	T/G	G/G	T/G	T/T	G/G	T/T	<NA>	<NA>	T/T	T/G	<NA>	<NA>	T/G	T/G	T/G	<NA>	<NA>	T/G	<NA>
5.08947	29.396	3.28631e-08	-1.96176	5.08927	59.2061	4.25391e-09		21:56675820	ENSBTAG00000010480	21	56675820	A/A	A/A	A/A	A/A	A/A	A/A	A/G	A/A	A/G	A/G	A/A	A/A	A/G	A/G	G/G	G/G	G/G	A/G	G/G	G/G	A/A	A/G	G/G	A/A	A/G	<NA>	<NA>	A/G	A/G	<NA>	<NA>	A/G	A/G	A/A	A/G	G/G	A/G	<NA>
6.4208	40.8064	1.255e-08	3.08034	6.42001	74.3157	4.25737e-09		19:14554403	ENSBTAG00000015889	19	14554403	G/G	<NA>	G/G	<NA>	G/G	G/G	<NA>	<NA>	<NA>	<NA>	<NA>	G/G	A/G	G/G	A/G	A/A	A/G	G/G	A/G	A/G	G/G	A/G	A/A	G/G	A/A	<NA>	<NA>	A/A	A/G	<NA>	<NA>	A/G	A/G	<NA>	<NA>	<NA>	A/G	<NA>
6.276	40.5054	1.99047e-08	3.7953	6.27601	76.9246	4.26373e-09		19:14553701	ENSBTAG00000003264	19	14553701	A/A	<NA>	A/A	<NA>	<NA>	A/A	A/A	<NA>	<NA>	<NA>	<NA>	<NA>	G/A	A/A	G/A	G/G	G/A	A/A	G/A	G/A	<NA>	G/A	G/G	A/A	G/G	<NA>	<NA>	G/G	G/A	<NA>	<NA>	G/A	G/A	G/A	<NA>	<NA>	G/A	<NA>
6.28009	34.5506	3.40481e-08	-1.51783	6.28012	69.6446	4.2712e-09		19:14554927	ENSBTAG00000015761	19	14554927	G/G	<NA>	G/G	<NA>	G/G	G/G	G/G	<NA>	<NA>	<NA>	<NA>	G/G	T/G	G/G	T/G	T/T	T/G	G/G	T/G	T/G	G/G	T/G	T/T	G/G	T/T	<NA>	<NA>	T/T	T/G	<NA>	<NA>	T/G	T/G	T/G	<NA>	<NA>	T/G	<NA>
4.34815	36.8861	1.92443e-08	4.24234	4.34792	70.1395	4.27164e-09		19:14554927	ENSBTAG00000018772	19	14554927	G/G	<NA>	G/G	<NA>	G/G	G/G	G/G	<NA>	<NA>	<NA>	<NA>	G/G	T/G	G/G	T/G	T/T	T/G	G/G	T/G	T/G	G/G	T/G	T/T	G/G	T/T	<NA>	<NA>	T/T	T/G	<NA>	<NA>	T/G	T/G	T/G	<NA>	<NA>	T/G	<NA>
5.36508	42.3086	1.93559e-08	1.87134	5.36487	79.7313	4.27434e-09		19:14551828	ENSBTAG00000047756	19	14551828	T/T	<NA>	T/T	<NA>	<NA>	T/T	<NA>	<NA>	<NA>	<NA>	<NA>	<NA>	A/T	T/T	A/T	A/A	A/T	T/T	A/T	A/T	T/T	A/T	A/A	<NA>	A/A	<NA>	<NA>	A/A	A/T	<NA>	<NA>	A/T	A/T	A/T	<NA>	<NA>	A/T	<NA>
6.85148	47.4509	6.7663e-09	-1.76804	6.85154	79.6514	4.31451e-09		19:14551828	ENSBTAG00000034662	19	14551828	T/T	<NA>	T/T	<NA>	<NA>	T/T	<NA>	<NA>	<NA>	<NA>	<NA>	<NA>	A/T	T/T	A/T	A/A	A/T	T/T	A/T	A/T	T/T	A/T	A/A	<NA>	A/A	<NA>	<NA>	A/A	A/T	<NA>	<NA>	A/T	A/T	A/T	<NA>	<NA>	A/T	<NA>
8.51201	34.1905	4.03885e-08	3.00243	8.51199	69.9641	4.38106e-09		19:14554927	ENSBTAG00000001538	19	14554927	G/G	<NA>	G/G	<NA>	G/G	G/G	G/G	<NA>	<NA>	<NA>	<NA>	G/G	T/G	G/G	T/G	T/T	T/G	G/G	T/G	T/G	G/G	T/G	T/T	G/G	T/T	<NA>	<NA>	T/T	T/G	<NA>	<NA>	T/G	T/G	T/G	<NA>	<NA>	T/G	<NA>
4.90732	40.3747	3.29253e-08	3.70518	4.90689	80.4492	4.38406e-09		19:14551828	ENSBTAG00000016950	19	14551828	T/T	<NA>	T/T	<NA>	<NA>	T/T	<NA>	<NA>	<NA>	<NA>	<NA>	<NA>	A/T	T/T	A/T	A/A	A/T	T/T	A/T	A/T	T/T	A/T	A/A	<NA>	A/A	<NA>	<NA>	A/A	A/T	<NA>	<NA>	A/T	A/T	A/T	<NA>	<NA>	A/T	<NA>
9.97371	46.0313	8.95908e-09	-1.78058	9.97371	79.4917	4.39602e-09		19:14551828	ENSBTAG00000027316	19	14551828	T/T	<NA>	T/T	<NA>	<NA>	T/T	<NA>	<NA>	<NA>	<NA>	<NA>	<NA>	A/T	T/T	A/T	A/A	A/T	T/T	A/T	A/T	T/T	A/T	A/A	<NA>	A/A	<NA>	<NA>	A/A	A/T	<NA>	<NA>	A/T	A/T	A/T	<NA>	<NA>	A/T	<NA>
5.00086	35.8433	2.3746e-08	1.93147	5.00075	69.3521	4.45753e-09		19:14554927	ENSBTAG00000020446	19	14554927	G/G	<NA>	G/G	<NA>	G/G	G/G	G/G	<NA>	<NA>	<NA>	<NA>	G/G	T/G	G/G	T/G	T/T	T/G	G/G	T/G	T/G	G/G	T/G	T/T	G/G	T/T	<NA>	<NA>	T/T	T/G	<NA>	<NA>	T/G	T/G	T/G	<NA>	<NA>	T/G	<NA>
6.42403	40.1297	3.4751e-08	2.32151	6.4239	80.2164	4.50324e-09		19:14551828	ENSBTAG00000019780	19	14551828	T/T	<NA>	T/T	<NA>	<NA>	T/T	<NA>	<NA>	<NA>	<NA>	<NA>	<NA>	A/T	T/T	A/T	A/A	A/T	T/T	A/T	A/T	T/T	A/T	A/A	<NA>	A/A	<NA>	<NA>	A/A	A/T	<NA>	<NA>	A/T	A/T	A/T	<NA>	<NA>	A/T	<NA>
6.54064	39.7192	1.62614e-08	2.69765	6.54	73.8412	4.53134e-09		19:14554403	ENSBTAG00000007952	19	14554403	G/G	<NA>	G/G	<NA>	G/G	G/G	<NA>	<NA>	<NA>	<NA>	<NA>	G/G	A/G	G/G	A/G	A/A	A/G	G/G	A/G	A/G	G/G	A/G	A/A	G/G	A/A	<NA>	<NA>	A/A	A/G	<NA>	<NA>	A/G	A/G	<NA>	<NA>	<NA>	A/G	<NA>
6.999	42.9442	7.65494e-09	2.70443	6.9985	73.8386	4.53288e-09		19:14554403	ENSBTAG00000019067	19	14554403	G/G	<NA>	G/G	<NA>	G/G	G/G	<NA>	<NA>	<NA>	<NA>	<NA>	G/G	A/G	G/G	A/G	A/A	A/G	G/G	A/G	A/G	G/G	A/G	A/A	G/G	A/A	<NA>	<NA>	A/A	A/G	<NA>	<NA>	A/G	A/G	<NA>	<NA>	<NA>	A/G	<NA>
8.09148	39.5686	3.93606e-08	2.90285	8.09143	80.131	4.54785e-09		19:14551828	ENSBTAG00000006377	19	14551828	T/T	<NA>	T/T	<NA>	<NA>	T/T	<NA>	<NA>	<NA>	<NA>	<NA>	<NA>	A/T	T/T	A/T	A/A	A/T	T/T	A/T	A/T	T/T	A/T	A/A	<NA>	A/A	<NA>	<NA>	A/A	A/T	<NA>	<NA>	A/T	A/T	A/T	<NA>	<NA>	A/T	<NA>
8.64142	40.6123	2.8643e-08	-1.73243	8.64143	79.245	4.60532e-09		19:14551828	ENSBTAG00000002874	19	14551828	T/T	<NA>	T/T	<NA>	<NA>	T/T	<NA>	<NA>	<NA>	<NA>	<NA>	<NA>	A/T	T/T	A/T	A/A	A/T	T/T	A/T	A/T	T/T	A/T	A/A	<NA>	A/A	<NA>	<NA>	A/A	A/T	<NA>	<NA>	A/T	A/T	A/T	<NA>	<NA>	A/T	<NA>
5.20857	34.2281	3.99619e-08	4.87106	5.20842	69.5646	4.64166e-09		19:14554927	ENSBTAG00000047680	19	14554927	G/G	<NA>	G/G	<NA>	G/G	G/G	G/G	<NA>	<NA>	<NA>	<NA>	G/G	T/G	G/G	T/G	T/T	T/G	G/G	T/G	T/G	G/G	T/G	T/T	G/G	T/T	<NA>	<NA>	T/T	T/G	<NA>	<NA>	T/G	T/G	T/G	<NA>	<NA>	T/G	<NA>
7.76209	34.1911	4.03822e-08	-1.66369	7.7621	69.5374	4.66e-09		19:14554927	ENSBTAG00000006225	19	14554927	G/G	<NA>	G/G	<NA>	G/G	G/G	G/G	<NA>	<NA>	<NA>	<NA>	G/G	T/G	G/G	T/G	T/T	T/G	G/G	T/G	T/G	G/G	T/G	T/T	G/G	T/T	<NA>	<NA>	T/T	T/G	<NA>	<NA>	T/G	T/G	T/G	<NA>	<NA>	T/G	<NA>
7.11899	39.6344	3.87867e-08	2.02591	7.11893	79.8483	4.69891e-09		19:14551828	ENSBTAG00000025622	19	14551828	T/T	<NA>	T/T	<NA>	<NA>	T/T	<NA>	<NA>	<NA>	<NA>	<NA>	<NA>	A/T	T/T	A/T	A/A	A/T	T/T	A/T	A/T	T/T	A/T	A/A	<NA>	A/A	<NA>	<NA>	A/A	A/T	<NA>	<NA>	A/T	A/T	A/T	<NA>	<NA>	A/T	<NA>
5.56742	35.7932	4.08519e-08	1.86759	5.56652	73.0077	4.70208e-09		19:14554403	ENSBTAG00000006268	19	14554403	G/G	<NA>	G/G	<NA>	G/G	G/G	<NA>	<NA>	<NA>	<NA>	<NA>	G/G	A/G	G/G	A/G	A/A	A/G	G/G	A/G	A/G	G/G	A/G	A/A	G/G	A/A	<NA>	<NA>	A/A	A/G	<NA>	<NA>	A/G	A/G	<NA>	<NA>	<NA>	A/G	<NA>
7.7372	37.046	1.73726e-08	-1.47677	7.73721	69.1024	4.70519e-09		19:14554927	ENSBTAG00000001171	19	14554927	G/G	<NA>	G/G	<NA>	G/G	G/G	G/G	<NA>	<NA>	<NA>	<NA>	G/G	T/G	G/G	T/G	T/T	T/G	G/G	T/G	T/G	G/G	T/G	T/T	G/G	T/T	<NA>	<NA>	T/T	T/G	<NA>	<NA>	T/G	T/G	T/G	<NA>	<NA>	T/G	<NA>
6.52866	39.0451	3.9784e-08	1.73156	6.52857	78.8945	4.71588e-09		19:14551828	ENSBTAG00000015090	19	14551828	T/T	<NA>	T/T	<NA>	<NA>	T/T	<NA>	<NA>	<NA>	<NA>	<NA>	<NA>	A/T	T/T	A/T	A/A	A/T	T/T	A/T	A/T	T/T	A/T	A/A	<NA>	A/A	<NA>	<NA>	A/A	A/T	<NA>	<NA>	A/T	A/T	A/T	<NA>	<NA>	A/T	<NA>
8.62806	37.6626	2.50741e-08	-1.48962	8.62814	72.979	4.72022e-09		19:14554403	ENSBTAG00000019404	19	14554403	G/G	<NA>	G/G	<NA>	G/G	G/G	<NA>	<NA>	<NA>	<NA>	<NA>	G/G	A/G	G/G	A/G	A/A	A/G	G/G	A/G	A/G	G/G	A/G	A/A	G/G	A/A	<NA>	<NA>	A/A	A/G	<NA>	<NA>	A/G	A/G	<NA>	<NA>	<NA>	A/G	<NA>
4.72334	57.5675	1.09205e-09	2.28441	4.723	78.881	4.72342e-09		19:14551828	ENSBTAG00000001498	19	14551828	T/T	<NA>	T/T	<NA>	<NA>	T/T	<NA>	<NA>	<NA>	<NA>	<NA>	<NA>	A/T	T/T	A/T	A/A	A/T	T/T	A/T	A/T	T/T	A/T	A/A	<NA>	A/A	<NA>	<NA>	A/A	A/T	<NA>	<NA>	A/T	A/T	A/T	<NA>	<NA>	A/T	<NA>
4.41486	38.763	4.71818e-08	4.20886	4.41426	79.7373	4.75973e-09		19:14551828	ENSBTAG00000005647	19	14551828	T/T	<NA>	T/T	<NA>	<NA>	T/T	<NA>	<NA>	<NA>	<NA>	<NA>	<NA>	A/T	T/T	A/T	A/A	A/T	T/T	A/T	A/T	T/T	A/T	A/A	<NA>	A/A	<NA>	<NA>	A/A	A/T	<NA>	<NA>	A/T	A/T	A/T	<NA>	<NA>	A/T	<NA>
5.24556	40.2641	3.37363e-08	2.57955	5.24526	79.7042	4.77803e-09		19:14551828	ENSBTAG00000013018	19	14551828	T/T	<NA>	T/T	<NA>	<NA>	T/T	<NA>	<NA>	<NA>	<NA>	<NA>	<NA>	A/T	T/T	A/T	A/A	A/T	T/T	A/T	A/T	T/T	A/T	A/A	<NA>	A/A	<NA>	<NA>	A/A	A/T	<NA>	<NA>	A/T	A/T	A/T	<NA>	<NA>	A/T	<NA>
7.48934	37.883	3.6852e-08	2.7588	7.48934	75.9482	4.81521e-09		19:14553701	ENSBTAG00000002830	19	14553701	A/A	<NA>	A/A	<NA>	<NA>	A/A	A/A	<NA>	<NA>	<NA>	<NA>	<NA>	G/A	A/A	G/A	G/G	G/A	A/A	G/A	G/A	<NA>	G/A	G/G	A/A	G/G	<NA>	<NA>	G/G	G/A	<NA>	<NA>	G/A	G/A	G/A	<NA>	<NA>	G/A	<NA>
5.16172	36.5096	3.60968e-08	3.06592	5.16005	73.3322	4.84646e-09		19:14554403	ENSBTAG00000034691	19	14554403	G/G	<NA>	G/G	<NA>	G/G	G/G	<NA>	<NA>	<NA>	<NA>	<NA>	G/G	A/G	G/G	A/G	A/A	A/G	G/G	A/G	A/G	G/G	A/G	A/A	G/G	A/A	<NA>	<NA>	A/A	A/G	<NA>	<NA>	A/G	A/G	<NA>	<NA>	<NA>	A/G	<NA>
8.09695	40.2667	1.32037e-08	-1.37214	8.09708	72.7255	4.88325e-09		19:14554403	ENSBTAG00000004571	19	14554403	G/G	<NA>	G/G	<NA>	G/G	G/G	<NA>	<NA>	<NA>	<NA>	<NA>	G/G	A/G	G/G	A/G	A/A	A/G	G/G	A/G	A/G	G/G	A/G	A/A	G/G	A/A	<NA>	<NA>	A/A	A/G	<NA>	<NA>	A/G	A/G	<NA>	<NA>	<NA>	A/G	<NA>
6.99393	38.4421	2.2199e-08	3.60826	6.99333	73.2269	4.91458e-09		19:14554403	ENSBTAG00000017040	19	14554403	G/G	<NA>	G/G	<NA>	G/G	G/G	<NA>	<NA>	<NA>	<NA>	<NA>	G/G	A/G	G/G	A/G	A/A	A/G	G/G	A/G	A/G	G/G	A/G	A/A	G/G	A/A	<NA>	<NA>	A/A	A/G	<NA>	<NA>	A/G	A/G	<NA>	<NA>	<NA>	A/G	<NA>
9.45303	36.6929	1.91693e-08	1.64661	9.45303	68.7896	4.93629e-09		19:14554927	ENSBTAG00000002633	19	14554927	G/G	<NA>	G/G	<NA>	G/G	G/G	G/G	<NA>	<NA>	<NA>	<NA>	G/G	T/G	G/G	T/G	T/T	T/G	G/G	T/G	T/G	G/G	T/G	T/T	G/G	T/T	<NA>	<NA>	T/T	T/G	<NA>	<NA>	T/G	T/G	T/G	<NA>	<NA>	T/G	<NA>
6.24207	38.9875	4.031e-08	1.6696	6.24198	78.4809	4.95219e-09		19:14551828	ENSBTAG00000017905	19	14551828	T/T	<NA>	T/T	<NA>	<NA>	T/T	<NA>	<NA>	<NA>	<NA>	<NA>	<NA>	A/T	T/T	A/T	A/A	A/T	T/T	A/T	A/T	T/T	A/T	A/A	<NA>	A/A	<NA>	<NA>	A/A	A/T	<NA>	<NA>	A/T	A/T	A/T	<NA>	<NA>	A/T	<NA>
5.58144	41.5493	1.57095e-08	3.05536	5.58145	75.6591	4.99294e-09		19:14553701	ENSBTAG00000006325	19	14553701	A/A	<NA>	A/A	<NA>	<NA>	A/A	A/A	<NA>	<NA>	<NA>	<NA>	<NA>	G/A	A/A	G/A	G/G	G/A	A/A	G/A	G/A	<NA>	G/A	G/G	A/A	G/G	<NA>	<NA>	G/G	G/A	<NA>	<NA>	G/A	G/A	G/A	<NA>	<NA>	G/A	<NA>
5.18496	36.9705	4.60102e-08	3.95853	5.18498	75.6554	4.9953e-09		19:14553701	ENSBTAG00000011228	19	14553701	A/A	<NA>	A/A	<NA>	<NA>	A/A	A/A	<NA>	<NA>	<NA>	<NA>	<NA>	G/A	A/A	G/A	G/G	G/A	A/A	G/A	G/A	<NA>	G/A	G/G	A/A	G/G	<NA>	<NA>	G/G	G/A	<NA>	<NA>	G/A	G/A	G/A	<NA>	<NA>	G/A	<NA>
7.03691	36.3065	3.80315e-08	2.58814	7.03647	73.0715	5.01697e-09		19:14554403	ENSBTAG00000015511	19	14554403	G/G	<NA>	G/G	<NA>	G/G	G/G	<NA>	<NA>	<NA>	<NA>	<NA>	G/G	A/G	G/G	A/G	A/A	A/G	G/G	A/G	A/G	G/G	A/G	A/A	G/G	A/A	<NA>	<NA>	A/A	A/G	<NA>	<NA>	A/G	A/G	<NA>	<NA>	<NA>	A/G	<NA>
7.68425	35.5853	4.58574e-08	3.5298	7.68387	73.0454	5.03439e-09		19:14554403	ENSBTAG00000016722	19	14554403	G/G	<NA>	G/G	<NA>	G/G	G/G	<NA>	<NA>	<NA>	<NA>	<NA>	G/G	A/G	G/G	A/G	A/A	A/G	G/G	A/G	A/G	G/G	A/G	A/A	G/G	A/A	<NA>	<NA>	A/A	A/G	<NA>	<NA>	A/G	A/G	<NA>	<NA>	<NA>	A/G	<NA>
3.85405	38.5028	4.50459e-08	-2.71905	3.85433	78.3245	5.04483e-09		19:14551828	ENSBTAG00000018438	19	14551828	T/T	<NA>	T/T	<NA>	<NA>	T/T	<NA>	<NA>	<NA>	<NA>	<NA>	<NA>	A/T	T/T	A/T	A/A	A/T	T/T	A/T	A/T	T/T	A/T	A/A	<NA>	A/A	<NA>	<NA>	A/A	A/T	<NA>	<NA>	A/T	A/T	A/T	<NA>	<NA>	A/T	<NA>
6.33499	39.2742	1.81082e-08	4.70732	6.33398	73.0243	5.0485e-09		19:14554403	ENSBTAG00000000639	19	14554403	G/G	<NA>	G/G	<NA>	G/G	G/G	<NA>	<NA>	<NA>	<NA>	<NA>	G/G	A/G	G/G	A/G	A/A	A/G	G/G	A/G	A/G	G/G	A/G	A/A	G/G	A/A	<NA>	<NA>	A/A	A/G	<NA>	<NA>	A/G	A/G	<NA>	<NA>	<NA>	A/G	<NA>
7.484	44.8392	1.28498e-08	-2.60173	7.48406	79.1621	5.08874e-09		19:14551828	ENSBTAG00000031885	19	14551828	T/T	<NA>	T/T	<NA>	<NA>	T/T	<NA>	<NA>	<NA>	<NA>	<NA>	<NA>	A/T	T/T	A/T	A/A	A/T	T/T	A/T	A/T	T/T	A/T	A/A	<NA>	A/A	<NA>	<NA>	A/A	A/T	<NA>	<NA>	A/T	A/T	A/T	<NA>	<NA>	A/T	<NA>
6.82705	36.8859	1.92458e-08	3.6137	6.827	68.9254	5.09382e-09		19:14554927	ENSBTAG00000026819	19	14554927	G/G	<NA>	G/G	<NA>	G/G	G/G	G/G	<NA>	<NA>	<NA>	<NA>	G/G	T/G	G/G	T/G	T/T	T/G	G/G	T/G	T/G	G/G	T/G	T/T	G/G	T/T	<NA>	<NA>	T/T	T/G	<NA>	<NA>	T/G	T/G	T/G	<NA>	<NA>	T/G	<NA>
6.90267	35.2442	4.68272e-08	1.25808	6.90239	72.3793	5.1158e-09		19:14554403	ENSBTAG00000008105	19	14554403	G/G	<NA>	G/G	<NA>	G/G	G/G	<NA>	<NA>	<NA>	<NA>	<NA>	G/G	A/G	G/G	A/G	A/A	A/G	G/G	A/G	A/G	G/G	A/G	A/A	G/G	A/A	<NA>	<NA>	A/A	A/G	<NA>	<NA>	A/G	A/G	<NA>	<NA>	<NA>	A/G	<NA>
6.04476	33.8307	4.47305e-08	3.21706	6.04469	68.7902	5.19536e-09		19:14554927	ENSBTAG00000008841	19	14554927	G/G	<NA>	G/G	<NA>	G/G	G/G	G/G	<NA>	<NA>	<NA>	<NA>	G/G	T/G	G/G	T/G	T/T	T/G	G/G	T/G	T/G	G/G	T/G	T/T	G/G	T/T	<NA>	<NA>	T/T	T/G	<NA>	<NA>	T/G	T/G	T/G	<NA>	<NA>	T/G	<NA>
6.65034	37.9332	3.64089e-08	3.78405	6.65035	75.2817	5.23575e-09		19:14553701	ENSBTAG00000021144	19	14553701	A/A	<NA>	A/A	<NA>	<NA>	A/A	A/A	<NA>	<NA>	<NA>	<NA>	<NA>	G/A	A/A	G/A	G/G	G/A	A/A	G/A	G/A	<NA>	G/A	G/G	A/A	G/G	<NA>	<NA>	G/G	G/A	<NA>	<NA>	G/A	G/A	G/A	<NA>	<NA>	G/A	<NA>
4.95822	42.6055	8.26805e-09	4.24333	4.956	72.7329	5.24808e-09		19:14554403	ENSBTAG00000007783	19	14554403	G/G	<NA>	G/G	<NA>	G/G	G/G	<NA>	<NA>	<NA>	<NA>	<NA>	G/G	A/G	G/G	A/G	A/A	A/G	G/G	A/G	A/G	G/G	A/G	A/A	G/G	A/A	<NA>	<NA>	A/A	A/G	<NA>	<NA>	A/G	A/G	<NA>	<NA>	<NA>	A/G	<NA>
6.7289	40.045	3.54078e-08	4.01683	6.72874	78.8008	5.30798e-09		19:14551828	ENSBTAG00000000347	19	14551828	T/T	<NA>	T/T	<NA>	<NA>	T/T	<NA>	<NA>	<NA>	<NA>	<NA>	<NA>	A/T	T/T	A/T	A/A	A/T	T/T	A/T	A/T	T/T	A/T	A/A	<NA>	A/A	<NA>	<NA>	A/A	A/T	<NA>	<NA>	A/T	A/T	A/T	<NA>	<NA>	A/T	<NA>
5.05433	34.1152	3.92934e-08	2.15865	5.05421	68.336	5.31331e-09		19:14554927	ENSBTAG00000008789	19	14554927	G/G	<NA>	G/G	<NA>	G/G	G/G	G/G	<NA>	<NA>	<NA>	<NA>	G/G	T/G	G/G	T/G	T/T	T/G	G/G	T/G	T/G	G/G	T/G	T/T	G/G	T/T	<NA>	<NA>	T/T	T/G	<NA>	<NA>	T/G	T/G	T/G	<NA>	<NA>	T/G	<NA>
8.4113	40.1243	1.47559e-08	6.17939	8.41103	72.6365	5.31599e-09		19:14554403	ENSBTAG00000002468	19	14554403	G/G	<NA>	G/G	<NA>	G/G	G/G	<NA>	<NA>	<NA>	<NA>	<NA>	G/G	A/G	G/G	A/G	A/A	A/G	G/G	A/G	A/G	G/G	A/G	A/A	G/G	A/A	<NA>	<NA>	A/A	A/G	<NA>	<NA>	A/G	A/G	<NA>	<NA>	<NA>	A/G	<NA>
6.30594	40.8613	2.96018e-08	2.80513	6.30578	78.7108	5.36415e-09		19:14551828	ENSBTAG00000007952	19	14551828	T/T	<NA>	T/T	<NA>	<NA>	T/T	<NA>	<NA>	<NA>	<NA>	<NA>	<NA>	A/T	T/T	A/T	A/A	A/T	T/T	A/T	A/T	T/T	A/T	A/A	<NA>	A/A	<NA>	<NA>	A/A	A/T	<NA>	<NA>	A/T	A/T	A/T	<NA>	<NA>	A/T	<NA>
8.92686	37.3982	2.67901e-08	-1.32461	8.92692	71.9254	5.43896e-09		19:14554403	ENSBTAG00000020026	19	14554403	G/G	<NA>	G/G	<NA>	G/G	G/G	<NA>	<NA>	<NA>	<NA>	<NA>	G/G	A/G	G/G	A/G	A/A	A/G	G/G	A/G	A/G	G/G	A/G	A/A	G/G	A/A	<NA>	<NA>	A/A	A/G	<NA>	<NA>	A/G	A/G	<NA>	<NA>	<NA>	A/G	<NA>
8.98919	38.1627	4.87296e-08	-1.32046	8.9892	77.6803	5.44688e-09		19:14551828	ENSBTAG00000011414	19	14551828	T/T	<NA>	T/T	<NA>	<NA>	T/T	<NA>	<NA>	<NA>	<NA>	<NA>	<NA>	A/T	T/T	A/T	A/A	A/T	T/T	A/T	A/T	T/T	A/T	A/A	<NA>	A/A	<NA>	<NA>	A/A	A/T	<NA>	<NA>	A/T	A/T	A/T	<NA>	<NA>	A/T	<NA>
6.35584	35.5537	4.62375e-08	3.7127	6.35496	72.4192	5.47251e-09		19:14554403	ENSBTAG00000013556	19	14554403	G/G	<NA>	G/G	<NA>	G/G	G/G	<NA>	<NA>	<NA>	<NA>	<NA>	G/G	A/G	G/G	A/G	A/A	A/G	G/G	A/G	A/G	G/G	A/G	A/A	G/G	A/A	<NA>	<NA>	A/A	A/G	<NA>	<NA>	A/G	A/G	<NA>	<NA>	<NA>	A/G	<NA>
6.61371	41.5745	1.04841e-08	3.02126	6.61304	72.4173	5.47388e-09		19:14554403	ENSBTAG00000019556	19	14554403	G/G	<NA>	G/G	<NA>	G/G	G/G	<NA>	<NA>	<NA>	<NA>	<NA>	G/G	A/G	G/G	A/G	A/A	A/G	G/G	A/G	A/G	G/G	A/G	A/A	G/G	A/A	<NA>	<NA>	A/A	A/G	<NA>	<NA>	A/G	A/G	<NA>	<NA>	<NA>	A/G	<NA>
7.35398	33.7529	4.57338e-08	1.96028	7.35396	68.4324	5.47474e-09		19:14554927	ENSBTAG00000025622	19	14554927	G/G	<NA>	G/G	<NA>	G/G	G/G	G/G	<NA>	<NA>	<NA>	<NA>	G/G	T/G	G/G	T/G	T/T	T/G	G/G	T/G	T/G	G/G	T/G	T/T	G/G	T/T	<NA>	<NA>	T/T	T/G	<NA>	<NA>	T/G	T/G	T/G	<NA>	<NA>	T/G	<NA>
7.01321	39.9227	1.54851e-08	3.89045	7.01261	72.2909	5.56723e-09		19:14554403	ENSBTAG00000000347	19	14554403	G/G	<NA>	G/G	<NA>	G/G	G/G	<NA>	<NA>	<NA>	<NA>	<NA>	G/G	A/G	G/G	A/G	A/A	A/G	G/G	A/G	A/G	G/G	A/G	A/A	G/G	A/A	<NA>	<NA>	A/A	A/G	<NA>	<NA>	A/G	A/G	<NA>	<NA>	<NA>	A/G	<NA>
7.23546	34.077	4.17076e-08	-1.78389	7.23549	68.2413	5.63059e-09		19:14554927	ENSBTAG00000000049	19	14554927	G/G	<NA>	G/G	<NA>	G/G	G/G	G/G	<NA>	<NA>	<NA>	<NA>	G/G	T/G	G/G	T/G	T/T	T/G	G/G	T/G	T/G	G/G	T/G	T/T	G/G	T/T	<NA>	<NA>	T/T	T/G	<NA>	<NA>	T/G	T/G	T/G	<NA>	<NA>	T/G	<NA>
5.62113	35.3847	4.83313e-08	2.44324	5.62	72.2026	5.63345e-09		19:14554403	ENSBTAG00000000759	19	14554403	G/G	<NA>	G/G	<NA>	G/G	G/G	<NA>	<NA>	<NA>	<NA>	<NA>	G/G	A/G	G/G	A/G	A/A	A/G	G/G	A/G	A/G	G/G	A/G	A/A	G/G	A/A	<NA>	<NA>	A/A	A/G	<NA>	<NA>	A/G	A/G	<NA>	<NA>	<NA>	A/G	<NA>
4.96366	34.1338	4.10421e-08	4.20186	4.96348	68.1898	5.67331e-09		19:14554927	ENSBTAG00000007783	19	14554927	G/G	<NA>	G/G	<NA>	G/G	G/G	G/G	<NA>	<NA>	<NA>	<NA>	G/G	T/G	G/G	T/G	T/T	T/G	G/G	T/G	T/G	G/G	T/G	T/T	G/G	T/T	<NA>	<NA>	T/T	T/G	<NA>	<NA>	T/G	T/G	T/G	<NA>	<NA>	T/G	<NA>
6.3102	50.4265	3.83771e-09	-1.61488	6.31027	77.3021	5.69898e-09		19:14551828	ENSBTAG00000003425	19	14551828	T/T	<NA>	T/T	<NA>	<NA>	T/T	<NA>	<NA>	<NA>	<NA>	<NA>	<NA>	A/T	T/T	A/T	A/A	A/T	T/T	A/T	A/T	T/T	A/T	A/A	<NA>	A/A	<NA>	<NA>	A/A	A/T	<NA>	<NA>	A/T	A/T	A/T	<NA>	<NA>	A/T	<NA>
6.12272	38.7983	2.03376e-08	4.12423	6.12164	72.0608	5.74158e-09		19:14554403	ENSBTAG00000010626	19	14554403	G/G	<NA>	G/G	<NA>	G/G	G/G	<NA>	<NA>	<NA>	<NA>	<NA>	G/G	A/G	G/G	A/G	A/A	A/G	G/G	A/G	A/G	G/G	A/G	A/A	G/G	A/A	<NA>	<NA>	A/A	A/G	<NA>	<NA>	A/G	A/G	<NA>	<NA>	<NA>	A/G	<NA>
7.68846	49.2949	5.39791e-09	-2.66882	7.68852	78.0632	5.78803e-09		19:14551828	ENSBTAG00000045523	19	14551828	T/T	<NA>	T/T	<NA>	<NA>	T/T	<NA>	<NA>	<NA>	<NA>	<NA>	<NA>	A/T	T/T	A/T	A/A	A/T	T/T	A/T	A/T	T/T	A/T	A/A	<NA>	A/A	<NA>	<NA>	A/A	A/T	<NA>	<NA>	A/T	A/T	A/T	<NA>	<NA>	A/T	<NA>
7.53875	46.7402	7.78064e-09	-1.60987	7.53877	77.1689	5.79072e-09		19:14551828	ENSBTAG00000025001	19	14551828	T/T	<NA>	T/T	<NA>	<NA>	T/T	<NA>	<NA>	<NA>	<NA>	<NA>	<NA>	A/T	T/T	A/T	A/A	A/T	T/T	A/T	A/T	T/T	A/T	A/A	<NA>	A/A	<NA>	<NA>	A/A	A/T	<NA>	<NA>	A/T	A/T	A/T	<NA>	<NA>	A/T	<NA>
5.11396	38.6316	4.86109e-08	3.21943	5.1136	77.9505	5.86546e-09		19:14551828	ENSBTAG00000018639	19	14551828	T/T	<NA>	T/T	<NA>	<NA>	T/T	<NA>	<NA>	<NA>	<NA>	<NA>	<NA>	A/T	T/T	A/T	A/A	A/T	T/T	A/T	A/T	T/T	A/T	A/A	<NA>	A/A	<NA>	<NA>	A/A	A/T	<NA>	<NA>	A/T	A/T	A/T	<NA>	<NA>	A/T	<NA>
6.00343	38.6689	3.05385e-08	4.00897	6.00344	74.3666	5.87898e-09		19:14553701	ENSBTAG00000011149	19	14553701	A/A	<NA>	A/A	<NA>	<NA>	A/A	A/A	<NA>	<NA>	<NA>	<NA>	<NA>	G/A	A/A	G/A	G/G	G/A	A/A	G/A	G/A	<NA>	G/A	G/G	A/A	G/G	<NA>	<NA>	G/G	G/A	<NA>	<NA>	G/A	G/A	G/A	<NA>	<NA>	G/A	<NA>
4.3091	44.7455	5.12109e-09	4.24281	4.30616	71.7017	6.02553e-09		19:14554403	ENSBTAG00000018772	19	14554403	G/G	<NA>	G/G	<NA>	G/G	G/G	<NA>	<NA>	<NA>	<NA>	<NA>	G/G	A/G	G/G	A/G	A/A	A/G	G/G	A/G	A/G	G/G	A/G	A/A	G/G	A/A	<NA>	<NA>	A/A	A/G	<NA>	<NA>	A/G	A/G	<NA>	<NA>	<NA>	A/G	<NA>
7.79285	36.29	3.81935e-08	3.34884	7.79252	71.6503	6.06745e-09		19:14554403	ENSBTAG00000006422	19	14554403	G/G	<NA>	G/G	<NA>	G/G	G/G	<NA>	<NA>	<NA>	<NA>	<NA>	G/G	A/G	G/G	A/G	A/A	A/G	G/G	A/G	A/G	G/G	A/G	A/A	G/G	A/A	<NA>	<NA>	A/A	A/G	<NA>	<NA>	A/G	A/G	<NA>	<NA>	<NA>	A/G	<NA>
8.08787	42.9746	1.88569e-08	-3.24357	8.08791	77.6218	6.09775e-09		19:14551828	ENSBTAG00000024311	19	14551828	T/T	<NA>	T/T	<NA>	<NA>	T/T	<NA>	<NA>	<NA>	<NA>	<NA>	<NA>	A/T	T/T	A/T	A/A	A/T	T/T	A/T	A/T	T/T	A/T	A/A	<NA>	A/A	<NA>	<NA>	A/A	A/T	<NA>	<NA>	A/T	A/T	A/T	<NA>	<NA>	A/T	<NA>
7.61474	34.1826	4.31629e-08	-1.57751	7.61476	67.8788	6.09826e-09		23:28499874	ENSBTAG00000009026	23	28499874	C/A	C/A	C/C	C/A	C/C	C/C	C/C	C/A	C/A	C/A	C/C	C/C	<NA>	C/A	<NA>	C/A	A/A	C/A	<NA>	A/A	C/A	A/A	A/A	A/A	C/A	<NA>	<NA>	C/A	<NA>	<NA>	A/A	<NA>	<NA>	<NA>	<NA>	<NA>	C/A	A/A
7.79345	45.3693	4.46866e-09	2.36886	7.79318	71.5756	6.12887e-09		19:14554403	ENSBTAG00000002890	19	14554403	G/G	<NA>	G/G	<NA>	G/G	G/G	<NA>	<NA>	<NA>	<NA>	<NA>	G/G	A/G	G/G	A/G	A/A	A/G	G/G	A/G	A/G	G/G	A/G	A/A	G/G	A/A	<NA>	<NA>	A/A	A/G	<NA>	<NA>	A/G	A/G	<NA>	<NA>	<NA>	A/G	<NA>
4.80486	39.1533	4.32e-08	4.64128	4.80434	77.4513	6.22213e-09		19:14551828	ENSBTAG00000011064	19	14551828	T/T	<NA>	T/T	<NA>	<NA>	T/T	<NA>	<NA>	<NA>	<NA>	<NA>	<NA>	A/T	T/T	A/T	A/A	A/T	T/T	A/T	A/T	T/T	A/T	A/A	<NA>	A/A	<NA>	<NA>	A/A	A/T	<NA>	<NA>	A/T	A/T	A/T	<NA>	<NA>	A/T	<NA>
5.52639	37.5551	3.98926e-08	2.71206	5.5264	73.9022	6.2376e-09		19:14553701	ENSBTAG00000020444	19	14553701	A/A	<NA>	A/A	<NA>	<NA>	A/A	A/A	<NA>	<NA>	<NA>	<NA>	<NA>	G/A	A/A	G/A	G/G	G/A	A/A	G/A	G/A	<NA>	G/A	G/G	A/A	G/G	<NA>	<NA>	G/G	G/A	<NA>	<NA>	G/A	G/A	G/A	<NA>	<NA>	G/A	<NA>
7.74304	42.1133	9.25529e-09	4.36185	7.74265	71.4201	6.25884e-09		19:14554403	ENSBTAG00000001794	19	14554403	G/G	<NA>	G/G	<NA>	G/G	G/G	<NA>	<NA>	<NA>	<NA>	<NA>	G/G	A/G	G/G	A/G	A/A	A/G	G/G	A/G	A/G	G/G	A/G	A/A	G/G	A/A	<NA>	<NA>	A/A	A/G	<NA>	<NA>	A/G	A/G	<NA>	<NA>	<NA>	A/G	<NA>
7.15408	33.9847	4.28145e-08	2.4763	7.15405	67.5009	6.28053e-09		19:14554927	ENSBTAG00000012657	19	14554927	G/G	<NA>	G/G	<NA>	G/G	G/G	G/G	<NA>	<NA>	<NA>	<NA>	G/G	T/G	G/G	T/G	T/T	T/G	G/G	T/G	T/G	G/G	T/G	T/T	G/G	T/T	<NA>	<NA>	T/T	T/G	<NA>	<NA>	T/G	T/G	T/G	<NA>	<NA>	T/G	<NA>
4.72837	42.0961	9.29214e-09	4.0366	4.72597	71.2952	6.36538e-09		19:14554403	ENSBTAG00000038045	19	14554403	G/G	<NA>	G/G	<NA>	G/G	G/G	<NA>	<NA>	<NA>	<NA>	<NA>	G/G	A/G	G/G	A/G	A/A	A/G	G/G	A/G	A/G	G/G	A/G	A/A	G/G	A/A	<NA>	<NA>	A/A	A/G	<NA>	<NA>	A/G	A/G	<NA>	<NA>	<NA>	A/G	<NA>
6.84307	36.0765	4.03576e-08	2.91446	6.84249	71.2854	6.37385e-09		19:14554403	ENSBTAG00000015707	19	14554403	G/G	<NA>	G/G	<NA>	G/G	G/G	<NA>	<NA>	<NA>	<NA>	<NA>	G/G	A/G	G/G	A/G	A/A	A/G	G/G	A/G	A/G	G/G	A/G	A/A	G/G	A/A	<NA>	<NA>	A/A	A/G	<NA>	<NA>	A/G	A/G	<NA>	<NA>	<NA>	A/G	<NA>
6.2142	38.423	1.28341e-08	3.2061	6.21412	67.3867	6.38776e-09		19:14554927	ENSBTAG00000001131	19	14554927	G/G	<NA>	G/G	<NA>	G/G	G/G	G/G	<NA>	<NA>	<NA>	<NA>	G/G	T/G	G/G	T/G	T/T	T/G	G/G	T/G	T/G	G/G	T/G	T/T	G/G	T/T	<NA>	<NA>	T/T	T/G	<NA>	<NA>	T/G	T/G	T/G	<NA>	<NA>	T/G	<NA>
5.4464	49.256	5.43738e-09	3.14981	5.4461	77.1315	6.46287e-09		19:14551828	ENSBTAG00000025405	19	14551828	T/T	<NA>	T/T	<NA>	<NA>	T/T	<NA>	<NA>	<NA>	<NA>	<NA>	<NA>	A/T	T/T	A/T	A/A	A/T	T/T	A/T	A/T	T/T	A/T	A/A	<NA>	A/A	<NA>	<NA>	A/A	A/T	<NA>	<NA>	A/T	A/T	A/T	<NA>	<NA>	A/T	<NA>
8.70262	40.497	1.3503e-08	-2.07179	8.70273	71.1176	6.52027e-09		19:14554403	ENSBTAG00000000990	19	14554403	G/G	<NA>	G/G	<NA>	G/G	G/G	<NA>	<NA>	<NA>	<NA>	<NA>	G/G	A/G	G/G	A/G	A/A	A/G	G/G	A/G	A/G	G/G	A/G	A/A	G/G	A/A	<NA>	<NA>	A/A	A/G	<NA>	<NA>	A/G	A/G	<NA>	<NA>	<NA>	A/G	<NA>
6.36907	37.311	2.94388e-08	2.76001	6.36836	71.0316	6.59679e-09		19:14554403	ENSBTAG00000003820	19	14554403	G/G	<NA>	G/G	<NA>	G/G	G/G	<NA>	<NA>	<NA>	<NA>	<NA>	G/G	A/G	G/G	A/G	A/A	A/G	G/G	A/G	A/G	G/G	A/G	A/A	G/G	A/A	<NA>	<NA>	A/A	A/G	<NA>	<NA>	A/G	A/G	<NA>	<NA>	<NA>	A/G	<NA>
11.7711	40.2536	3.03077e-08	-1.61038	11.7711	76.0741	6.60856e-09		19:14551828	ENSBTAG00000004279	19	14551828	T/T	<NA>	T/T	<NA>	<NA>	T/T	<NA>	<NA>	<NA>	<NA>	<NA>	<NA>	A/T	T/T	A/T	A/A	A/T	T/T	A/T	A/T	T/T	A/T	A/A	<NA>	A/A	<NA>	<NA>	A/A	A/T	<NA>	<NA>	A/T	A/T	A/T	<NA>	<NA>	A/T	<NA>
4.93692	51.9126	1.05648e-09	2.19399	4.93547	70.593	6.66768e-09		19:14554403	ENSBTAG00000001498	19	14554403	G/G	<NA>	G/G	<NA>	G/G	G/G	<NA>	<NA>	<NA>	<NA>	<NA>	G/G	A/G	G/G	A/G	A/A	A/G	G/G	A/G	A/G	G/G	A/G	A/A	G/G	A/A	<NA>	<NA>	A/A	A/G	<NA>	<NA>	A/G	A/G	<NA>	<NA>	<NA>	A/G	<NA>
5.51812	35.978	2.45926e-08	3.52124	5.51801	67.0788	6.68676e-09		19:14554927	ENSBTAG00000009175	19	14554927	G/G	<NA>	G/G	<NA>	G/G	G/G	G/G	<NA>	<NA>	<NA>	<NA>	G/G	T/G	G/G	T/G	T/T	T/G	G/G	T/G	T/G	G/G	T/G	T/T	G/G	T/T	<NA>	<NA>	T/T	T/G	<NA>	<NA>	T/G	T/G	T/G	<NA>	<NA>	T/G	<NA>
6.57004	37.8808	3.68718e-08	2.49162	6.57005	73.3331	6.70977e-09		19:14553701	ENSBTAG00000005676	19	14553701	A/A	<NA>	A/A	<NA>	<NA>	A/A	A/A	<NA>	<NA>	<NA>	<NA>	<NA>	G/A	A/A	G/A	G/G	G/A	A/A	G/A	G/A	<NA>	G/A	G/G	A/A	G/G	<NA>	<NA>	G/G	G/A	<NA>	<NA>	G/A	G/A	G/A	<NA>	<NA>	G/A	<NA>
6.16044	41.0356	2.85014e-08	2.62731	6.16028	76.7807	6.73874e-09		19:14551828	ENSBTAG00000045762	19	14551828	T/T	<NA>	T/T	<NA>	<NA>	T/T	<NA>	<NA>	<NA>	<NA>	<NA>	<NA>	A/T	T/T	A/T	A/A	A/T	T/T	A/T	A/T	T/T	A/T	A/A	<NA>	A/A	<NA>	<NA>	A/A	A/T	<NA>	<NA>	A/T	A/T	A/T	<NA>	<NA>	A/T	<NA>
8.45523	41.3247	2.44582e-08	-1.72442	8.45525	76.0987	6.79667e-09		19:14551828	ENSBTAG00000015771	19	14551828	T/T	<NA>	T/T	<NA>	<NA>	T/T	<NA>	<NA>	<NA>	<NA>	<NA>	<NA>	A/T	T/T	A/T	A/A	A/T	T/T	A/T	A/T	T/T	A/T	A/A	<NA>	A/A	<NA>	<NA>	A/A	A/T	<NA>	<NA>	A/T	A/T	A/T	<NA>	<NA>	A/T	<NA>
6.05069	35.6679	4.48787e-08	2.81507	6.04979	70.7473	6.85646e-09		19:14554403	ENSBTAG00000005830	19	14554403	G/G	<NA>	G/G	<NA>	G/G	G/G	<NA>	<NA>	<NA>	<NA>	<NA>	G/G	A/G	G/G	A/G	A/A	A/G	G/G	A/G	A/G	G/G	A/G	A/A	G/G	A/A	<NA>	<NA>	A/A	A/G	<NA>	<NA>	A/G	A/G	<NA>	<NA>	<NA>	A/G	<NA>
6.2705	36.2202	2.30255e-08	3.27219	6.27043	66.8847	6.88284e-09		19:14554927	ENSBTAG00000014458	19	14554927	G/G	<NA>	G/G	<NA>	G/G	G/G	G/G	<NA>	<NA>	<NA>	<NA>	G/G	T/G	G/G	T/G	T/T	T/G	G/G	T/G	T/G	G/G	T/G	T/T	G/G	T/T	<NA>	<NA>	T/T	T/G	<NA>	<NA>	T/G	T/G	T/G	<NA>	<NA>	T/G	<NA>
7.74657	33.3887	4.81436e-08	1.4696	7.74655	66.4271	6.95244e-09		19:14554927	ENSBTAG00000006939	19	14554927	G/G	<NA>	G/G	<NA>	G/G	G/G	G/G	<NA>	<NA>	<NA>	<NA>	G/G	T/G	G/G	T/G	T/T	T/G	G/G	T/G	T/G	G/G	T/G	T/T	G/G	T/T	<NA>	<NA>	T/T	T/G	<NA>	<NA>	T/G	T/G	T/G	<NA>	<NA>	T/G	<NA>
7.84555	35.1068	3.12483e-08	2.37345	7.84552	66.7896	6.98127e-09		19:14554927	ENSBTAG00000002890	19	14554927	G/G	<NA>	G/G	<NA>	G/G	G/G	G/G	<NA>	<NA>	<NA>	<NA>	G/G	T/G	G/G	T/G	T/T	T/G	G/G	T/G	T/G	G/G	T/G	T/T	G/G	T/T	<NA>	<NA>	T/T	T/G	<NA>	<NA>	T/G	T/G	T/G	<NA>	<NA>	T/G	<NA>
5.92156	38.4336	4.577e-08	1.46248	5.92144	75.5818	7.01649e-09		19:14551828	ENSBTAG00000015764	19	14551828	T/T	<NA>	T/T	<NA>	<NA>	T/T	<NA>	<NA>	<NA>	<NA>	<NA>	<NA>	A/T	T/T	A/T	A/A	A/T	T/T	A/T	A/T	T/T	A/T	A/A	<NA>	A/A	<NA>	<NA>	A/A	A/T	<NA>	<NA>	A/T	A/T	A/T	<NA>	<NA>	A/T	<NA>
8.64246	34.3072	3.90796e-08	3.01654	8.64245	66.7134	7.06108e-09		19:14554927	ENSBTAG00000014806	19	14554927	G/G	<NA>	G/G	<NA>	G/G	G/G	G/G	<NA>	<NA>	<NA>	<NA>	G/G	T/G	G/G	T/G	T/T	T/G	G/G	T/G	T/G	G/G	T/G	T/T	G/G	T/T	<NA>	<NA>	T/T	T/G	<NA>	<NA>	T/G	T/G	T/G	<NA>	<NA>	T/G	<NA>
5.13887	37.0839	4.47485e-08	3.30862	5.13888	72.8221	7.16663e-09		19:14553701	ENSBTAG00000010504	19	14553701	A/A	<NA>	A/A	<NA>	<NA>	A/A	A/A	<NA>	<NA>	<NA>	<NA>	<NA>	G/A	A/A	G/A	G/G	G/A	A/A	G/A	G/A	<NA>	G/A	G/G	A/A	G/G	<NA>	<NA>	G/G	G/A	<NA>	<NA>	G/A	G/A	G/A	<NA>	<NA>	G/A	<NA>
5.99303	40.0898	1.48777e-08	3.28803	5.99197	70.3691	7.2192e-09		19:14554403	ENSBTAG00000006619	19	14554403	G/G	<NA>	G/G	<NA>	G/G	G/G	<NA>	<NA>	<NA>	<NA>	<NA>	G/G	A/G	G/G	A/G	A/A	A/G	G/G	A/G	A/G	G/G	A/G	A/A	G/G	A/A	<NA>	<NA>	A/A	A/G	<NA>	<NA>	A/G	A/G	<NA>	<NA>	<NA>	A/G	<NA>
4.79735	39.8165	3.34166e-08	1.99392	4.79706	75.2836	7.27674e-09		19:14551828	ENSBTAG00000020446	19	14551828	T/T	<NA>	T/T	<NA>	<NA>	T/T	<NA>	<NA>	<NA>	<NA>	<NA>	<NA>	A/T	T/T	A/T	A/A	A/T	T/T	A/T	A/T	T/T	A/T	A/A	<NA>	A/A	<NA>	<NA>	A/A	A/T	<NA>	<NA>	A/T	A/T	A/T	<NA>	<NA>	A/T	<NA>
6.57007	35.5442	2.76928e-08	2.52895	6.57003	66.494	7.29665e-09		19:14554927	ENSBTAG00000017942	19	14554927	G/G	<NA>	G/G	<NA>	G/G	G/G	G/G	<NA>	<NA>	<NA>	<NA>	G/G	T/G	G/G	T/G	T/T	T/G	G/G	T/G	T/G	G/G	T/G	T/T	G/G	T/T	<NA>	<NA>	T/T	T/G	<NA>	<NA>	T/G	T/G	T/G	<NA>	<NA>	T/G	<NA>
6.45297	34.5934	3.6058e-08	2.54622	6.45292	66.4811	7.31078e-09		19:14554927	ENSBTAG00000045762	19	14554927	G/G	<NA>	G/G	<NA>	G/G	G/G	G/G	<NA>	<NA>	<NA>	<NA>	G/G	T/G	G/G	T/G	T/T	T/G	G/G	T/G	T/G	G/G	T/G	T/T	G/G	T/T	<NA>	<NA>	T/T	T/G	<NA>	<NA>	T/G	T/G	T/G	<NA>	<NA>	T/G	<NA>
6.86806	34.2507	3.97082e-08	2.95995	6.86802	66.465	7.3284e-09		19:14554927	ENSBTAG00000037493	19	14554927	G/G	<NA>	G/G	<NA>	G/G	G/G	G/G	<NA>	<NA>	<NA>	<NA>	G/G	T/G	G/G	T/G	T/T	T/G	G/G	T/G	T/G	G/G	T/G	T/T	G/G	T/T	<NA>	<NA>	T/T	T/G	<NA>	<NA>	T/G	T/G	T/G	<NA>	<NA>	T/G	<NA>
7.83323	40.3842	2.94409e-08	-1.51792	7.83326	75.2027	7.34914e-09		19:14551828	ENSBTAG00000019160	19	14551828	T/T	<NA>	T/T	<NA>	<NA>	T/T	<NA>	<NA>	<NA>	<NA>	<NA>	<NA>	A/T	T/T	A/T	A/A	A/T	T/T	A/T	A/T	T/T	A/T	A/A	<NA>	A/A	<NA>	<NA>	A/A	A/T	<NA>	<NA>	A/T	A/T	A/T	<NA>	<NA>	A/T	<NA>
5.30942	37.4269	2.85917e-08	2.73116	5.30803	70.2287	7.35914e-09		19:14554403	ENSBTAG00000022185	19	14554403	G/G	<NA>	G/G	<NA>	G/G	G/G	<NA>	<NA>	<NA>	<NA>	<NA>	G/G	A/G	G/G	A/G	A/A	A/G	G/G	A/G	A/G	G/G	A/G	A/A	G/G	A/A	<NA>	<NA>	A/A	A/G	<NA>	<NA>	A/G	A/G	<NA>	<NA>	<NA>	A/G	<NA>
5.63524	37.239	2.99792e-08	3.45129	5.63379	70.2148	7.37312e-09		19:14554403	ENSBTAG00000016988	19	14554403	G/G	<NA>	G/G	<NA>	G/G	G/G	<NA>	<NA>	<NA>	<NA>	<NA>	G/G	A/G	G/G	A/G	A/A	A/G	G/G	A/G	A/G	G/G	A/G	A/A	G/G	A/A	<NA>	<NA>	A/A	A/G	<NA>	<NA>	A/G	A/G	<NA>	<NA>	<NA>	A/G	<NA>
6.5829	41.3714	2.6505e-08	3.76815	6.58275	75.9003	7.48876e-09		19:14551828	ENSBTAG00000026819	19	14551828	T/T	<NA>	T/T	<NA>	<NA>	T/T	<NA>	<NA>	<NA>	<NA>	<NA>	<NA>	A/T	T/T	A/T	A/A	A/T	T/T	A/T	A/T	T/T	A/T	A/A	<NA>	A/A	<NA>	<NA>	A/A	A/T	<NA>	<NA>	A/T	A/T	A/T	<NA>	<NA>	A/T	<NA>
8.48253	43.5919	1.65845e-08	-2.00664	8.48255	75.8421	7.5415e-09		19:14551828	ENSBTAG00000005792	19	14551828	T/T	<NA>	T/T	<NA>	<NA>	T/T	<NA>	<NA>	<NA>	<NA>	<NA>	<NA>	A/T	T/T	A/T	A/A	A/T	T/T	A/T	A/T	T/T	A/T	A/A	<NA>	A/A	<NA>	<NA>	A/A	A/T	<NA>	<NA>	A/T	A/T	A/T	<NA>	<NA>	A/T	<NA>
6.60917	51.4546	3.17487e-09	1.6152	6.60907	74.9489	7.58132e-09		19:14551828	ENSBTAG00000001776	19	14551828	T/T	<NA>	T/T	<NA>	<NA>	T/T	<NA>	<NA>	<NA>	<NA>	<NA>	<NA>	A/T	T/T	A/T	A/A	A/T	T/T	A/T	A/T	T/T	A/T	A/A	<NA>	A/A	<NA>	<NA>	A/A	A/T	<NA>	<NA>	A/T	A/T	A/T	<NA>	<NA>	A/T	<NA>
6.59942	49.7746	4.71979e-09	2.15025	6.59931	75.7863	7.59233e-09		19:14551828	ENSBTAG00000008034	19	14551828	T/T	<NA>	T/T	<NA>	<NA>	T/T	<NA>	<NA>	<NA>	<NA>	<NA>	<NA>	A/T	T/T	A/T	A/A	A/T	T/T	A/T	A/T	T/T	A/T	A/A	<NA>	A/A	<NA>	<NA>	A/A	A/T	<NA>	<NA>	A/T	A/T	A/T	<NA>	<NA>	A/T	<NA>
5.73082	38.5373	4.46896e-08	1.59746	5.73069	74.8555	7.66884e-09		19:14551828	ENSBTAG00000002881	19	14551828	T/T	<NA>	T/T	<NA>	<NA>	T/T	<NA>	<NA>	<NA>	<NA>	<NA>	<NA>	A/T	T/T	A/T	A/A	A/T	T/T	A/T	A/T	T/T	A/T	A/A	<NA>	A/A	<NA>	<NA>	A/A	A/T	<NA>	<NA>	A/T	A/T	A/T	<NA>	<NA>	A/T	<NA>
8.82017	40.5303	1.33966e-08	3.68335	8.81999	69.8711	7.72868e-09		19:14554403	ENSBTAG00000054195	19	14554403	G/G	<NA>	G/G	<NA>	G/G	G/G	<NA>	<NA>	<NA>	<NA>	<NA>	G/G	A/G	G/G	A/G	A/A	A/G	G/G	A/G	A/G	G/G	A/G	A/A	G/G	A/A	<NA>	<NA>	A/A	A/G	<NA>	<NA>	A/G	A/G	<NA>	<NA>	<NA>	A/G	<NA>
8.49017	34.8751	3.33274e-08	-1.81032	8.49017	66.0499	7.79969e-09		19:14554927	ENSBTAG00000021370	19	14554927	G/G	<NA>	G/G	<NA>	G/G	G/G	G/G	<NA>	<NA>	<NA>	<NA>	G/G	T/G	G/G	T/G	T/T	T/G	G/G	T/G	T/G	G/G	T/G	T/T	G/G	T/T	<NA>	<NA>	T/T	T/G	<NA>	<NA>	T/G	T/G	T/G	<NA>	<NA>	T/G	<NA>
9.30743	43.1566	1.81537e-08	-2.05065	9.30744	75.4486	7.90837e-09		19:14551828	ENSBTAG00000019852	19	14551828	T/T	<NA>	T/T	<NA>	<NA>	T/T	<NA>	<NA>	<NA>	<NA>	<NA>	<NA>	A/T	T/T	A/T	A/A	A/T	T/T	A/T	A/T	T/T	A/T	A/A	<NA>	A/A	<NA>	<NA>	A/A	A/T	<NA>	<NA>	A/T	A/T	A/T	<NA>	<NA>	A/T	<NA>
7.09955	36.2222	3.65295e-08	-1.5477	7.09976	69.2662	7.9318e-09		19:14554403	ENSBTAG00000030990	19	14554403	G/G	<NA>	G/G	<NA>	G/G	G/G	<NA>	<NA>	<NA>	<NA>	<NA>	G/G	A/G	G/G	A/G	A/A	A/G	G/G	A/G	A/G	G/G	A/G	A/A	G/G	A/A	<NA>	<NA>	A/A	A/G	<NA>	<NA>	A/G	A/G	<NA>	<NA>	<NA>	A/G	<NA>
6.52359	40.0538	3.53391e-08	2.11075	6.52349	75.4068	7.94849e-09		19:14551828	ENSBTAG00000007728	19	14551828	T/T	<NA>	T/T	<NA>	<NA>	T/T	<NA>	<NA>	<NA>	<NA>	<NA>	<NA>	A/T	T/T	A/T	A/A	A/T	T/T	A/T	A/T	T/T	A/T	A/A	<NA>	A/A	<NA>	<NA>	A/A	A/T	<NA>	<NA>	A/T	A/T	A/T	<NA>	<NA>	A/T	<NA>
7.76554	39.496	1.7161e-08	3.61152	7.76519	69.5157	8.11596e-09		19:14554403	ENSBTAG00000012046	19	14554403	G/G	<NA>	G/G	<NA>	G/G	G/G	<NA>	<NA>	<NA>	<NA>	<NA>	G/G	A/G	G/G	A/G	A/A	A/G	G/G	A/G	A/G	G/G	A/G	A/A	G/G	A/A	<NA>	<NA>	A/A	A/G	<NA>	<NA>	A/G	A/G	<NA>	<NA>	<NA>	A/G	<NA>
8.55483	40.2578	3.02793e-08	1.37859	8.55481	74.3858	8.12554e-09		19:14551828	ENSBTAG00000005469	19	14551828	T/T	<NA>	T/T	<NA>	<NA>	T/T	<NA>	<NA>	<NA>	<NA>	<NA>	<NA>	A/T	T/T	A/T	A/A	A/T	T/T	A/T	A/T	T/T	A/T	A/A	<NA>	A/A	<NA>	<NA>	A/A	A/T	<NA>	<NA>	A/T	A/T	A/T	<NA>	<NA>	A/T	<NA>
6.74174	40.2611	1.32216e-08	-1.59692	6.74205	69.0363	8.16823e-09		19:14554403	ENSBTAG00000017554	19	14554403	G/G	<NA>	G/G	<NA>	G/G	G/G	<NA>	<NA>	<NA>	<NA>	<NA>	G/G	A/G	G/G	A/G	A/A	A/G	G/G	A/G	A/G	G/G	A/G	A/A	G/G	A/A	<NA>	<NA>	A/A	A/G	<NA>	<NA>	A/G	A/G	<NA>	<NA>	<NA>	A/G	<NA>
6.07632	33.6232	4.74614e-08	3.16161	6.07624	65.691	8.23337e-09		19:14554927	ENSBTAG00000030301	19	14554927	G/G	<NA>	G/G	<NA>	G/G	G/G	G/G	<NA>	<NA>	<NA>	<NA>	G/G	T/G	G/G	T/G	T/T	T/G	G/G	T/G	T/G	G/G	T/G	T/T	G/G	T/T	<NA>	<NA>	T/T	T/G	<NA>	<NA>	T/G	T/G	T/G	<NA>	<NA>	T/G	<NA>
6.5728	36.8413	4.74948e-08	3.15609	6.5728	71.691	8.30211e-09		19:14553701	ENSBTAG00000000312	19	14553701	A/A	<NA>	A/A	<NA>	<NA>	A/A	A/A	<NA>	<NA>	<NA>	<NA>	<NA>	G/A	A/A	G/A	G/G	G/A	A/A	G/A	G/A	<NA>	G/A	G/G	A/A	G/G	<NA>	<NA>	G/G	G/A	<NA>	<NA>	G/A	G/A	G/A	<NA>	<NA>	G/A	<NA>
5.92971	37.5514	2.57703e-08	1.53038	5.92912	68.8479	8.3031e-09		19:14554403	ENSBTAG00000039635	19	14554403	G/G	<NA>	G/G	<NA>	G/G	G/G	<NA>	<NA>	<NA>	<NA>	<NA>	G/G	A/G	G/G	A/G	A/A	A/G	G/G	A/G	A/G	G/G	A/G	A/A	G/G	A/A	<NA>	<NA>	A/A	A/G	<NA>	<NA>	A/G	A/G	<NA>	<NA>	<NA>	A/G	<NA>
8.61816	37.9848	2.31061e-08	-1.39394	8.61825	68.7595	8.40635e-09		19:14554403	ENSBTAG00000000978	19	14554403	G/G	<NA>	G/G	<NA>	G/G	G/G	<NA>	<NA>	<NA>	<NA>	<NA>	G/G	A/G	G/G	A/G	A/A	A/G	G/G	A/G	A/G	G/G	A/G	A/A	G/G	A/A	<NA>	<NA>	A/A	A/G	<NA>	<NA>	A/G	A/G	<NA>	<NA>	<NA>	A/G	<NA>
6.47558	34.1145	4.12664e-08	2.99311	6.47552	65.4076	8.59397e-09		19:14554927	ENSBTAG00000000411	19	14554927	G/G	<NA>	G/G	<NA>	G/G	G/G	G/G	<NA>	<NA>	<NA>	<NA>	G/G	T/G	G/G	T/G	T/T	T/G	G/G	T/G	T/G	G/G	T/G	T/T	G/G	T/T	<NA>	<NA>	T/T	T/G	<NA>	<NA>	T/G	T/G	T/G	<NA>	<NA>	T/G	<NA>
7.12923	39.5164	1.70766e-08	3.64195	7.12866	69.1012	8.59419e-09		19:14554403	ENSBTAG00000052518	19	14554403	G/G	<NA>	G/G	<NA>	G/G	G/G	<NA>	<NA>	<NA>	<NA>	<NA>	G/G	A/G	G/G	A/G	A/A	A/G	G/G	A/G	A/G	G/G	A/G	A/A	G/G	A/A	<NA>	<NA>	A/A	A/G	<NA>	<NA>	A/G	A/G	<NA>	<NA>	<NA>	A/G	<NA>
8.65043	47.9586	6.13006e-09	-1.34761	8.65044	73.9003	8.62879e-09		19:14551828	ENSBTAG00000020172	19	14551828	T/T	<NA>	T/T	<NA>	<NA>	T/T	<NA>	<NA>	<NA>	<NA>	<NA>	<NA>	A/T	T/T	A/T	A/A	A/T	T/T	A/T	A/T	T/T	A/T	A/A	<NA>	A/A	<NA>	<NA>	A/A	A/T	<NA>	<NA>	A/T	A/T	A/T	<NA>	<NA>	A/T	<NA>
6.21808	33.7511	4.57579e-08	3.13987	6.218	65.38	8.63002e-09		19:14554927	ENSBTAG00000012384	19	14554927	G/G	<NA>	G/G	<NA>	G/G	G/G	G/G	<NA>	<NA>	<NA>	<NA>	G/G	T/G	G/G	T/G	T/T	T/G	G/G	T/G	T/G	G/G	T/G	T/T	G/G	T/T	<NA>	<NA>	T/T	T/G	<NA>	<NA>	T/G	T/G	T/G	<NA>	<NA>	T/G	<NA>
6.69001	39.0614	1.83578e-08	1.82369	6.68956	68.8448	8.70789e-09		19:14554403	ENSBTAG00000010576	19	14554403	G/G	<NA>	G/G	<NA>	G/G	G/G	<NA>	<NA>	<NA>	<NA>	<NA>	G/G	A/G	G/G	A/G	A/A	A/G	G/G	A/G	A/G	G/G	A/G	A/A	G/G	A/A	<NA>	<NA>	A/A	A/G	<NA>	<NA>	A/G	A/G	<NA>	<NA>	<NA>	A/G	<NA>
6.79469	42.9382	1.90012e-08	2.85322	6.79458	74.6126	8.75379e-09		19:14551828	ENSBTAG00000008591	19	14551828	T/T	<NA>	T/T	<NA>	<NA>	T/T	<NA>	<NA>	<NA>	<NA>	<NA>	<NA>	A/T	T/T	A/T	A/A	A/T	T/T	A/T	A/T	T/T	A/T	A/A	<NA>	A/A	<NA>	<NA>	A/A	A/T	<NA>	<NA>	A/T	A/T	A/T	<NA>	<NA>	A/T	<NA>
6.40645	37.2831	2.96474e-08	-2.23624	6.40688	68.9394	8.78902e-09		19:14554403	ENSBTAG00000008349	19	14554403	G/G	<NA>	G/G	<NA>	G/G	G/G	<NA>	<NA>	<NA>	<NA>	<NA>	G/G	A/G	G/G	A/G	A/A	A/G	G/G	A/G	A/G	G/G	A/G	A/A	G/G	A/A	<NA>	<NA>	A/A	A/G	<NA>	<NA>	A/G	A/G	<NA>	<NA>	<NA>	A/G	<NA>
6.17481	37.211	4.3378e-08	2.56064	6.17482	71.2462	8.80063e-09		19:14553701	ENSBTAG00000002683	19	14553701	A/A	<NA>	A/A	<NA>	<NA>	A/A	A/A	<NA>	<NA>	<NA>	<NA>	<NA>	G/A	A/A	G/A	G/G	G/A	A/A	G/A	G/A	<NA>	G/A	G/G	A/A	G/G	<NA>	<NA>	G/G	G/A	<NA>	<NA>	G/A	G/A	G/A	<NA>	<NA>	G/A	<NA>
4.0433	39.4645	3.70254e-08	2.60509	4.04274	73.8992	8.93439e-09		19:14551828	ENSBTAG00000053179	19	14551828	T/T	<NA>	T/T	<NA>	<NA>	T/T	<NA>	<NA>	<NA>	<NA>	<NA>	<NA>	A/T	T/T	A/T	A/A	A/T	T/T	A/T	A/T	T/T	A/T	A/A	<NA>	A/A	<NA>	<NA>	A/A	A/T	<NA>	<NA>	A/T	A/T	A/T	<NA>	<NA>	A/T	<NA>
6.23947	37.0826	4.18473e-08	2.00614	6.23947	70.5846	9.03544e-09		19:14553701	ENSBTAG00000003476	19	14553701	A/A	<NA>	A/A	<NA>	<NA>	A/A	A/A	<NA>	<NA>	<NA>	<NA>	<NA>	G/A	A/A	G/A	G/G	G/A	A/A	G/A	G/A	<NA>	G/A	G/G	A/A	G/G	<NA>	<NA>	G/G	G/A	<NA>	<NA>	G/A	G/A	G/A	<NA>	<NA>	G/A	<NA>
9.93549	44.5356	1.36658e-08	-2.85795	9.9355	74.2521	9.14818e-09		19:14551828	ENSBTAG00000000065	19	14551828	T/T	<NA>	T/T	<NA>	<NA>	T/T	<NA>	<NA>	<NA>	<NA>	<NA>	<NA>	A/T	T/T	A/T	A/A	A/T	T/T	A/T	A/T	T/T	A/T	A/A	<NA>	A/A	<NA>	<NA>	A/A	A/T	<NA>	<NA>	A/T	A/T	A/T	<NA>	<NA>	A/T	<NA>
6.52528	34.0917	4.15338e-08	3.08342	6.52523	64.9625	9.19512e-09		19:14554927	ENSBTAG00000013523	19	14554927	G/G	<NA>	G/G	<NA>	G/G	G/G	G/G	<NA>	<NA>	<NA>	<NA>	G/G	T/G	G/G	T/G	T/T	T/G	G/G	T/G	T/G	G/G	T/G	T/T	G/G	T/T	<NA>	<NA>	T/T	T/G	<NA>	<NA>	T/G	T/G	T/G	<NA>	<NA>	T/G	<NA>
6.37929	36.8519	4.73705e-08	3.38257	6.37929	70.7774	9.36122e-09		19:14553701	ENSBTAG00000019096	19	14553701	A/A	<NA>	A/A	<NA>	<NA>	A/A	A/A	<NA>	<NA>	<NA>	<NA>	<NA>	G/A	A/A	G/A	G/G	G/A	A/A	G/A	G/A	<NA>	G/A	G/G	A/A	G/G	<NA>	<NA>	G/G	G/A	<NA>	<NA>	G/A	G/A	G/A	<NA>	<NA>	G/A	<NA>
4.4482	38.1603	4.87567e-08	-2.34904	4.4486	73.2407	9.3673e-09		19:14551828	ENSBTAG00000033344	19	14551828	T/T	<NA>	T/T	<NA>	<NA>	T/T	<NA>	<NA>	<NA>	<NA>	<NA>	<NA>	A/T	T/T	A/T	A/A	A/T	T/T	A/T	A/T	T/T	A/T	A/A	<NA>	A/A	<NA>	<NA>	A/A	A/T	<NA>	<NA>	A/T	A/T	A/T	<NA>	<NA>	A/T	<NA>
5.74433	39.6706	1.64525e-08	2.28725	5.74339	68.473	9.37769e-09		19:14554403	ENSBTAG00000008645	19	14554403	G/G	<NA>	G/G	<NA>	G/G	G/G	<NA>	<NA>	<NA>	<NA>	<NA>	G/G	A/G	G/G	A/G	A/A	A/G	G/G	A/G	A/G	G/G	A/G	A/A	G/G	A/A	<NA>	<NA>	A/A	A/G	<NA>	<NA>	A/G	A/G	<NA>	<NA>	<NA>	A/G	<NA>
7.64221	38.9032	1.98219e-08	2.35145	7.64193	68.2973	9.61044e-09		19:14554403	ENSBTAG00000010888	19	14554403	G/G	<NA>	G/G	<NA>	G/G	G/G	<NA>	<NA>	<NA>	<NA>	<NA>	G/G	A/G	G/G	A/G	A/A	A/G	G/G	A/G	A/G	G/G	A/G	A/A	G/G	A/A	<NA>	<NA>	A/A	A/G	<NA>	<NA>	A/G	A/G	<NA>	<NA>	<NA>	A/G	<NA>
6.39034	39.9604	1.53457e-08	3.08543	6.38956	68.2791	9.63493e-09		19:14554403	ENSBTAG00000018910	19	14554403	G/G	<NA>	G/G	<NA>	G/G	G/G	<NA>	<NA>	<NA>	<NA>	<NA>	G/G	A/G	G/G	A/G	A/A	A/G	G/G	A/G	A/G	G/G	A/G	A/A	G/G	A/A	<NA>	<NA>	A/A	A/G	<NA>	<NA>	A/G	A/G	<NA>	<NA>	<NA>	A/G	<NA>
4.56938	42.8925	1.91837e-08	3.77731	4.56881	73.7642	9.71297e-09		19:14551828	ENSBTAG00000015908	19	14551828	T/T	<NA>	T/T	<NA>	<NA>	T/T	<NA>	<NA>	<NA>	<NA>	<NA>	<NA>	A/T	T/T	A/T	A/A	A/T	T/T	A/T	A/T	T/T	A/T	A/A	<NA>	A/A	<NA>	<NA>	A/A	A/T	<NA>	<NA>	A/T	A/T	A/T	<NA>	<NA>	A/T	<NA>
3.34155	35.9601	3.87883e-08	-1.70659	3.34354	67.724	9.7242e-09		19:14554403	ENSBTAG00000013141	19	14554403	G/G	<NA>	G/G	<NA>	G/G	G/G	<NA>	<NA>	<NA>	<NA>	<NA>	G/G	A/G	G/G	A/G	A/A	A/G	G/G	A/G	A/G	G/G	A/G	A/A	G/G	A/A	<NA>	<NA>	A/A	A/G	<NA>	<NA>	A/G	A/G	<NA>	<NA>	<NA>	A/G	<NA>
4.89241	35.8585	2.54072e-08	3.69674	4.89223	64.5739	9.75681e-09		19:14554927	ENSBTAG00000015908	19	14554927	G/G	<NA>	G/G	<NA>	G/G	G/G	G/G	<NA>	<NA>	<NA>	<NA>	G/G	T/G	G/G	T/G	T/T	T/G	G/G	T/G	T/G	G/G	T/G	T/T	G/G	T/T	<NA>	<NA>	T/T	T/G	<NA>	<NA>	T/G	T/G	T/G	<NA>	<NA>	T/G	<NA>
7.01485	34.4629	3.4903e-08	-1.42361	7.01487	64.1358	9.76532e-09		19:14554927	ENSBTAG00000015140	19	14554927	G/G	<NA>	G/G	<NA>	G/G	G/G	G/G	<NA>	<NA>	<NA>	<NA>	G/G	T/G	G/G	T/G	T/T	T/G	G/G	T/G	T/G	G/G	T/G	T/T	G/G	T/T	<NA>	<NA>	T/T	T/G	<NA>	<NA>	T/G	T/G	T/G	<NA>	<NA>	T/G	<NA>
6.03005	40.7155	1.28223e-08	3.1711	6.02906	68.1754	9.77554e-09		19:14554403	ENSBTAG00000030301	19	14554403	G/G	<NA>	G/G	<NA>	G/G	G/G	<NA>	<NA>	<NA>	<NA>	<NA>	G/G	A/G	G/G	A/G	A/A	A/G	G/G	A/G	A/G	G/G	A/G	A/A	G/G	A/A	<NA>	<NA>	A/A	A/G	<NA>	<NA>	A/G	A/G	<NA>	<NA>	<NA>	A/G	<NA>
8.04547	36.4275	3.68654e-08	3.80484	8.04519	68.0481	9.95118e-09		19:14554403	ENSBTAG00000003436	19	14554403	G/G	<NA>	G/G	<NA>	G/G	G/G	<NA>	<NA>	<NA>	<NA>	<NA>	G/G	A/G	G/G	A/G	A/A	A/G	G/G	A/G	A/G	G/G	A/G	A/A	G/G	A/A	<NA>	<NA>	A/A	A/G	<NA>	<NA>	A/G	A/G	<NA>	<NA>	<NA>	A/G	<NA>
4.606	38.9367	1.96602e-08	4.03951	4.60336	67.9684	1.0063e-08		19:14554403	ENSBTAG00000005647	19	14554403	G/G	<NA>	G/G	<NA>	G/G	G/G	<NA>	<NA>	<NA>	<NA>	<NA>	G/G	A/G	G/G	A/G	A/A	A/G	G/G	A/G	A/G	G/G	A/G	A/A	G/G	A/A	<NA>	<NA>	A/A	A/G	<NA>	<NA>	A/G	A/G	<NA>	<NA>	<NA>	A/G	<NA>
6.01964	39.8358	3.70877e-08	3.66239	6.01942	73.4402	1.01088e-08		19:14551828	ENSBTAG00000001762	19	14551828	T/T	<NA>	T/T	<NA>	<NA>	T/T	<NA>	<NA>	<NA>	<NA>	<NA>	<NA>	A/T	T/T	A/T	A/A	A/T	T/T	A/T	A/T	T/T	A/T	A/A	<NA>	A/A	<NA>	<NA>	A/A	A/T	<NA>	<NA>	A/T	A/T	A/T	<NA>	<NA>	A/T	<NA>
9.41058	40.2172	1.34167e-08	1.64371	9.41052	67.5325	1.02068e-08		19:14554403	ENSBTAG00000002633	19	14554403	G/G	<NA>	G/G	<NA>	G/G	G/G	<NA>	<NA>	<NA>	<NA>	<NA>	G/G	A/G	G/G	A/G	A/A	A/G	G/G	A/G	A/G	G/G	A/G	A/A	G/G	A/A	<NA>	<NA>	A/A	A/G	<NA>	<NA>	A/G	A/G	<NA>	<NA>	<NA>	A/G	<NA>
6.23586	39.3986	4.08853e-08	3.18964	6.23569	73.3241	1.02549e-08		19:14551828	ENSBTAG00000013523	19	14551828	T/T	<NA>	T/T	<NA>	<NA>	T/T	<NA>	<NA>	<NA>	<NA>	<NA>	<NA>	A/T	T/T	A/T	A/A	A/T	T/T	A/T	A/T	T/T	A/T	A/A	<NA>	A/A	<NA>	<NA>	A/A	A/T	<NA>	<NA>	A/T	A/T	A/T	<NA>	<NA>	A/T	<NA>
7.49141	36.9667	4.60526e-08	3.95962	7.49141	70.029	1.03378e-08		19:14553701	ENSBTAG00000006495	19	14553701	A/A	<NA>	A/A	<NA>	<NA>	A/A	A/A	<NA>	<NA>	<NA>	<NA>	<NA>	G/A	A/A	G/A	G/G	G/A	A/A	G/A	G/A	<NA>	G/A	G/G	A/A	G/G	<NA>	<NA>	G/G	G/A	<NA>	<NA>	G/A	G/A	G/A	<NA>	<NA>	G/A	<NA>
8.02452	37.932	2.51929e-08	2.1803	8.02432	67.5681	1.06448e-08		19:14554403	ENSBTAG00000031809	19	14554403	G/G	<NA>	G/G	<NA>	G/G	G/G	<NA>	<NA>	<NA>	<NA>	<NA>	G/G	A/G	G/G	A/G	A/A	A/G	G/G	A/G	A/G	G/G	A/G	A/A	G/G	A/A	<NA>	<NA>	A/A	A/G	<NA>	<NA>	A/G	A/G	<NA>	<NA>	<NA>	A/G	<NA>
9.23573	35.9223	4.20031e-08	-1.77961	9.2358	67.5078	1.07356e-08		19:14554403	ENSBTAG00000007974	19	14554403	G/G	<NA>	G/G	<NA>	G/G	G/G	<NA>	<NA>	<NA>	<NA>	<NA>	G/G	A/G	G/G	A/G	A/A	A/G	G/G	A/G	A/G	G/G	A/G	A/A	G/G	A/A	<NA>	<NA>	A/A	A/G	<NA>	<NA>	A/G	A/G	<NA>	<NA>	<NA>	A/G	<NA>
5.41939	37.5604	2.76477e-08	2.4564	5.41813	67.5051	1.07396e-08		19:14554403	ENSBTAG00000013018	19	14554403	G/G	<NA>	G/G	<NA>	G/G	G/G	<NA>	<NA>	<NA>	<NA>	<NA>	G/G	A/G	G/G	A/G	A/A	A/G	G/G	A/G	A/G	G/G	A/G	A/A	G/G	A/A	<NA>	<NA>	A/A	A/G	<NA>	<NA>	A/G	A/G	<NA>	<NA>	<NA>	A/G	<NA>
9.95589	33.7397	4.59068e-08	2.01441	9.95588	63.862	1.08836e-08		19:14554927	ENSBTAG00000021499	19	14554927	G/G	<NA>	G/G	<NA>	G/G	G/G	G/G	<NA>	<NA>	<NA>	<NA>	G/G	T/G	G/G	T/G	T/T	T/G	G/G	T/G	T/G	G/G	T/G	T/T	G/G	T/T	<NA>	<NA>	T/T	T/G	<NA>	<NA>	T/G	T/G	T/G	<NA>	<NA>	T/G	<NA>
5.56661	35.5295	4.65315e-08	2.94742	5.56533	67.3971	1.09044e-08		19:14554403	ENSBTAG00000007818	19	14554403	G/G	<NA>	G/G	<NA>	G/G	G/G	<NA>	<NA>	<NA>	<NA>	<NA>	G/G	A/G	G/G	A/G	A/A	A/G	G/G	A/G	A/G	G/G	A/G	A/A	G/G	A/A	<NA>	<NA>	A/A	A/G	<NA>	<NA>	A/G	A/G	<NA>	<NA>	<NA>	A/G	<NA>
8.18236	35.3359	4.80776e-08	-1.58092	8.18246	67.2498	1.09455e-08		19:14554403	ENSBTAG00000008674	19	14554403	G/G	<NA>	G/G	<NA>	G/G	G/G	<NA>	<NA>	<NA>	<NA>	<NA>	G/G	A/G	G/G	A/G	A/A	A/G	G/G	A/G	A/G	G/G	A/G	A/A	G/G	A/A	<NA>	<NA>	A/A	A/G	<NA>	<NA>	A/G	A/G	<NA>	<NA>	<NA>	A/G	<NA>
8.34631	41.4786	2.49176e-08	-1.8401	8.34632	72.7632	1.09937e-08		19:14551828	ENSBTAG00000023179	19	14551828	T/T	<NA>	T/T	<NA>	<NA>	T/T	<NA>	<NA>	<NA>	<NA>	<NA>	<NA>	A/T	T/T	A/T	A/A	A/T	T/T	A/T	A/T	T/T	A/T	A/A	<NA>	A/A	<NA>	<NA>	A/A	A/T	<NA>	<NA>	A/T	A/T	A/T	<NA>	<NA>	A/T	<NA>
8.40891	39.6913	3.43702e-08	-1.50986	8.40893	71.8849	1.11097e-08		19:14551828	ENSBTAG00000009351	19	14551828	T/T	<NA>	T/T	<NA>	<NA>	T/T	<NA>	<NA>	<NA>	<NA>	<NA>	<NA>	A/T	T/T	A/T	A/A	A/T	T/T	A/T	A/T	T/T	A/T	A/A	<NA>	A/A	<NA>	<NA>	A/A	A/T	<NA>	<NA>	A/T	A/T	A/T	<NA>	<NA>	A/T	<NA>
7.62984	38.8014	4.67727e-08	2.50738	7.62978	72.5126	1.13422e-08		19:14551828	ENSBTAG00000002890	19	14551828	T/T	<NA>	T/T	<NA>	<NA>	T/T	<NA>	<NA>	<NA>	<NA>	<NA>	<NA>	A/T	T/T	A/T	A/A	A/T	T/T	A/T	A/T	T/T	A/T	A/A	<NA>	A/A	<NA>	<NA>	A/A	A/T	<NA>	<NA>	A/T	A/T	A/T	<NA>	<NA>	A/T	<NA>
9.66643	39.1902	3.84928e-08	-1.21182	9.66644	71.6616	1.14291e-08		19:14551828	ENSBTAG00000002210	19	14551828	T/T	<NA>	T/T	<NA>	<NA>	T/T	<NA>	<NA>	<NA>	<NA>	<NA>	<NA>	A/T	T/T	A/T	A/A	A/T	T/T	A/T	A/T	T/T	A/T	A/A	<NA>	A/A	<NA>	<NA>	A/A	A/T	<NA>	<NA>	A/T	A/T	A/T	<NA>	<NA>	A/T	<NA>
6.51768	41.032	2.61418e-08	1.8761	6.51758	72.0671	1.14751e-08		19:14551828	ENSBTAG00000010576	19	14551828	T/T	<NA>	T/T	<NA>	<NA>	T/T	<NA>	<NA>	<NA>	<NA>	<NA>	<NA>	A/T	T/T	A/T	A/A	A/T	T/T	A/T	A/T	T/T	A/T	A/A	<NA>	A/A	<NA>	<NA>	A/A	A/T	<NA>	<NA>	A/T	A/T	A/T	<NA>	<NA>	A/T	<NA>
8.57942	38.6326	2.11816e-08	2.99437	8.57923	67.0088	1.15194e-08		19:14554403	ENSBTAG00000014806	19	14554403	G/G	<NA>	G/G	<NA>	G/G	G/G	<NA>	<NA>	<NA>	<NA>	<NA>	G/G	A/G	G/G	A/G	A/A	A/G	G/G	A/G	A/G	G/G	A/G	A/A	G/G	A/A	<NA>	<NA>	A/A	A/G	<NA>	<NA>	A/G	A/G	<NA>	<NA>	<NA>	A/G	<NA>
6.8456	42.5615	1.83386e-08	-1.69216	6.84565	71.1119	1.2258e-08		19:14551828	ENSBTAG00000017554	19	14551828	T/T	<NA>	T/T	<NA>	<NA>	T/T	<NA>	<NA>	<NA>	<NA>	<NA>	<NA>	A/T	T/T	A/T	A/A	A/T	T/T	A/T	A/T	T/T	A/T	A/A	<NA>	A/A	<NA>	<NA>	A/A	A/T	<NA>	<NA>	A/T	A/T	A/T	<NA>	<NA>	A/T	<NA>
8.57015	36.7164	1.87153e-08	-1.25774	8.57015	62.659	1.22937e-08		19:14554927	ENSBTAG00000020172	19	14554927	G/G	<NA>	G/G	<NA>	G/G	G/G	G/G	<NA>	<NA>	<NA>	<NA>	G/G	T/G	G/G	T/G	T/T	T/G	G/G	T/G	T/G	G/G	T/G	T/T	G/G	T/T	<NA>	<NA>	T/T	T/G	<NA>	<NA>	T/G	T/G	T/G	<NA>	<NA>	T/G	<NA>
6.80259	37.8079	1.50713e-08	2.02804	6.80255	63.0739	1.22958e-08		19:14554927	ENSBTAG00000008034	19	14554927	G/G	<NA>	G/G	<NA>	G/G	G/G	G/G	<NA>	<NA>	<NA>	<NA>	G/G	T/G	G/G	T/G	T/T	T/G	G/G	T/G	T/G	G/G	T/G	T/T	G/G	T/T	<NA>	<NA>	T/T	T/G	<NA>	<NA>	T/G	T/G	T/G	<NA>	<NA>	T/G	<NA>
7.51289	34.5368	4.10468e-08	-2.19738	7.51291	63.4028	1.2608e-08		23:28499874	ENSBTAG00000008591	23	28499874	C/A	C/A	C/C	C/A	C/C	C/C	C/C	C/A	C/A	C/A	C/C	C/C	<NA>	C/A	<NA>	C/A	A/A	C/A	<NA>	A/A	C/A	A/A	A/A	A/A	C/A	<NA>	<NA>	C/A	<NA>	<NA>	A/A	<NA>	<NA>	<NA>	<NA>	<NA>	C/A	A/A
6.80639	39.3906	1.76043e-08	2.93638	6.80578	66.3531	1.26443e-08		19:14554403	ENSBTAG00000037493	19	14554403	G/G	<NA>	G/G	<NA>	G/G	G/G	<NA>	<NA>	<NA>	<NA>	<NA>	G/G	A/G	G/G	A/G	A/A	A/G	G/G	A/G	A/G	G/G	A/G	A/A	G/G	A/A	<NA>	<NA>	A/A	A/G	<NA>	<NA>	A/G	A/G	<NA>	<NA>	<NA>	A/G	<NA>
5.20552	38.4329	3.23016e-08	3.34484	5.20554	68.4972	1.26977e-08		19:14553701	ENSBTAG00000008395	19	14553701	A/A	<NA>	A/A	<NA>	<NA>	A/A	A/A	<NA>	<NA>	<NA>	<NA>	<NA>	G/A	A/A	G/A	G/G	G/A	A/A	G/A	G/A	<NA>	G/A	G/G	A/A	G/G	<NA>	<NA>	G/G	G/A	<NA>	<NA>	G/A	G/A	G/A	<NA>	<NA>	G/A	<NA>
6.03356	37.0271	4.53751e-08	3.69951	6.03357	68.4087	1.28507e-08		19:14553701	ENSBTAG00000009201	19	14553701	A/A	<NA>	A/A	<NA>	<NA>	A/A	A/A	<NA>	<NA>	<NA>	<NA>	<NA>	G/A	A/A	G/A	G/G	G/A	A/A	G/A	G/A	<NA>	G/A	G/G	A/A	G/G	<NA>	<NA>	G/G	G/A	<NA>	<NA>	G/A	G/A	G/A	<NA>	<NA>	G/A	<NA>
8.68883	36.4257	2.15098e-08	-1.64693	8.68884	62.7823	1.28671e-08		19:14554927	ENSBTAG00000012975	19	14554927	G/G	<NA>	G/G	<NA>	G/G	G/G	G/G	<NA>	<NA>	<NA>	<NA>	G/G	T/G	G/G	T/G	T/T	T/G	G/G	T/G	T/G	G/G	T/G	T/T	G/G	T/T	<NA>	<NA>	T/T	T/G	<NA>	<NA>	T/G	T/G	T/G	<NA>	<NA>	T/G	<NA>
5.07193	34.3313	3.8815e-08	2.72338	5.07179	62.7681	1.28956e-08		19:14554927	ENSBTAG00000011471	19	14554927	G/G	<NA>	G/G	<NA>	G/G	G/G	G/G	<NA>	<NA>	<NA>	<NA>	G/G	T/G	G/G	T/G	T/T	T/G	G/G	T/G	T/G	G/G	T/G	T/T	G/G	T/T	<NA>	<NA>	T/T	T/G	<NA>	<NA>	T/G	T/G	T/G	<NA>	<NA>	T/G	<NA>
4.87135	36.8096	1.82498e-08	2.03364	4.87122	62.4361	1.29369e-08		19:14554927	ENSBTAG00000005592	19	14554927	G/G	<NA>	G/G	<NA>	G/G	G/G	G/G	<NA>	<NA>	<NA>	<NA>	G/G	T/G	G/G	T/G	T/T	T/G	G/G	T/G	T/G	G/G	T/G	T/T	G/G	T/T	<NA>	<NA>	T/T	T/G	<NA>	<NA>	T/G	T/G	T/G	<NA>	<NA>	T/G	<NA>
6.41338	38.7955	2.03513e-08	2.27208	6.41273	65.997	1.33046e-08		19:14554403	ENSBTAG00000007620	19	14554403	G/G	<NA>	G/G	<NA>	G/G	G/G	<NA>	<NA>	<NA>	<NA>	<NA>	G/G	A/G	G/G	A/G	A/A	A/G	G/G	A/G	A/G	G/G	A/G	A/A	G/G	A/A	<NA>	<NA>	A/A	A/G	<NA>	<NA>	A/G	A/G	<NA>	<NA>	<NA>	A/G	<NA>
4.84299	35.2933	4.95066e-08	2.45728	4.84132	65.8998	1.3491e-08		19:14554403	ENSBTAG00000031590	19	14554403	G/G	<NA>	G/G	<NA>	G/G	G/G	<NA>	<NA>	<NA>	<NA>	<NA>	G/G	A/G	G/G	A/G	A/A	A/G	G/G	A/G	A/G	G/G	A/G	A/A	G/G	A/A	<NA>	<NA>	A/A	A/G	<NA>	<NA>	A/G	A/G	<NA>	<NA>	<NA>	A/G	<NA>
5.193	38.9802	4.49194e-08	3.62205	5.19263	70.9886	1.37378e-08		19:14551828	ENSBTAG00000009175	19	14551828	T/T	<NA>	T/T	<NA>	<NA>	T/T	<NA>	<NA>	<NA>	<NA>	<NA>	<NA>	A/T	T/T	A/T	A/A	A/T	T/T	A/T	A/T	T/T	A/T	A/A	<NA>	A/A	<NA>	<NA>	A/A	A/T	<NA>	<NA>	A/T	A/T	A/T	<NA>	<NA>	A/T	<NA>
7.07517	34.115	4.12614e-08	2.74665	7.07513	62.32	1.38318e-08		19:14554927	ENSBTAG00000008591	19	14554927	G/G	<NA>	G/G	<NA>	G/G	G/G	G/G	<NA>	<NA>	<NA>	<NA>	G/G	T/G	G/G	T/G	T/T	T/G	G/G	T/G	T/G	G/G	T/G	T/T	G/G	T/T	<NA>	<NA>	T/T	T/G	<NA>	<NA>	T/G	T/G	T/G	<NA>	<NA>	T/G	<NA>
9.78248	38.7896	4.6898e-08	-2.04405	9.78249	70.9099	1.38756e-08		19:14551828	ENSBTAG00000025099	19	14551828	T/T	<NA>	T/T	<NA>	<NA>	T/T	<NA>	<NA>	<NA>	<NA>	<NA>	<NA>	A/T	T/T	A/T	A/A	A/T	T/T	A/T	A/T	T/T	A/T	A/A	<NA>	A/A	<NA>	<NA>	A/A	A/T	<NA>	<NA>	A/T	A/T	A/T	<NA>	<NA>	A/T	<NA>
7.91549	40.3656	3.29916e-08	-2.9463	7.91552	70.3122	1.49724e-08		19:14551828	ENSBTAG00000018360	19	14551828	T/T	<NA>	T/T	<NA>	<NA>	T/T	<NA>	<NA>	<NA>	<NA>	<NA>	<NA>	A/T	T/T	A/T	A/A	A/T	T/T	A/T	A/T	T/T	A/T	A/A	<NA>	A/A	<NA>	<NA>	A/A	A/T	<NA>	<NA>	A/T	A/T	A/T	<NA>	<NA>	A/T	<NA>
6.76863	41.0247	1.10225e-08	1.52309	6.76822	64.7036	1.50126e-08		19:14554403	ENSBTAG00000001776	19	14554403	G/G	<NA>	G/G	<NA>	G/G	G/G	<NA>	<NA>	<NA>	<NA>	<NA>	G/G	A/G	G/G	A/G	A/A	A/G	G/G	A/G	A/G	G/G	A/G	A/A	G/G	A/A	<NA>	<NA>	A/A	A/G	<NA>	<NA>	A/G	A/G	<NA>	<NA>	<NA>	A/G	<NA>
4.31995	38.2438	2.3315e-08	3.18204	4.3172	65.0458	1.52569e-08		19:14554403	ENSBTAG00000011934	19	14554403	G/G	<NA>	G/G	<NA>	G/G	G/G	<NA>	<NA>	<NA>	<NA>	<NA>	G/G	A/G	G/G	A/G	A/A	A/G	G/G	A/G	A/G	G/G	A/G	A/A	G/G	A/A	<NA>	<NA>	A/A	A/G	<NA>	<NA>	A/G	A/G	<NA>	<NA>	<NA>	A/G	<NA>
5.24	36.0287	4.08603e-08	3.63175	5.23821	64.9189	1.55399e-08		19:14554403	ENSBTAG00000019812	19	14554403	G/G	<NA>	G/G	<NA>	G/G	G/G	<NA>	<NA>	<NA>	<NA>	<NA>	G/G	A/G	G/G	A/G	A/A	A/G	G/G	A/G	A/G	G/G	A/G	A/A	G/G	A/A	<NA>	<NA>	A/A	A/G	<NA>	<NA>	A/G	A/G	<NA>	<NA>	<NA>	A/G	<NA>
8.45881	46.5246	8.12018e-09	-1.58046	8.45883	69.3154	1.56036e-08		19:14551828	ENSBTAG00000021204	19	14551828	T/T	<NA>	T/T	<NA>	<NA>	T/T	<NA>	<NA>	<NA>	<NA>	<NA>	<NA>	A/T	T/T	A/T	A/A	A/T	T/T	A/T	A/T	T/T	A/T	A/A	<NA>	A/A	<NA>	<NA>	A/A	A/T	<NA>	<NA>	A/T	A/T	A/T	<NA>	<NA>	A/T	<NA>
6.8488	47.1206	7.21858e-09	-1.83399	6.84886	69.4075	1.57602e-08		19:14551828	ENSBTAG00000018282	19	14551828	T/T	<NA>	T/T	<NA>	<NA>	T/T	<NA>	<NA>	<NA>	<NA>	<NA>	<NA>	A/T	T/T	A/T	A/A	A/T	T/T	A/T	A/T	T/T	A/T	A/A	<NA>	A/A	<NA>	<NA>	A/A	A/T	<NA>	<NA>	A/T	A/T	A/T	<NA>	<NA>	A/T	<NA>
9.34673	41.8692	2.12728e-08	-1.6662	9.34674	69.2334	1.60183e-08		19:14551828	ENSBTAG00000002014	19	14551828	T/T	<NA>	T/T	<NA>	<NA>	T/T	<NA>	<NA>	<NA>	<NA>	<NA>	<NA>	A/T	T/T	A/T	A/A	A/T	T/T	A/T	A/T	T/T	A/T	A/A	<NA>	A/A	<NA>	<NA>	A/A	A/T	<NA>	<NA>	A/T	A/T	A/T	<NA>	<NA>	A/T	<NA>
6.00126	51.9359	3.32516e-09	-2.85384	6.00138	69.3246	1.69961e-08		19:14551828	ENSBTAG00000052269	19	14551828	T/T	<NA>	T/T	<NA>	<NA>	T/T	<NA>	<NA>	<NA>	<NA>	<NA>	<NA>	A/T	T/T	A/T	A/A	A/T	T/T	A/T	A/T	T/T	A/T	A/A	<NA>	A/A	<NA>	<NA>	A/A	A/T	<NA>	<NA>	A/T	A/T	A/T	<NA>	<NA>	A/T	<NA>
8.60439	42.1809	9.09475e-09	-1.77616	8.6045	64.1754	1.73155e-08		19:14554403	ENSBTAG00000016007	19	14554403	G/G	<NA>	G/G	<NA>	G/G	G/G	<NA>	<NA>	<NA>	<NA>	<NA>	G/G	A/G	G/G	A/G	A/A	A/G	G/G	A/G	A/G	G/G	A/G	A/A	G/G	A/A	<NA>	<NA>	A/A	A/G	<NA>	<NA>	A/G	A/G	<NA>	<NA>	<NA>	A/G	<NA>
8.73069	41.5448	1.0141e-08	-1.65689	8.73078	64.034	1.76772e-08		19:14554403	ENSBTAG00000012975	19	14554403	G/G	<NA>	G/G	<NA>	G/G	G/G	<NA>	<NA>	<NA>	<NA>	<NA>	G/G	A/G	G/G	A/G	A/A	A/G	G/G	A/G	A/G	G/G	A/G	A/A	G/G	A/A	<NA>	<NA>	A/A	A/G	<NA>	<NA>	A/G	A/G	<NA>	<NA>	<NA>	A/G	<NA>
5.89576	38.1159	2.40664e-08	2.60144	5.89483	64.0245	1.77018e-08		19:14554403	ENSBTAG00000030966	19	14554403	G/G	<NA>	G/G	<NA>	G/G	G/G	<NA>	<NA>	<NA>	<NA>	<NA>	G/G	A/G	G/G	A/G	A/A	A/G	G/G	A/G	A/G	G/G	A/G	A/A	G/G	A/A	<NA>	<NA>	A/A	A/G	<NA>	<NA>	A/G	A/G	<NA>	<NA>	<NA>	A/G	<NA>
5.43953	39.3239	1.78911e-08	3.30101	5.43806	63.9894	1.7793e-08		19:14554403	ENSBTAG00000018622	19	14554403	G/G	<NA>	G/G	<NA>	G/G	G/G	<NA>	<NA>	<NA>	<NA>	<NA>	G/G	A/G	G/G	A/G	A/A	A/G	G/G	A/G	A/G	G/G	A/G	A/A	G/G	A/A	<NA>	<NA>	A/A	A/G	<NA>	<NA>	A/G	A/G	<NA>	<NA>	<NA>	A/G	<NA>
4.82999	32.481	3.14005e-08	-2.31991	4.82931	56.667	1.8368e-08		21:56676535	ENSBTAG00000019518	21	56676535	C/C	C/C	C/C	C/C	C/C	C/C	C/T	<NA>	<NA>	C/T	<NA>	C/C	C/T	C/T	T/T	T/T	T/T	C/T	T/T	T/T	C/C	C/T	T/T	C/C	C/T	<NA>	<NA>	C/T	C/T	<NA>	<NA>	T/T	T/T	C/C	<NA>	<NA>	C/T	<NA>
4.82999	32.481	3.14005e-08	-2.31991	4.82931	56.667	1.8368e-08		21:56676541	ENSBTAG00000019518	21	56676541	G/G	G/G	G/G	G/G	G/G	G/G	G/T	<NA>	<NA>	G/T	<NA>	G/G	G/T	G/T	T/T	T/T	T/T	G/T	T/T	T/T	G/G	G/T	T/T	G/G	G/T	<NA>	<NA>	G/T	G/T	<NA>	<NA>	T/T	T/T	G/G	<NA>	<NA>	G/T	<NA>
5.65221	35.2014	3.04392e-08	-2.56924	5.65228	60.4197	1.86942e-08		19:14554927	ENSBTAG00000048345	19	14554927	G/G	<NA>	G/G	<NA>	G/G	G/G	G/G	<NA>	<NA>	<NA>	<NA>	G/G	T/G	G/G	T/G	T/T	T/G	G/G	T/G	T/G	G/G	T/G	T/T	G/G	T/T	<NA>	<NA>	T/T	T/G	<NA>	<NA>	T/G	T/G	T/G	<NA>	<NA>	T/G	<NA>
9.33072	34.9034	3.30655e-08	2.28878	9.33071	60.1855	1.94102e-08		19:14554927	ENSBTAG00000002068	19	14554927	G/G	<NA>	G/G	<NA>	G/G	G/G	G/G	<NA>	<NA>	<NA>	<NA>	G/G	T/G	G/G	T/G	T/T	T/G	G/G	T/G	T/G	G/G	T/G	T/T	G/G	T/T	<NA>	<NA>	T/T	T/G	<NA>	<NA>	T/G	T/G	T/G	<NA>	<NA>	T/G	<NA>
6.13876	38.5146	4.4924e-08	-1.45012	6.13882	67.5342	1.95369e-08		19:14551828	ENSBTAG00000014923	19	14551828	T/T	<NA>	T/T	<NA>	<NA>	T/T	<NA>	<NA>	<NA>	<NA>	<NA>	<NA>	A/T	T/T	A/T	A/A	A/T	T/T	A/T	A/T	T/T	A/T	A/A	<NA>	A/A	<NA>	<NA>	A/A	A/T	<NA>	<NA>	A/T	A/T	A/T	<NA>	<NA>	A/T	<NA>
3.44376	46.4394	9.33884e-09	3.72546	3.44291	68.2215	1.96137e-08		19:14551828	ENSBTAG00000006525	19	14551828	T/T	<NA>	T/T	<NA>	<NA>	T/T	<NA>	<NA>	<NA>	<NA>	<NA>	<NA>	A/T	T/T	A/T	A/A	A/T	T/T	A/T	A/T	T/T	A/T	A/A	<NA>	A/A	<NA>	<NA>	A/A	A/T	<NA>	<NA>	A/T	A/T	A/T	<NA>	<NA>	A/T	<NA>
4.31236	39.1122	4.36016e-08	3.50607	4.31177	68.0796	1.99809e-08		19:14551828	ENSBTAG00000015051	19	14551828	T/T	<NA>	T/T	<NA>	<NA>	T/T	<NA>	<NA>	<NA>	<NA>	<NA>	<NA>	A/T	T/T	A/T	A/A	A/T	T/T	A/T	A/T	T/T	A/T	A/A	<NA>	A/A	<NA>	<NA>	A/A	A/T	<NA>	<NA>	A/T	A/T	A/T	<NA>	<NA>	A/T	<NA>
5.47789	36.7969	3.35401e-08	3.51046	5.47643	62.9731	2.06664e-08		19:14554403	ENSBTAG00000009175	19	14554403	G/G	<NA>	G/G	<NA>	G/G	G/G	<NA>	<NA>	<NA>	<NA>	<NA>	G/G	A/G	G/G	A/G	A/A	A/G	G/G	A/G	A/G	G/G	A/G	A/A	G/G	A/A	<NA>	<NA>	A/A	A/G	<NA>	<NA>	A/G	A/G	<NA>	<NA>	<NA>	A/G	<NA>
7.53521	41.1595	2.63397e-08	-1.87418	7.53526	67.7732	2.07996e-08		19:14551828	ENSBTAG00000013727	19	14551828	T/T	<NA>	T/T	<NA>	<NA>	T/T	<NA>	<NA>	<NA>	<NA>	<NA>	<NA>	A/T	T/T	A/T	A/A	A/T	T/T	A/T	A/T	T/T	A/T	A/A	<NA>	A/A	<NA>	<NA>	A/A	A/T	<NA>	<NA>	A/T	A/T	A/T	<NA>	<NA>	A/T	<NA>
9.46278	40.7925	2.73203e-08	-1.72287	9.46279	67.1323	2.16724e-08		19:14551828	ENSBTAG00000021573	19	14551828	T/T	<NA>	T/T	<NA>	<NA>	T/T	<NA>	<NA>	<NA>	<NA>	<NA>	<NA>	A/T	T/T	A/T	A/A	A/T	T/T	A/T	A/T	T/T	A/T	A/A	<NA>	A/A	<NA>	<NA>	A/A	A/T	<NA>	<NA>	A/T	A/T	A/T	<NA>	<NA>	A/T	<NA>
7.76479	35.333	4.67946e-08	-1.4557	7.76494	62.2607	2.20558e-08		19:14554403	ENSBTAG00000001171	19	14554403	G/G	<NA>	G/G	<NA>	G/G	G/G	<NA>	<NA>	<NA>	<NA>	<NA>	G/G	A/G	G/G	A/G	A/A	A/G	G/G	A/G	A/G	G/G	A/G	A/A	G/G	A/A	<NA>	<NA>	A/A	A/G	<NA>	<NA>	A/G	A/G	<NA>	<NA>	<NA>	A/G	<NA>
5.98037	44.063	9.05005e-09	2.9656	5.98038	63.8788	2.41127e-08		19:14553701	ENSBTAG00000007128	19	14553701	A/A	<NA>	A/A	<NA>	<NA>	A/A	A/A	<NA>	<NA>	<NA>	<NA>	<NA>	G/A	A/A	G/A	G/G	G/A	A/A	G/A	G/A	<NA>	G/A	G/G	A/A	G/G	<NA>	<NA>	G/G	G/A	<NA>	<NA>	G/A	G/A	G/A	<NA>	<NA>	G/A	<NA>
5.94363	37.0577	3.13871e-08	2.23645	5.94279	61.8355	2.44871e-08		19:14554403	ENSBTAG00000050948	19	14554403	G/G	<NA>	G/G	<NA>	G/G	G/G	<NA>	<NA>	<NA>	<NA>	<NA>	G/G	A/G	G/G	A/G	A/A	A/G	G/G	A/G	A/G	G/G	A/G	A/A	G/G	A/A	<NA>	<NA>	A/A	A/G	<NA>	<NA>	A/G	A/G	<NA>	<NA>	<NA>	A/G	<NA>
5.90846	41.1701	1.15217e-08	4.2853	5.90722	61.4959	2.57705e-08		19:14554403	ENSBTAG00000018060	19	14554403	G/G	<NA>	G/G	<NA>	G/G	G/G	<NA>	<NA>	<NA>	<NA>	<NA>	G/G	A/G	G/G	A/G	A/A	A/G	G/G	A/G	A/G	G/G	A/G	A/A	G/G	A/A	<NA>	<NA>	A/A	A/G	<NA>	<NA>	A/G	A/G	<NA>	<NA>	<NA>	A/G	<NA>
9.18514	33.8854	4.40394e-08	-1.84383	9.18515	58.4204	2.58516e-08		19:14554927	ENSBTAG00000014068	19	14554927	G/G	<NA>	G/G	<NA>	G/G	G/G	G/G	<NA>	<NA>	<NA>	<NA>	G/G	T/G	G/G	T/G	T/T	T/G	G/G	T/G	T/G	G/G	T/G	T/T	G/G	T/T	<NA>	<NA>	T/T	T/G	<NA>	<NA>	T/G	T/G	T/G	<NA>	<NA>	T/G	<NA>
5.05562	42.0648	1.40004e-08	2.95504	5.05564	63.3507	2.60036e-08		19:14553701	ENSBTAG00000015798	19	14553701	A/A	<NA>	A/A	<NA>	<NA>	A/A	A/A	<NA>	<NA>	<NA>	<NA>	<NA>	G/A	A/A	G/A	G/G	G/A	A/A	G/A	G/A	<NA>	G/A	G/G	A/A	G/G	<NA>	<NA>	G/G	G/A	<NA>	<NA>	G/A	G/A	G/A	<NA>	<NA>	G/A	<NA>
6.17254	35.9839	4.13375e-08	3.19236	6.1716	61.4171	2.60786e-08		19:14554403	ENSBTAG00000001131	19	14554403	G/G	<NA>	G/G	<NA>	G/G	G/G	<NA>	<NA>	<NA>	<NA>	<NA>	G/G	A/G	G/G	A/G	A/A	A/G	G/G	A/G	A/G	G/G	A/G	A/A	G/G	A/A	<NA>	<NA>	A/A	A/G	<NA>	<NA>	A/G	A/G	<NA>	<NA>	<NA>	A/G	<NA>
6.06293	33.5557	4.83878e-08	-2.01778	6.06299	58.1587	2.69877e-08		19:14554927	ENSBTAG00000018138	19	14554927	G/G	<NA>	G/G	<NA>	G/G	G/G	G/G	<NA>	<NA>	<NA>	<NA>	G/G	T/G	G/G	T/G	T/T	T/G	G/G	T/G	T/G	G/G	T/G	T/T	G/G	T/T	<NA>	<NA>	T/T	T/G	<NA>	<NA>	T/G	T/G	T/G	<NA>	<NA>	T/G	<NA>
6.09796	41.7706	2.43275e-08	-3.15728	6.09813	65.576	2.78542e-08		19:14551828	ENSBTAG00000019579	19	14551828	T/T	<NA>	T/T	<NA>	<NA>	T/T	<NA>	<NA>	<NA>	<NA>	<NA>	<NA>	A/T	T/T	A/T	A/A	A/T	T/T	A/T	A/T	T/T	A/T	A/A	<NA>	A/A	<NA>	<NA>	A/A	A/T	<NA>	<NA>	A/T	A/T	A/T	<NA>	<NA>	A/T	<NA>
5.70583	38.7666	4.23983e-08	-1.88782	5.70599	64.7484	2.84533e-08		19:14551828	ENSBTAG00000009472	19	14551828	T/T	<NA>	T/T	<NA>	<NA>	T/T	<NA>	<NA>	<NA>	<NA>	<NA>	<NA>	A/T	T/T	A/T	A/A	A/T	T/T	A/T	A/T	T/T	A/T	A/A	<NA>	A/A	<NA>	<NA>	A/A	A/T	<NA>	<NA>	A/T	A/T	A/T	<NA>	<NA>	A/T	<NA>
6.26221	34.1488	4.08685e-08	2.61254	6.26214	57.1524	3.18799e-08		19:14554927	ENSBTAG00000007900	19	14554927	G/G	<NA>	G/G	<NA>	G/G	G/G	G/G	<NA>	<NA>	<NA>	<NA>	G/G	T/G	G/G	T/G	T/T	T/G	G/G	T/G	T/G	G/G	T/G	T/T	G/G	T/T	<NA>	<NA>	T/T	T/G	<NA>	<NA>	T/G	T/G	T/G	<NA>	<NA>	T/G	<NA>
4.90102	41.6701	1.02539e-08	4.27913	4.89865	59.9363	3.26689e-08		19:14554403	ENSBTAG00000023832	19	14554403	G/G	<NA>	G/G	<NA>	G/G	G/G	<NA>	<NA>	<NA>	<NA>	<NA>	G/G	A/G	G/G	A/G	A/A	A/G	G/G	A/G	A/G	G/G	A/G	A/A	G/G	A/A	<NA>	<NA>	A/A	A/G	<NA>	<NA>	A/G	A/G	<NA>	<NA>	<NA>	A/G	<NA>
6.19503	39.5579	3.94546e-08	-2.23235	6.19514	64.1985	3.35768e-08		19:14551828	ENSBTAG00000018138	19	14551828	T/T	<NA>	T/T	<NA>	<NA>	T/T	<NA>	<NA>	<NA>	<NA>	<NA>	<NA>	A/T	T/T	A/T	A/A	A/T	T/T	A/T	A/T	T/T	A/T	A/A	<NA>	A/A	<NA>	<NA>	A/A	A/T	<NA>	<NA>	A/T	A/T	A/T	<NA>	<NA>	A/T	<NA>
10.2756	39.7552	3.7758e-08	-2.53568	10.2756	64.1559	3.37731e-08		19:14551828	ENSBTAG00000008001	19	14551828	T/T	<NA>	T/T	<NA>	<NA>	T/T	<NA>	<NA>	<NA>	<NA>	<NA>	<NA>	A/T	T/T	A/T	A/A	A/T	T/T	A/T	A/T	T/T	A/T	A/A	<NA>	A/A	<NA>	<NA>	A/A	A/T	<NA>	<NA>	A/T	A/T	A/T	<NA>	<NA>	A/T	<NA>
10.7867	38.2269	1.3168e-08	-1.87799	10.7867	56.7383	3.4162e-08		19:14554927	ENSBTAG00000030913	19	14554927	G/G	<NA>	G/G	<NA>	G/G	G/G	G/G	<NA>	<NA>	<NA>	<NA>	G/G	T/G	G/G	T/G	T/T	T/G	G/G	T/G	T/G	G/G	T/G	T/T	G/G	T/T	<NA>	<NA>	T/T	T/G	<NA>	<NA>	T/G	T/G	T/G	<NA>	<NA>	T/G	<NA>
8.78537	39.1083	4.33503e-08	-1.81565	8.78539	63.9511	3.47341e-08		19:14551828	ENSBTAG00000012975	19	14551828	T/T	<NA>	T/T	<NA>	<NA>	T/T	<NA>	<NA>	<NA>	<NA>	<NA>	<NA>	A/T	T/T	A/T	A/A	A/T	T/T	A/T	A/T	T/T	A/T	A/A	<NA>	A/A	<NA>	<NA>	A/A	A/T	<NA>	<NA>	A/T	A/T	A/T	<NA>	<NA>	A/T	<NA>
4.97815	37.4237	2.86146e-08	2.64679	4.97639	59.3385	3.58204e-08		19:14554403	ENSBTAG00000011471	19	14554403	G/G	<NA>	G/G	<NA>	G/G	G/G	<NA>	<NA>	<NA>	<NA>	<NA>	G/G	A/G	G/G	A/G	A/A	A/G	G/G	A/G	A/G	G/G	A/G	A/A	G/G	A/A	<NA>	<NA>	A/A	A/G	<NA>	<NA>	A/G	A/G	<NA>	<NA>	<NA>	A/G	<NA>
6.13701	37.394	2.88291e-08	2.63207	6.13618	58.7968	3.89597e-08		19:14554403	ENSBTAG00000017689	19	14554403	G/G	<NA>	G/G	<NA>	G/G	G/G	<NA>	<NA>	<NA>	<NA>	<NA>	G/G	A/G	G/G	A/G	A/A	A/G	G/G	A/G	A/G	G/G	A/G	A/A	G/G	A/A	<NA>	<NA>	A/A	A/G	<NA>	<NA>	A/G	A/G	<NA>	<NA>	<NA>	A/G	<NA>
10.1582	38.8189	4.65878e-08	-2.04553	10.1582	63.089	3.91157e-08		19:14551828	ENSBTAG00000001987	19	14551828	T/T	<NA>	T/T	<NA>	<NA>	T/T	<NA>	<NA>	<NA>	<NA>	<NA>	<NA>	A/T	T/T	A/T	A/A	A/T	T/T	A/T	A/T	T/T	A/T	A/A	<NA>	A/A	<NA>	<NA>	A/A	A/T	<NA>	<NA>	A/T	A/T	A/T	<NA>	<NA>	A/T	<NA>
3.83511	46.4079	8.53447e-09	2.84757	3.83445	62.9943	3.96324e-08		19:14551828	ENSBTAG00000010311	19	14551828	T/T	<NA>	T/T	<NA>	<NA>	T/T	<NA>	<NA>	<NA>	<NA>	<NA>	<NA>	A/T	T/T	A/T	A/A	A/T	T/T	A/T	A/T	T/T	A/T	A/A	<NA>	A/A	<NA>	<NA>	A/A	A/T	<NA>	<NA>	A/T	A/T	A/T	<NA>	<NA>	A/T	<NA>
7.80181	39.5845	3.84536e-08	-1.83505	7.80184	62.9746	3.97411e-08		19:14551828	ENSBTAG00000019362	19	14551828	T/T	<NA>	T/T	<NA>	<NA>	T/T	<NA>	<NA>	<NA>	<NA>	<NA>	<NA>	A/T	T/T	A/T	A/A	A/T	T/T	A/T	A/T	T/T	A/T	A/A	<NA>	A/A	<NA>	<NA>	A/A	A/T	<NA>	<NA>	A/T	A/T	A/T	<NA>	<NA>	A/T	<NA>
6.79021	36.1278	3.98255e-08	2.04432	6.78974	58.3912	4.15039e-08		19:14554403	ENSBTAG00000008034	19	14554403	G/G	<NA>	G/G	<NA>	G/G	G/G	<NA>	<NA>	<NA>	<NA>	<NA>	G/G	A/G	G/G	A/G	A/A	A/G	G/G	A/G	A/G	G/G	A/G	A/A	G/G	A/A	<NA>	<NA>	A/A	A/G	<NA>	<NA>	A/G	A/G	<NA>	<NA>	<NA>	A/G	<NA>
[truncated: 20 more columns]
