# Supplementary material for: Robust identification of regulatory variants (eQTLs) using a differential expression framework developed for RNA-sequencing
Source: J Anim Sci Biotechnol. 2023 May 5;14:62. doi: 10.1186/s40104-023-00861-0 (PMC10161580; doi:10.1186/s40104-023-00861-0)
Supplement: Supplementary file 9 — Additional file 9. Gene ontology analysis of genes whose expression are influenced by SNPs. [file 40104_2023_861_MOESM9_ESM.xlsx]

## Sheet: Supplementary_table_7
Gene ontology analysis of genes whose expression are influenced by SNPs.
Gene ID	category	p value	N sign genes in category	N genes in category	term	FWER	Fold enrichment	Gene symbol	Gene description	Gene biotype	Chromosome	Start position	End position	strand
ENSBTAG00000004194	GO:0050790	0.00039992	10	149	regulation of catalytic activity	0.0123975	3.53787	RALGDS	ral guanine nucleotide dissociation stimulator [Source:NCBI gene (formerly Entrezgene);Acc:513723]	protein_coding	11	103082834	103132073	-1
ENSBTAG00000008395	GO:0050790	0.00039992	10	149	regulation of catalytic activity	0.0123975	3.53787	APBA3	amyloid beta precursor protein binding family A member 3 [Source:VGNC Symbol;Acc:VGNC:26002]	protein_coding	7	20214159	20223118	1
ENSBTAG00000010230	GO:0050790	0.00039992	10	149	regulation of catalytic activity	0.0123975	3.53787	CAPN1	calpain 1 [Source:VGNC Symbol;Acc:VGNC:26740]	protein_coding	29	43400333	43427397	1
ENSBTAG00000014643	GO:0050790	0.00039992	10	149	regulation of catalytic activity	0.0123975	3.53787	EEF1D	eukaryotic translation elongation factor 1 delta [Source:VGNC Symbol;Acc:VGNC:53861]	protein_coding	14	1113551	1126356	1
ENSBTAG00000018884	GO:0050790	0.00039992	10	149	regulation of catalytic activity	0.0123975	3.53787	RING1	ring finger protein 1 [Source:VGNC Symbol;Acc:VGNC:33977]	protein_coding	23	7395562	7399722	1
ENSBTAG00000018912	GO:0050790	0.00039992	10	149	regulation of catalytic activity	0.0123975	3.53787	ARHGEF1	Rho guanine nucleotide exchange factor 1 [Source:VGNC Symbol;Acc:VGNC:52179]	protein_coding	18	51323403	51343621	-1
ENSBTAG00000019010	GO:0050790	0.00039992	10	149	regulation of catalytic activity	0.0123975	3.53787	EIF2B3	eukaryotic translation initiation factor 2B subunit gamma [Source:VGNC Symbol;Acc:VGNC:28386]	protein_coding	3	101059206	101173067	1
ENSBTAG00000030209	GO:0050790	0.00039992	10	149	regulation of catalytic activity	0.0123975	3.53787	ARHGDIA	Rho GDP dissociation inhibitor alpha [Source:VGNC Symbol;Acc:VGNC:26101]	protein_coding	19	51024277	51028502	1
ENSBTAG00000031809	GO:0050790	0.00039992	10	149	regulation of catalytic activity	0.0123975	3.53787	DENND1C	DENN domain containing 1C [Source:VGNC Symbol;Acc:VGNC:27994]	protein_coding	7	17996263	18005955	1
ENSBTAG00000031950	GO:0050790	0.00039992	10	149	regulation of catalytic activity	0.0123975	3.53787	RAB3IP	RAB3A interacting protein [Source:VGNC Symbol;Acc:VGNC:56227]	protein_coding	5	43657005	43713702	-1
ENSBTAG00000002774	GO:0032456	0.0009998	4	27	endocytic recycling	0.029994	7.80952	PTPN23	protein tyrosine phosphatase non-receptor type 23 [Source:VGNC Symbol;Acc:VGNC:33537]	protein_coding	22	52263501	52284441	-1
ENSBTAG00000007871	GO:0032456	0.0009998	4	27	endocytic recycling	0.029994	7.80952	SNX12	sorting nexin 12 [Source:VGNC Symbol;Acc:VGNC:35093]	protein_coding	X	79555739	79603340	1
ENSBTAG00000013277	GO:0032456	0.0009998	4	27	endocytic recycling	0.029994	7.80952	CCDC22	coiled-coil domain containing 22 [Source:VGNC Symbol;Acc:VGNC:26886]	protein_coding	X	87274462	87289622	1
ENSBTAG00000031809	GO:0032456	0.0009998	4	27	endocytic recycling	0.029994	7.80952	DENND1C	DENN domain containing 1C [Source:VGNC Symbol;Acc:VGNC:27994]	protein_coding	7	17996263	18005955	1
ENSBTAG00000011190	GO:0050821	0.00339932	7	98	protein stabilization	0.0985803	3.76531	FLNA	filamin A [Source:VGNC Symbol;Acc:VGNC:29033]	protein_coding	X	37397604	37422791	-1
ENSBTAG00000011491	GO:0050821	0.00339932	7	98	protein stabilization	0.0985803	3.76531	WDR81	WD repeat domain 81 [Source:VGNC Symbol;Acc:VGNC:55886]	protein_coding	19	22820015	22831944	1
ENSBTAG00000016988	GO:0050821	0.00339932	7	98	protein stabilization	0.0985803	3.76531	PIN1	peptidylprolyl cis/trans isomerase, NIMA-interacting 1 [Source:VGNC Symbol;Acc:VGNC:97301]	protein_coding	7	14429856	14442110	1
ENSBTAG00000018823	GO:0050821	0.00339932	7	98	protein stabilization	0.0985803	3.76531	GRN	granulin precursor [Source:VGNC Symbol;Acc:VGNC:29663]	protein_coding	19	44149003	44156201	1
ENSBTAG00000020518	GO:0050821	0.00339932	7	98	protein stabilization	0.0985803	3.76531	PARK7	Parkinsonism associated deglycase [Source:VGNC Symbol;Acc:VGNC:32586]	protein_coding	16	45400213	45416993	-1
ENSBTAG00000021192	GO:0050821	0.00339932	7	98	protein stabilization	0.0985803	3.76531	NOP53	NOP53 ribosome biogenesis factor [Source:VGNC Symbol;Acc:VGNC:32168]	protein_coding	18	54647475	54657052	1
ENSBTAG00000039391	GO:0050821	0.00339932	7	98	protein stabilization	0.0985803	3.76531	USP27X	ubiquitin specific peptidase 27 X-linked [Source:VGNC Symbol;Acc:VGNC:56956]	protein_coding	X	87575319	87578253	1
ENSBTAG00000016988	GO:0032091	0.00479904	4	35	negative regulation of protein binding	0.134373	6.02449	PIN1	peptidylprolyl cis/trans isomerase, NIMA-interacting 1 [Source:VGNC Symbol;Acc:VGNC:97301]	protein_coding	7	14429856	14442110	1
ENSBTAG00000018588	GO:0032091	0.00479904	4	35	negative regulation of protein binding	0.134373	6.02449	TMBIM6	transmembrane BAX inhibitor motif containing 6 [Source:VGNC Symbol;Acc:VGNC:35916]	protein_coding	5	30112133	30128722	-1
ENSBTAG00000019067	GO:0032091	0.00479904	4	35	negative regulation of protein binding	0.134373	6.02449	TMC8	transmembrane channel like 8 [Source:VGNC Symbol;Acc:VGNC:35924]	protein_coding	19	54013443	54024053	-1
ENSBTAG00000020518	GO:0032091	0.00479904	4	35	negative regulation of protein binding	0.134373	6.02449	PARK7	Parkinsonism associated deglycase [Source:VGNC Symbol;Acc:VGNC:32586]	protein_coding	16	45400213	45416993	-1
ENSBTAG00000002683	GO:0016310	0.00719856	11	244	phosphorylation	0.194361	2.37646	PFKP	phosphofructokinase, platelet [Source:VGNC Symbol;Acc:VGNC:32775]	protein_coding	13	45107041	45161102	-1
ENSBTAG00000006245	GO:0016310	0.00719856	11	244	phosphorylation	0.194361	2.37646	WDR83	WD repeat domain 83 [Source:VGNC Symbol;Acc:VGNC:36923]	protein_coding	7	12820087	12824499	-1
ENSBTAG00000006619	GO:0016310	0.00719856	11	244	phosphorylation	0.194361	2.37646	MATK	megakaryocyte-associated tyrosine kinase [Source:VGNC Symbol;Acc:VGNC:31263]	protein_coding	7	20195053	20203174	1
ENSBTAG00000011126	GO:0016310	0.00719856	11	244	phosphorylation	0.194361	2.37646	STK38	serine/threonine kinase 38 [Source:VGNC Symbol;Acc:VGNC:35399]	protein_coding	23	10417325	10458886	-1
ENSBTAG00000014775	GO:0016310	0.00719856	11	244	phosphorylation	0.194361	2.37646	GUK1	guanylate kinase 1 [Source:VGNC Symbol;Acc:VGNC:29725]	protein_coding	7	2983133	2993613	-1
ENSBTAG00000015798	GO:0016310	0.00719856	11	244	phosphorylation	0.194361	2.37646	UCKL1	uridine-cytidine kinase 1 like 1 [Source:VGNC Symbol;Acc:VGNC:36636]	protein_coding	13	53890853	53902116	1
ENSBTAG00000017832	GO:0016310	0.00719856	11	244	phosphorylation	0.194361	2.37646	PDK3	pyruvate dehydrogenase kinase 3 [Source:VGNC Symbol;Acc:VGNC:32705]	protein_coding	X	118815749	118898708	-1
ENSBTAG00000020444	GO:0016310	0.00719856	11	244	phosphorylation	0.194361	2.37646	MAST2	microtubule associated serine/threonine kinase 2 [Source:VGNC Symbol;Acc:VGNC:31258]	protein_coding	3	100071214	100278380	-1
ENSBTAG00000021364	GO:0016310	0.00719856	11	244	phosphorylation	0.194361	2.37646	TNK2	tyrosine kinase non receptor 2 [Source:VGNC Symbol;Acc:VGNC:36183]	protein_coding	1	70600179	70627585	-1
ENSBTAG00000039153	GO:0016310	0.00719856	11	244	phosphorylation	0.194361	2.37646	RPS6KA4	ribosomal protein S6 kinase A4 [Source:VGNC Symbol;Acc:VGNC:34143]	protein_coding	29	42647702	42661484	1
ENSBTAG00000046746	GO:0016310	0.00719856	11	244	phosphorylation	0.194361	2.37646	COASY	Coenzyme A synthase [Source:VGNC Symbol;Acc:VGNC:50148]	protein_coding	19	42639186	42642459	1
ENSBTAG00000002830	GO:0000398	0.00779844	7	119	mRNA splicing, via spliceosome	0.202759	3.10084	U2AF2	U2 small nuclear RNA auxiliary factor 2 [Source:VGNC Symbol;Acc:VGNC:36556]	protein_coding	18	61879206	61892127	-1
ENSBTAG00000004571	GO:0000398	0.00779844	7	119	mRNA splicing, via spliceosome	0.202759	3.10084	PRPF4	pre-mRNA processing factor 4 [Source:VGNC Symbol;Acc:VGNC:33378]	protein_coding	8	102517331	102538052	1
ENSBTAG00000006245	GO:0000398	0.00779844	7	119	mRNA splicing, via spliceosome	0.202759	3.10084	WDR83	WD repeat domain 83 [Source:VGNC Symbol;Acc:VGNC:36923]	protein_coding	7	12820087	12824499	-1
ENSBTAG00000007299	GO:0000398	0.00779844	7	119	mRNA splicing, via spliceosome	0.202759	3.10084	SF3A3	splicing factor 3a subunit 3 [Source:VGNC Symbol;Acc:VGNC:34508]	protein_coding	3	107971020	107997728	1
ENSBTAG00000015034	GO:0000398	0.00779844	7	119	mRNA splicing, via spliceosome	0.202759	3.10084	IK	IK cytokine [Source:VGNC Symbol;Acc:VGNC:30100]	protein_coding	7	51780969	51793195	1
ENSBTAG00000020439	GO:0000398	0.00779844	7	119	mRNA splicing, via spliceosome	0.202759	3.10084	BUD31	BUD31 homolog [Source:VGNC Symbol;Acc:VGNC:26609]	protein_coding	25	36983069	36991288	-1
ENSBTAG00000021039	GO:0000398	0.00779844	7	119	mRNA splicing, via spliceosome	0.202759	3.10084	HNRNPM	heterogeneous nuclear ribonucleoprotein M [Source:VGNC Symbol;Acc:VGNC:55212]	protein_coding	7	17058539	17098633	1
ENSBTAG00000017306	GO:0050727	0.00859828	4	40	regulation of inflammatory response	0.214957	5.27143	AKNA	AT-hook transcription factor [Source:VGNC Symbol;Acc:VGNC:55031]	protein_coding	8	103556544	103604933	-1
ENSBTAG00000018823	GO:0050727	0.00859828	4	40	regulation of inflammatory response	0.214957	5.27143	GRN	granulin precursor [Source:VGNC Symbol;Acc:VGNC:29663]	protein_coding	19	44149003	44156201	1
ENSBTAG00000020518	GO:0050727	0.00859828	4	40	regulation of inflammatory response	0.214957	5.27143	PARK7	Parkinsonism associated deglycase [Source:VGNC Symbol;Acc:VGNC:32586]	protein_coding	16	45400213	45416993	-1
ENSBTAG00000020780	GO:0050727	0.00859828	4	40	regulation of inflammatory response	0.214957	5.27143	SBNO2	strawberry notch homolog 2 [Source:VGNC Symbol;Acc:VGNC:34309]	protein_coding	7	43592131	43635409	-1
ENSBTAG00000002774	GO:0060271	0.134773	4	104	cilium assembly	1	2.02747	PTPN23	protein tyrosine phosphatase non-receptor type 23 [Source:VGNC Symbol;Acc:VGNC:33537]	protein_coding	22	52263501	52284441	-1
ENSBTAG00000006325	GO:0060271	0.134773	4	104	cilium assembly	1	2.02747	NUDCD3	NudC domain containing 3 [Source:VGNC Symbol;Acc:VGNC:32324]	protein_coding	4	76917098	76988105	1
ENSBTAG00000011190	GO:0060271	0.134773	4	104	cilium assembly	1	2.02747	FLNA	filamin A [Source:VGNC Symbol;Acc:VGNC:29033]	protein_coding	X	37397604	37422791	-1
ENSBTAG00000019915	GO:0060271	0.134773	4	104	cilium assembly	1	2.02747	GSN	gelsolin [Source:VGNC Symbol;Acc:VGNC:29680]	protein_coding	8	110686132	110733968	1
ENSBTAG00000002072	GO:0006281	0.191562	5	159	DNA repair	1	1.65768	ERCC2	ERCC excision repair 2, TFIIH core complex helicase subunit [Source:VGNC Symbol;Acc:VGNC:28569]	protein_coding	18	52982422	53006219	-1
ENSBTAG00000006225	GO:0006281	0.191562	5	159	DNA repair	1	1.65768	RPA2	replication protein A2 [Source:VGNC Symbol;Acc:VGNC:34095]	protein_coding	2	125448288	125470852	1
ENSBTAG00000006422	GO:0006281	0.191562	5	159	DNA repair	1	1.65768	TRIM28	tripartite motif containing 28 [Source:VGNC Symbol;Acc:VGNC:36324]	protein_coding	18	65769086	65775447	1
ENSBTAG00000020518	GO:0006281	0.191562	5	159	DNA repair	1	1.65768	PARK7	Parkinsonism associated deglycase [Source:VGNC Symbol;Acc:VGNC:32586]	protein_coding	16	45400213	45416993	-1
ENSBTAG00000021192	GO:0006281	0.191562	5	159	DNA repair	1	1.65768	NOP53	NOP53 ribosome biogenesis factor [Source:VGNC Symbol;Acc:VGNC:32168]	protein_coding	18	54647475	54657052	1
ENSBTAG00000002072	GO:0001701	0.0829834	5	122	in utero embryonic development	1	2.16042	ERCC2	ERCC excision repair 2, TFIIH core complex helicase subunit [Source:VGNC Symbol;Acc:VGNC:28569]	protein_coding	18	52982422	53006219	-1
ENSBTAG00000003543	GO:0001701	0.0829834	5	122	in utero embryonic development	1	2.16042	KEAP1	kelch like ECH associated protein 1 [Source:VGNC Symbol;Acc:VGNC:30537]	protein_coding	7	15009384	15017614	-1
ENSBTAG00000006422	GO:0001701	0.0829834	5	122	in utero embryonic development	1	2.16042	TRIM28	tripartite motif containing 28 [Source:VGNC Symbol;Acc:VGNC:36324]	protein_coding	18	65769086	65775447	1
ENSBTAG00000008395	GO:0001701	0.0829834	5	122	in utero embryonic development	1	2.16042	APBA3	amyloid beta precursor protein binding family A member 3 [Source:VGNC Symbol;Acc:VGNC:26002]	protein_coding	7	20214159	20223118	1
ENSBTAG00000011400	GO:0001701	0.0829834	5	122	in utero embryonic development	1	2.16042	DBN1	drebrin 1 [Source:VGNC Symbol;Acc:VGNC:27890]	protein_coding	7	38954347	38995645	-1
ENSBTAG00000006422	GO:0045087	0.187363	4	116	innate immune response	1	1.81773	TRIM28	tripartite motif containing 28 [Source:VGNC Symbol;Acc:VGNC:36324]	protein_coding	18	65769086	65775447	1
ENSBTAG00000014862	GO:0045087	0.187363	4	116	innate immune response	1	1.81773			protein_coding	16	10453902	10454549	1
ENSBTAG00000015779	GO:0045087	0.187363	4	116	innate immune response	1	1.81773	PML	PML nuclear body scaffold [Source:VGNC Symbol;Acc:VGNC:99292]	protein_coding	21	34575149	34630988	-1
ENSBTAG00000051907	GO:0045087	0.187363	4	116	innate immune response	1	1.81773	CYBA	cytochrome b-245 alpha chain [Source:NCBI gene (formerly Entrezgene);Acc:281111]	protein_coding	18	13883779	13893147	-1
ENSBTAG00000001189	GO:0006886	0.427514	4	173	intracellular protein transport	1	1.21883	AP1B1	adaptor related protein complex 1 subunit beta 1 [Source:VGNC Symbol;Acc:VGNC:25976]	protein_coding	17	68597309	68647088	-1
ENSBTAG00000013084	GO:0006886	0.427514	4	173	intracellular protein transport	1	1.21883	NAPA	NSF attachment protein alpha [Source:VGNC Symbol;Acc:VGNC:31881]	protein_coding	18	54459647	54487500	-1
ENSBTAG00000013133	GO:0006886	0.427514	4	173	intracellular protein transport	1	1.21883	TBC1D10C	TBC1 domain family member 10C [Source:VGNC Symbol;Acc:VGNC:35625]	protein_coding	29	45296017	45302692	1
ENSBTAG00000014129	GO:0006886	0.427514	4	173	intracellular protein transport	1	1.21883	RAB5B	RAB5B, member RAS oncogene family [Source:VGNC Symbol;Acc:VGNC:33659]	protein_coding	5	57321765	57337350	-1
ENSBTAG00000008147	GO:0043066	0.0821836	7	191	negative regulation of apoptotic process	1	1.93194	MICAL1	microtubule associated monooxygenase, calponin and LIM domain containing 1 [Source:VGNC Symbol;Acc:VGNC:31457]	protein_coding	9	40698480	40710698	1
ENSBTAG00000011190	GO:0043066	0.0821836	7	191	negative regulation of apoptotic process	1	1.93194	FLNA	filamin A [Source:VGNC Symbol;Acc:VGNC:29033]	protein_coding	X	37397604	37422791	-1
ENSBTAG00000012698	GO:0043066	0.0821836	7	191	negative regulation of apoptotic process	1	1.93194	HDAC1	histone deacetylase 1 [Source:VGNC Symbol;Acc:VGNC:49065]	protein_coding	2	121225584	121257548	-1
ENSBTAG00000018588	GO:0043066	0.0821836	7	191	negative regulation of apoptotic process	1	1.93194	TMBIM6	transmembrane BAX inhibitor motif containing 6 [Source:VGNC Symbol;Acc:VGNC:35916]	protein_coding	5	30112133	30128722	-1
ENSBTAG00000020115	GO:0043066	0.0821836	7	191	negative regulation of apoptotic process	1	1.93194	UBE2O	ubiquitin conjugating enzyme E2 O [Source:VGNC Symbol;Acc:VGNC:36591]	protein_coding	19	55299835	55349164	1
ENSBTAG00000020518	GO:0043066	0.0821836	7	191	negative regulation of apoptotic process	1	1.93194	PARK7	Parkinsonism associated deglycase [Source:VGNC Symbol;Acc:VGNC:32586]	protein_coding	16	45400213	45416993	-1
ENSBTAG00000031335	GO:0043066	0.0821836	7	191	negative regulation of apoptotic process	1	1.93194	BABAM2	BRISC and BRCA1 A complex member 2 [Source:VGNC Symbol;Acc:VGNC:26399]	protein_coding	11	71413781	71835625	-1
ENSBTAG00000003264	GO:0000122	0.484503	8	392	negative regulation of transcription by RNA polymerase II	1	1.0758	NR1H2	nuclear receptor subfamily 1 group H member 2 [Source:VGNC Symbol;Acc:VGNC:32230]	protein_coding	18	56540703	56547718	1
ENSBTAG00000005676	GO:0000122	0.484503	8	392	negative regulation of transcription by RNA polymerase II	1	1.0758	EHMT2	euchromatic histone lysine methyltransferase 2 [Source:VGNC Symbol;Acc:VGNC:50609]	protein_coding	23	27467178	27480388	1
ENSBTAG00000006422	GO:0000122	0.484503	8	392	negative regulation of transcription by RNA polymerase II	1	1.0758	TRIM28	tripartite motif containing 28 [Source:VGNC Symbol;Acc:VGNC:36324]	protein_coding	18	65769086	65775447	1
ENSBTAG00000012102	GO:0000122	0.484503	8	392	negative regulation of transcription by RNA polymerase II	1	1.0758	TCF25	transcription factor 25 [Source:VGNC Symbol;Acc:VGNC:35692]	protein_coding	18	14681557	14704281	1
ENSBTAG00000012698	GO:0000122	0.484503	8	392	negative regulation of transcription by RNA polymerase II	1	1.0758	HDAC1	histone deacetylase 1 [Source:VGNC Symbol;Acc:VGNC:49065]	protein_coding	2	121225584	121257548	-1
ENSBTAG00000018717	GO:0000122	0.484503	8	392	negative regulation of transcription by RNA polymerase II	1	1.0758	DDX20	DEAD-box helicase 20 [Source:VGNC Symbol;Acc:VGNC:27958]	protein_coding	3	31539743	31550254	-1
ENSBTAG00000021192	GO:0000122	0.484503	8	392	negative regulation of transcription by RNA polymerase II	1	1.0758	NOP53	NOP53 ribosome biogenesis factor [Source:VGNC Symbol;Acc:VGNC:32168]	protein_coding	18	54647475	54657052	1
ENSBTAG00000021512	GO:0000122	0.484503	8	392	negative regulation of transcription by RNA polymerase II	1	1.0758	ZBTB7B	zinc finger and BTB domain containing 7B [Source:VGNC Symbol;Acc:VGNC:37090]	protein_coding	3	15577907	15593999	-1
ENSBTAG00000003264	GO:0045892	0.382923	6	265	negative regulation of transcription, DNA-templated	1	1.19353	NR1H2	nuclear receptor subfamily 1 group H member 2 [Source:VGNC Symbol;Acc:VGNC:32230]	protein_coding	18	56540703	56547718	1
ENSBTAG00000006422	GO:0045892	0.382923	6	265	negative regulation of transcription, DNA-templated	1	1.19353	TRIM28	tripartite motif containing 28 [Source:VGNC Symbol;Acc:VGNC:36324]	protein_coding	18	65769086	65775447	1
ENSBTAG00000012698	GO:0045892	0.382923	6	265	negative regulation of transcription, DNA-templated	1	1.19353	HDAC1	histone deacetylase 1 [Source:VGNC Symbol;Acc:VGNC:49065]	protein_coding	2	121225584	121257548	-1
ENSBTAG00000015779	GO:0045892	0.382923	6	265	negative regulation of transcription, DNA-templated	1	1.19353	PML	PML nuclear body scaffold [Source:VGNC Symbol;Acc:VGNC:99292]	protein_coding	21	34575149	34630988	-1
ENSBTAG00000018884	GO:0045892	0.382923	6	265	negative regulation of transcription, DNA-templated	1	1.19353	RING1	ring finger protein 1 [Source:VGNC Symbol;Acc:VGNC:33977]	protein_coding	23	7395562	7399722	1
ENSBTAG00000020780	GO:0045892	0.382923	6	265	negative regulation of transcription, DNA-templated	1	1.19353	SBNO2	strawberry notch homolog 2 [Source:VGNC Symbol;Acc:VGNC:34309]	protein_coding	7	43592131	43635409	-1
ENSBTAG00000001161	GO:0008284	0.289942	4	142	positive regulation of cell population proliferation	1	1.48491	SINHCAF	SIN3-HDAC complex associated factor [Source:VGNC Symbol;Acc:VGNC:34626]	protein_coding	5	78658638	78688163	1
ENSBTAG00000006487	GO:0008284	0.289942	4	142	positive regulation of cell population proliferation	1	1.48491	RPS9	ribosomal protein S9 [Source:VGNC Symbol;Acc:VGNC:34152]	protein_coding	18	63196980	63204349	-1
ENSBTAG00000012698	GO:0008284	0.289942	4	142	positive regulation of cell population proliferation	1	1.48491	HDAC1	histone deacetylase 1 [Source:VGNC Symbol;Acc:VGNC:49065]	protein_coding	2	121225584	121257548	-1
ENSBTAG00000014102	GO:0008284	0.289942	4	142	positive regulation of cell population proliferation	1	1.48491	WDR77	WD repeat domain 77 [Source:VGNC Symbol;Acc:VGNC:36921]	protein_coding	3	31863581	31873115	1
ENSBTAG00000000641	GO:0045944	0.0783843	15	530	positive regulation of transcription by RNA polymerase II	1	1.49191	SKAP1	src kinase associated phosphoprotein 1 [Source:VGNC Symbol;Acc:VGNC:54484]	protein_coding	19	38060253	38364401	1
ENSBTAG00000003264	GO:0045944	0.0783843	15	530	positive regulation of transcription by RNA polymerase II	1	1.49191	NR1H2	nuclear receptor subfamily 1 group H member 2 [Source:VGNC Symbol;Acc:VGNC:32230]	protein_coding	18	56540703	56547718	1
ENSBTAG00000006268	GO:0045944	0.0783843	15	530	positive regulation of transcription by RNA polymerase II	1	1.49191	IKBKG	inhibitor of nuclear factor kappa B kinase regulatory subunit gamma [Source:VGNC Symbol;Acc:VGNC:30102]	protein_coding	X	37587308	37604668	1
ENSBTAG00000008753	GO:0045944	0.0783843	15	530	positive regulation of transcription by RNA polymerase II	1	1.49191	BRD8	bromodomain containing 8 [Source:NCBI gene (formerly Entrezgene);Acc:539896]	protein_coding	7	49592340	49612744	-1
ENSBTAG00000012698	GO:0045944	0.0783843	15	530	positive regulation of transcription by RNA polymerase II	1	1.49191	HDAC1	histone deacetylase 1 [Source:VGNC Symbol;Acc:VGNC:49065]	protein_coding	2	121225584	121257548	-1
ENSBTAG00000014769	GO:0045944	0.0783843	15	530	positive regulation of transcription by RNA polymerase II	1	1.49191	GMEB2	glucocorticoid modulatory element binding protein 2 [Source:VGNC Symbol;Acc:VGNC:29433]	protein_coding	13	54101587	54112865	1
ENSBTAG00000016988	GO:0045944	0.0783843	15	530	positive regulation of transcription by RNA polymerase II	1	1.49191	PIN1	peptidylprolyl cis/trans isomerase, NIMA-interacting 1 [Source:VGNC Symbol;Acc:VGNC:97301]	protein_coding	7	14429856	14442110	1
ENSBTAG00000017306	GO:0045944	0.0783843	15	530	positive regulation of transcription by RNA polymerase II	1	1.49191	AKNA	AT-hook transcription factor [Source:VGNC Symbol;Acc:VGNC:55031]	protein_coding	8	103556544	103604933	-1
ENSBTAG00000020518	GO:0045944	0.0783843	15	530	positive regulation of transcription by RNA polymerase II	1	1.49191	PARK7	Parkinsonism associated deglycase [Source:VGNC Symbol;Acc:VGNC:32586]	protein_coding	16	45400213	45416993	-1
ENSBTAG00000020780	GO:0045944	0.0783843	15	530	positive regulation of transcription by RNA polymerase II	1	1.49191	SBNO2	strawberry notch homolog 2 [Source:VGNC Symbol;Acc:VGNC:34309]	protein_coding	7	43592131	43635409	-1
ENSBTAG00000021512	GO:0045944	0.0783843	15	530	positive regulation of transcription by RNA polymerase II	1	1.49191	ZBTB7B	zinc finger and BTB domain containing 7B [Source:VGNC Symbol;Acc:VGNC:37090]	protein_coding	3	15577907	15593999	-1
ENSBTAG00000032427	GO:0045944	0.0783843	15	530	positive regulation of transcription by RNA polymerase II	1	1.49191	FHOD1	formin homology 2 domain containing 1 [Source:VGNC Symbol;Acc:VGNC:29003]	protein_coding	18	34857829	34874225	-1
ENSBTAG00000039153	GO:0045944	0.0783843	15	530	positive regulation of transcription by RNA polymerase II	1	1.49191	RPS6KA4	ribosomal protein S6 kinase A4 [Source:VGNC Symbol;Acc:VGNC:34143]	protein_coding	29	42647702	42661484	1
ENSBTAG00000047680	GO:0045944	0.0783843	15	530	positive regulation of transcription by RNA polymerase II	1	1.49191	IRF7	interferon regulatory factor 7 [Source:VGNC Symbol;Acc:VGNC:30278]	protein_coding	29	50695300	50698405	1
ENSBTAG00000052123	GO:0045944	0.0783843	15	530	positive regulation of transcription by RNA polymerase II	1	1.49191			protein_coding	9	84785703	84786332	1
ENSBTAG00000000641	GO:0045893	0.55049	6	318	positive regulation of transcription, DNA-templated	1	0.994609	SKAP1	src kinase associated phosphoprotein 1 [Source:VGNC Symbol;Acc:VGNC:54484]	protein_coding	19	38060253	38364401	1
ENSBTAG00000003264	GO:0045893	0.55049	6	318	positive regulation of transcription, DNA-templated	1	0.994609	NR1H2	nuclear receptor subfamily 1 group H member 2 [Source:VGNC Symbol;Acc:VGNC:32230]	protein_coding	18	56540703	56547718	1
ENSBTAG00000006422	GO:0045893	0.55049	6	318	positive regulation of transcription, DNA-templated	1	0.994609	TRIM28	tripartite motif containing 28 [Source:VGNC Symbol;Acc:VGNC:36324]	protein_coding	18	65769086	65775447	1
ENSBTAG00000012698	GO:0045893	0.55049	6	318	positive regulation of transcription, DNA-templated	1	0.994609	HDAC1	histone deacetylase 1 [Source:VGNC Symbol;Acc:VGNC:49065]	protein_coding	2	121225584	121257548	-1
ENSBTAG00000015779	GO:0045893	0.55049	6	318	positive regulation of transcription, DNA-templated	1	0.994609	PML	PML nuclear body scaffold [Source:VGNC Symbol;Acc:VGNC:99292]	protein_coding	21	34575149	34630988	-1
ENSBTAG00000047680	GO:0045893	0.55049	6	318	positive regulation of transcription, DNA-templated	1	0.994609	IRF7	interferon regulatory factor 7 [Source:VGNC Symbol;Acc:VGNC:30278]	protein_coding	29	50695300	50698405	1
ENSBTAG00000011625	GO:0018215	0.409918	4	167	protein phosphopantetheinylation	1	1.26262	LYPLA2	lysophospholipase 2 [Source:VGNC Symbol;Acc:VGNC:31106]	protein_coding	2	129115781	129121108	-1
ENSBTAG00000016722	GO:0018215	0.409918	4	167	protein phosphopantetheinylation	1	1.26262	PGGHG	protein-glucosylgalactosylhydroxylysine glucosidase [Source:VGNC Symbol;Acc:VGNC:57356]	protein_coding	11	82956390	82976683	1
ENSBTAG00000020311	GO:0018215	0.409918	4	167	protein phosphopantetheinylation	1	1.26262	USP20	ubiquitin specific peptidase 20 [Source:VGNC Symbol;Acc:VGNC:36715]	protein_coding	11	100215024	100259214	1
ENSBTAG00000039391	GO:0018215	0.409918	4	167	protein phosphopantetheinylation	1	1.26262	USP27X	ubiquitin specific peptidase 27 X-linked [Source:VGNC Symbol;Acc:VGNC:56956]	protein_coding	X	87575319	87578253	1
ENSBTAG00000006422	GO:0006468	0.212158	9	350	protein phosphorylation	1	1.35551	TRIM28	tripartite motif containing 28 [Source:VGNC Symbol;Acc:VGNC:36324]	protein_coding	18	65769086	65775447	1
ENSBTAG00000006619	GO:0006468	0.212158	9	350	protein phosphorylation	1	1.35551	MATK	megakaryocyte-associated tyrosine kinase [Source:VGNC Symbol;Acc:VGNC:31263]	protein_coding	7	20195053	20203174	1
ENSBTAG00000006740	GO:0006468	0.212158	9	350	protein phosphorylation	1	1.35551	SCYL1	SCY1 like pseudokinase 1 [Source:VGNC Symbol;Acc:VGNC:34374]	protein_coding	29	43704515	43715580	1
ENSBTAG00000011126	GO:0006468	0.212158	9	350	protein phosphorylation	1	1.35551	STK38	serine/threonine kinase 38 [Source:VGNC Symbol;Acc:VGNC:35399]	protein_coding	23	10417325	10458886	-1
ENSBTAG00000011228	GO:0006468	0.212158	9	350	protein phosphorylation	1	1.35551	FASTK	Fas activated serine/threonine kinase [Source:VGNC Symbol;Acc:VGNC:28872]	protein_coding	4	113651548	113656055	-1
ENSBTAG00000017832	GO:0006468	0.212158	9	350	protein phosphorylation	1	1.35551	PDK3	pyruvate dehydrogenase kinase 3 [Source:VGNC Symbol;Acc:VGNC:32705]	protein_coding	X	118815749	118898708	-1
ENSBTAG00000020444	GO:0006468	0.212158	9	350	protein phosphorylation	1	1.35551	MAST2	microtubule associated serine/threonine kinase 2 [Source:VGNC Symbol;Acc:VGNC:31258]	protein_coding	3	100071214	100278380	-1
ENSBTAG00000021364	GO:0006468	0.212158	9	350	protein phosphorylation	1	1.35551	TNK2	tyrosine kinase non receptor 2 [Source:VGNC Symbol;Acc:VGNC:36183]	protein_coding	1	70600179	70627585	-1
ENSBTAG00000039153	GO:0006468	0.212158	9	350	protein phosphorylation	1	1.35551	RPS6KA4	ribosomal protein S6 kinase A4 [Source:VGNC Symbol;Acc:VGNC:34143]	protein_coding	29	42647702	42661484	1
ENSBTAG00000000810	GO:0015031	0.108378	7	205	protein transport	1	1.8	COPE	COPI coat complex subunit epsilon [Source:VGNC Symbol;Acc:VGNC:27595]	protein_coding	7	4291940	4310862	1
ENSBTAG00000001189	GO:0015031	0.108378	7	205	protein transport	1	1.8	AP1B1	adaptor related protein complex 1 subunit beta 1 [Source:VGNC Symbol;Acc:VGNC:25976]	protein_coding	17	68597309	68647088	-1
ENSBTAG00000006087	GO:0015031	0.108378	7	205	protein transport	1	1.8	COG1	component of oligomeric golgi complex 1 [Source:VGNC Symbol;Acc:VGNC:27546]	protein_coding	19	58115492	58127648	-1
ENSBTAG00000010480	GO:0015031	0.108378	7	205	protein transport	1	1.8	TIMM50	translocase of inner mitochondrial membrane 50 [Source:VGNC Symbol;Acc:VGNC:49147]	protein_coding	18	49160920	49168043	1
ENSBTAG00000012147	GO:0015031	0.108378	7	205	protein transport	1	1.8	ARRDC1	arrestin domain containing 1 [Source:VGNC Symbol;Acc:VGNC:26171]	protein_coding	11	106565894	106575162	1
ENSBTAG00000013084	GO:0015031	0.108378	7	205	protein transport	1	1.8	NAPA	NSF attachment protein alpha [Source:VGNC Symbol;Acc:VGNC:31881]	protein_coding	18	54459647	54487500	-1
ENSBTAG00000026320	GO:0015031	0.108378	7	205	protein transport	1	1.8	VPS28	VPS28 subunit of ESCRT-I [Source:VGNC Symbol;Acc:VGNC:54396]	protein_coding	14	508418	512819	1
ENSBTAG00000003543	GO:0016567	0.166567	8	279	protein ubiquitination	1	1.51152	KEAP1	kelch like ECH associated protein 1 [Source:VGNC Symbol;Acc:VGNC:30537]	protein_coding	7	15009384	15017614	-1
ENSBTAG00000006422	GO:0016567	0.166567	8	279	protein ubiquitination	1	1.51152	TRIM28	tripartite motif containing 28 [Source:VGNC Symbol;Acc:VGNC:36324]	protein_coding	18	65769086	65775447	1
ENSBTAG00000011292	GO:0016567	0.166567	8	279	protein ubiquitination	1	1.51152	LZTR1	leucine zipper like transcription regulator 1 [Source:VGNC Symbol;Acc:VGNC:31120]	protein_coding	17	72327212	72339983	1
ENSBTAG00000011588	GO:0016567	0.166567	8	279	protein ubiquitination	1	1.51152	RNF123	ring finger protein 123 [Source:VGNC Symbol;Acc:VGNC:34016]	protein_coding	22	50484030	50507304	-1
ENSBTAG00000012147	GO:0016567	0.166567	8	279	protein ubiquitination	1	1.51152	ARRDC1	arrestin domain containing 1 [Source:VGNC Symbol;Acc:VGNC:26171]	protein_coding	11	106565894	106575162	1
ENSBTAG00000014349	GO:0016567	0.166567	8	279	protein ubiquitination	1	1.51152	RNF126	ring finger protein 126 [Source:VGNC Symbol;Acc:VGNC:34018]	protein_coding	7	43262900	43270904	-1
ENSBTAG00000015779	GO:0016567	0.166567	8	279	protein ubiquitination	1	1.51152	PML	PML nuclear body scaffold [Source:VGNC Symbol;Acc:VGNC:99292]	protein_coding	21	34575149	34630988	-1
ENSBTAG00000018884	GO:0016567	0.166567	8	279	protein ubiquitination	1	1.51152	RING1	ring finger protein 1 [Source:VGNC Symbol;Acc:VGNC:33977]	protein_coding	23	7395562	7399722	1
ENSBTAG00000003052	GO:0006508	0.243351	6	214	proteolysis	1	1.47797	PCSK7	proprotein convertase subtilisin/kexin type 7 [Source:VGNC Symbol;Acc:VGNC:32649]	protein_coding	15	27895050	27922597	-1
ENSBTAG00000009841	GO:0006508	0.243351	6	214	proteolysis	1	1.47797	CNDP2	carnosine dipeptidase 2 [Source:VGNC Symbol;Acc:VGNC:27494]	protein_coding	24	4001720	4015956	-1
ENSBTAG00000010230	GO:0006508	0.243351	6	214	proteolysis	1	1.47797	CAPN1	calpain 1 [Source:VGNC Symbol;Acc:VGNC:26740]	protein_coding	29	43400333	43427397	1
ENSBTAG00000020311	GO:0006508	0.243351	6	214	proteolysis	1	1.47797	USP20	ubiquitin specific peptidase 20 [Source:VGNC Symbol;Acc:VGNC:36715]	protein_coding	11	100215024	100259214	1
ENSBTAG00000021370	GO:0006508	0.243351	6	214	proteolysis	1	1.47797	BLMH	bleomycin hydrolase [Source:VGNC Symbol;Acc:VGNC:26505]	protein_coding	19	21333634	21374924	-1
ENSBTAG00000039391	GO:0006508	0.243351	6	214	proteolysis	1	1.47797	USP27X	ubiquitin specific peptidase 27 X-linked [Source:VGNC Symbol;Acc:VGNC:56956]	protein_coding	X	87575319	87578253	1
ENSBTAG00000008395	GO:0010468	0.188362	5	160	regulation of gene expression	1	1.64732	APBA3	amyloid beta precursor protein binding family A member 3 [Source:VGNC Symbol;Acc:VGNC:26002]	protein_coding	7	20214159	20223118	1
ENSBTAG00000016988	GO:0010468	0.188362	5	160	regulation of gene expression	1	1.64732	PIN1	peptidylprolyl cis/trans isomerase, NIMA-interacting 1 [Source:VGNC Symbol;Acc:VGNC:97301]	protein_coding	7	14429856	14442110	1
ENSBTAG00000021512	GO:0010468	0.188362	5	160	regulation of gene expression	1	1.64732	ZBTB7B	zinc finger and BTB domain containing 7B [Source:VGNC Symbol;Acc:VGNC:37090]	protein_coding	3	15577907	15593999	-1
ENSBTAG00000047229	GO:0010468	0.188362	5	160	regulation of gene expression	1	1.64732	CRIP1	cysteine rich protein 1 [Source:NCBI gene (formerly Entrezgene);Acc:574093]	protein_coding	21	69755223	69757196	1
ENSBTAG00000047680	GO:0010468	0.188362	5	160	regulation of gene expression	1	1.64732	IRF7	interferon regulatory factor 7 [Source:VGNC Symbol;Acc:VGNC:30278]	protein_coding	29	50695300	50698405	1
ENSBTAG00000003264	GO:0006357	0.773445	10	620	regulation of transcription by RNA polymerase II	1	0.85023	NR1H2	nuclear receptor subfamily 1 group H member 2 [Source:VGNC Symbol;Acc:VGNC:32230]	protein_coding	18	56540703	56547718	1
ENSBTAG00000005676	GO:0006357	0.773445	10	620	regulation of transcription by RNA polymerase II	1	0.85023	EHMT2	euchromatic histone lysine methyltransferase 2 [Source:VGNC Symbol;Acc:VGNC:50609]	protein_coding	23	27467178	27480388	1
ENSBTAG00000012698	GO:0006357	0.773445	10	620	regulation of transcription by RNA polymerase II	1	0.85023	HDAC1	histone deacetylase 1 [Source:VGNC Symbol;Acc:VGNC:49065]	protein_coding	2	121225584	121257548	-1
ENSBTAG00000014102	GO:0006357	0.773445	10	620	regulation of transcription by RNA polymerase II	1	0.85023	WDR77	WD repeat domain 77 [Source:VGNC Symbol;Acc:VGNC:36921]	protein_coding	3	31863581	31873115	1
ENSBTAG00000014769	GO:0006357	0.773445	10	620	regulation of transcription by RNA polymerase II	1	0.85023	GMEB2	glucocorticoid modulatory element binding protein 2 [Source:VGNC Symbol;Acc:VGNC:29433]	protein_coding	13	54101587	54112865	1
ENSBTAG00000014862	GO:0006357	0.773445	10	620	regulation of transcription by RNA polymerase II	1	0.85023			protein_coding	16	10453902	10454549	1
ENSBTAG00000015272	GO:0006357	0.773445	10	620	regulation of transcription by RNA polymerase II	1	0.85023	TSC22D4	TSC22 domain family member 4 [Source:NCBI gene (formerly Entrezgene);Acc:524543]	protein_coding	25	36077727	36087711	1
ENSBTAG00000021512	GO:0006357	0.773445	10	620	regulation of transcription by RNA polymerase II	1	0.85023	ZBTB7B	zinc finger and BTB domain containing 7B [Source:VGNC Symbol;Acc:VGNC:37090]	protein_coding	3	15577907	15593999	-1
ENSBTAG00000047680	GO:0006357	0.773445	10	620	regulation of transcription by RNA polymerase II	1	0.85023	IRF7	interferon regulatory factor 7 [Source:VGNC Symbol;Acc:VGNC:30278]	protein_coding	29	50695300	50698405	1
ENSBTAG00000052123	GO:0006357	0.773445	10	620	regulation of transcription by RNA polymerase II	1	0.85023			protein_coding	9	84785703	84786332	1
ENSBTAG00000003264	GO:0006355	0.874225	7	520	regulation of transcription, DNA-templated	1	0.709615	NR1H2	nuclear receptor subfamily 1 group H member 2 [Source:VGNC Symbol;Acc:VGNC:32230]	protein_coding	18	56540703	56547718	1
ENSBTAG00000003543	GO:0006355	0.874225	7	520	regulation of transcription, DNA-templated	1	0.709615	KEAP1	kelch like ECH associated protein 1 [Source:VGNC Symbol;Acc:VGNC:30537]	protein_coding	7	15009384	15017614	-1
ENSBTAG00000015779	GO:0006355	0.874225	7	520	regulation of transcription, DNA-templated	1	0.709615	PML	PML nuclear body scaffold [Source:VGNC Symbol;Acc:VGNC:99292]	protein_coding	21	34575149	34630988	-1
ENSBTAG00000020780	GO:0006355	0.874225	7	520	regulation of transcription, DNA-templated	1	0.709615	SBNO2	strawberry notch homolog 2 [Source:VGNC Symbol;Acc:VGNC:34309]	protein_coding	7	43592131	43635409	-1
ENSBTAG00000039153	GO:0006355	0.874225	7	520	regulation of transcription, DNA-templated	1	0.709615	RPS6KA4	ribosomal protein S6 kinase A4 [Source:VGNC Symbol;Acc:VGNC:34143]	protein_coding	29	42647702	42661484	1
ENSBTAG00000047680	GO:0006355	0.874225	7	520	regulation of transcription, DNA-templated	1	0.709615	IRF7	interferon regulatory factor 7 [Source:VGNC Symbol;Acc:VGNC:30278]	protein_coding	29	50695300	50698405	1
ENSBTAG00000052123	GO:0006355	0.874225	7	520	regulation of transcription, DNA-templated	1	0.709615			protein_coding	9	84785703	84786332	1
ENSBTAG00000005064	GO:0006412	0.433713	5	217	translation	1	1.21461	WARS2	tryptophanyl tRNA synthetase 2, mitochondrial [Source:VGNC Symbol;Acc:VGNC:36864]	protein_coding	3	23999239	24101046	1
ENSBTAG00000006487	GO:0006412	0.433713	5	217	translation	1	1.21461	RPS9	ribosomal protein S9 [Source:VGNC Symbol;Acc:VGNC:34152]	protein_coding	18	63196980	63204349	-1
ENSBTAG00000014643	GO:0006412	0.433713	5	217	translation	1	1.21461	EEF1D	eukaryotic translation elongation factor 1 delta [Source:VGNC Symbol;Acc:VGNC:53861]	protein_coding	14	1113551	1126356	1
ENSBTAG00000023343	GO:0006412	0.433713	5	217	translation	1	1.21461	RPL28	ribosomal protein L28 [Source:VGNC Symbol;Acc:VGNC:34114]	protein_coding	18	62099120	62101918	-1
ENSBTAG00000024608	GO:0006412	0.433713	5	217	translation	1	1.21461			protein_coding	13	59420772	59421350	1
ENSBTAG00000001131	GO:0055085	0.453509	4	176	transmembrane transport	1	1.19805	SLC12A9	solute carrier family 12 member 9 [Source:VGNC Symbol;Acc:VGNC:34672]	protein_coding	25	35789614	35799221	-1
ENSBTAG00000008076	GO:0055085	0.453509	4	176	transmembrane transport	1	1.19805	SLC35B2	solute carrier family 35 member B2 [Source:VGNC Symbol;Acc:VGNC:34824]	protein_coding	23	17759581	17763259	-1
ENSBTAG00000009431	GO:0055085	0.453509	4	176	transmembrane transport	1	1.19805	SLC25A44	solute carrier family 25 member 44 [Source:VGNC Symbol;Acc:VGNC:34769]	protein_coding	3	14575798	14592765	-1
ENSBTAG00000015889	GO:0055085	0.453509	4	176	transmembrane transport	1	1.19805	CLCN7	chloride voltage-gated channel 7 [Source:VGNC Symbol;Acc:VGNC:27401]	protein_coding	25	1138152	1158761	-1
ENSBTAG00000003543	GO:0006511	0.0925815	6	165	ubiquitin-dependent protein catabolic process	1	1.91688	KEAP1	kelch like ECH associated protein 1 [Source:VGNC Symbol;Acc:VGNC:30537]	protein_coding	7	15009384	15017614	-1
ENSBTAG00000011491	GO:0006511	0.0925815	6	165	ubiquitin-dependent protein catabolic process	1	1.91688	WDR81	WD repeat domain 81 [Source:VGNC Symbol;Acc:VGNC:55886]	protein_coding	19	22820015	22831944	1
ENSBTAG00000012147	GO:0006511	0.0925815	6	165	ubiquitin-dependent protein catabolic process	1	1.91688	ARRDC1	arrestin domain containing 1 [Source:VGNC Symbol;Acc:VGNC:26171]	protein_coding	11	106565894	106575162	1
ENSBTAG00000014349	GO:0006511	0.0925815	6	165	ubiquitin-dependent protein catabolic process	1	1.91688	RNF126	ring finger protein 126 [Source:VGNC Symbol;Acc:VGNC:34018]	protein_coding	7	43262900	43270904	-1
ENSBTAG00000020311	GO:0006511	0.0925815	6	165	ubiquitin-dependent protein catabolic process	1	1.91688	USP20	ubiquitin specific peptidase 20 [Source:VGNC Symbol;Acc:VGNC:36715]	protein_coding	11	100215024	100259214	1
ENSBTAG00000039391	GO:0006511	0.0925815	6	165	ubiquitin-dependent protein catabolic process	1	1.91688	USP27X	ubiquitin specific peptidase 27 X-linked [Source:VGNC Symbol;Acc:VGNC:56956]	protein_coding	X	87575319	87578253	1
ENSBTAG00000000810	GO:0016192	0.189562	4	115	vesicle-mediated transport	1	1.83354	COPE	COPI coat complex subunit epsilon [Source:VGNC Symbol;Acc:VGNC:27595]	protein_coding	7	4291940	4310862	1
ENSBTAG00000001189	GO:0016192	0.189562	4	115	vesicle-mediated transport	1	1.83354	AP1B1	adaptor related protein complex 1 subunit beta 1 [Source:VGNC Symbol;Acc:VGNC:25976]	protein_coding	17	68597309	68647088	-1
ENSBTAG00000013084	GO:0016192	0.189562	4	115	vesicle-mediated transport	1	1.83354	NAPA	NSF attachment protein alpha [Source:VGNC Symbol;Acc:VGNC:31881]	protein_coding	18	54459647	54487500	-1
ENSBTAG00000019915	GO:0016192	0.189562	4	115	vesicle-mediated transport	1	1.83354	GSN	gelsolin [Source:VGNC Symbol;Acc:VGNC:29680]	protein_coding	8	110686132	110733968	1
ENSBTAG00000008147	GO:0055114	0.710058	5	296	NA	1	0.890444	MICAL1	microtubule associated monooxygenase, calponin and LIM domain containing 1 [Source:VGNC Symbol;Acc:VGNC:31457]	protein_coding	9	40698480	40710698	1
ENSBTAG00000016007	GO:0055114	0.710058	5	296	NA	1	0.890444	ADH5	alcohol dehydrogenase 5 (class III), chi polypeptide [Source:NCBI gene (formerly Entrezgene);Acc:505515]	protein_coding	6	25528829	25543695	1
ENSBTAG00000016037	GO:0055114	0.710058	5	296	NA	1	0.890444	BCKDHA	branched chain keto acid dehydrogenase E1 subunit alpha [Source:NCBI gene (formerly Entrezgene);Acc:282149]	protein_coding	18	50541224	50560679	1
ENSBTAG00000019603	GO:0055114	0.710058	5	296	NA	1	0.890444	LDHB	lactate dehydrogenase B [Source:VGNC Symbol;Acc:VGNC:30824]	protein_coding	5	88544523	88562783	1
ENSBTAG00000052243	GO:0055114	0.710058	5	296	NA	1	0.890444			protein_coding	9	83930202	83934202	1
